# Supplementary material for: Oxygenation of Hypoxic Coastal Baltic Sea Sediments Impacts on Chemistry, Microbial Community Composition, and Metabolism
Source: Front Microbiol. 2017 Dec 12;8:2453. doi: 10.3389/fmicb.2017.02453 (PMC5733055; doi:10.3389/fmicb.2017.02453)
Supplement: Supplementary file 1 [file DataSheet1.XLSX]

## Sheet: OTUs relative abundance
	Water																														Sediment (top 1 cm)
	Total cells															Viable cells															Total cells																Viable cells
OTU name	Field 1	Field 2	Field 3	turned Oxic 1 day 5	turned Oxic 2 day 5	turned Oxic 3 day 5	turned Oxic 1 day 9	turned Oxic 2 day 9	turned Oxic 1 day 15	turned Oxic 2 day 15	turned Oxic 3 day 15	turned Oxic 4 day 15	turned Anoxic 1 day 15	turned Anoxic 2 day 15	turned Anoxic 3 day 15	Field 1	Field 2	Field 3	turned Oxic 1 day 5	turned Oxic 2 day 5	turned Oxic 3 day 5	turned Oxic 1 day 9	turned Oxic 2 day 9	turned Oxic 1 day 15	turned Oxic 2 day 15	turned Oxic 3 day 15	turned Oxic 4 day 15	turned Anoxic 1 day 15	turned Anoxic 2 day 15	turned Anoxic 3 day 15	Field 1	Field 2	Field 3	turned Oxic 1 day 5	turned Oxic 2 day 5	turned Oxic 3 day 5	turned Oxic 1 day 9	turned Oxic 2 day 9	turned Oxic 3 day 9	turned Oxic 1 day 15	turned Oxic 2 day 15	turned Oxic 3 day 15	turned Oxic 4 day 15	turned Anoxic 1 day 15	turned Anoxic 2 day 15	turned Anoxic 3 day 15	Field 1	Field 2	Field 3
Archaea/Euryarchaeota/Methanomicrobia/Methanomicrobiales/Methanocorpusculaceae/Methanocorpusculum/OTU_001587	2.79478e-05	7.30514e-05	0.000119369	0	0	0	0	0	0	0	0	0	0	0	6.16827e-05	0.000378716	0	0	0	0	0	0	0	0	2.81096e-05	2.01349e-05	0	4.31072e-05	0	0	0.000263748	9.75705e-05	0.000296472	0	0	0	0	0.000193032	0	0	0	0	0	0	0.000422476	0	0	0	0.000279486
Archaea/OTU_000851	0.000167687	7.30514e-05	0.000405854	4.02576e-05	8.31774e-05	5.93454e-05	0	0	0	0	0	0	0	0.000105742	0	6.31194e-05	0	0.000106163	0.000164029	0	4.53782e-05	0	0	4.44879e-05	0	0	0	0	0	0	0	9.75705e-05	0	0.000412882	0	0	0	0	0	0	0	0	0	0	0	0	0	0	0
Archaea/Woesearchaeota_(DHVEG-6)/OTU_001434	0	0	0	0	0	0	0	0	0	0	0	0	0	0	6.16827e-05	0	0	0	0	0	0	0	9.45805e-05	0	0	0	0	0	4.43991e-05	7.10884e-05	0	0	0	0	0	0	0	0	0	0	0	0	0	0	0	0	0	0	0
Bacteria/Acidobacteria/Acidobacteria/Acidobacteriales/Acidobacteriaceae_(Subgroup_1)/OTU_000478	0	0	2.38738e-05	8.05153e-05	4.15887e-05	5.93454e-05	1.80489e-05	0.000419375	7.69941e-05	0.000207469	0	0	0.000251467	0.000317225	6.16827e-05	6.31194e-05	0	0	8.20143e-05	0.000418936	0	7.41455e-05	0	8.89759e-05	8.43289e-05	2.01349e-05	3.4125e-05	0.000215536	0.000133197	0.000213265	0.000527496	0.000487852	0	0.00206441	0	0.000277932	0	9.65158e-05	0.000344234	0	0.000557414	0.000245942	0.000368936	0.000392003	0.000140825	0	0.000232396	0	9.31619e-05
Bacteria/Acidobacteria/Acidobacteria/Acidobacteriales/Acidobacteriaceae_(Subgroup_1)/OTU_001108	2.79478e-05	2.43505e-05	2.38738e-05	4.02576e-05	0	5.93454e-05	5.41467e-05	0.000104844	0	0	0	0	8.38223e-05	0.000105742	6.16827e-05	0	0.000450045	0	0	0.00125681	0	0.000148291	0	0	2.81096e-05	2.01349e-05	3.4125e-05	0	0	0	0	9.75705e-05	0.000592944	0	0.000310897	0	0	0.000193032	0	0	0	0	0	0.000130668	0	0	0	0	0
Bacteria/Acidobacteria/Acidobacteria/Acidobacteriales/Acidobacteriaceae_(Subgroup_1)/uncultured/OTU_000157	0.000950225	0.000170453	0.000429728	0.000442834	0.000499064	0.000356073	0.000415125	0.00461313	0.000538959	0.00124481	0.000123449	0.00196271	0.00125733	0.000528709	0.000925241	0.000883671	0.0090009	5.30814e-05	0.000656114	0.00377042	0.000181513	0.000222436	0.000283742	0.00120117	0.000646521	0.000302024	0.000273	0.000344857	0.00137637	0.000781972	0.00197811	0.00214655	0.00859769	0.00371594	0.00248718	0.00166759	0.00186413	0.000868642	0.00344234	0.00255754	0.00241546	0.00245942	0.00184468	0.00248269	0.0022532	0.00165071	0.00185917	0.00289268	0.00186324
Bacteria/Acidobacteria/Acidobacteria/Acidobacteriales/Acidobacteriaceae_(Subgroup_1)/uncultured/OTU_000525	0.000139739	0	0	0	0	0	1.80489e-05	0.000314531	0	0.000207469	0	0	0.000167645	0	0.000185048	6.31194e-05	0.00090009	5.30814e-05	8.20143e-05	0	0	7.41455e-05	4.72903e-05	8.89759e-05	2.81096e-05	2.01349e-05	3.4125e-05	4.31072e-05	0.000266394	0	0.000395622	0.000195141	0.00148236	0.000412882	0	0.000833797	0	0.000289547	0	0.000639386	0	0	0.000184468	0.000392003	0.00028165	0.000330142	0	0	9.31619e-05
Bacteria/Acidobacteria/Acidobacteria/Subgroup_2/OTU_000657	0.00025153	0	0	0	0.000166355	8.90181e-05	0	0	0	0	0	0	0.000335289	0	0	0	0.000450045	0	0	0	0.000136135	0	0	0	0	4.02698e-05	3.4125e-05	4.31072e-05	0.000754784	0	0	0.000195141	0.00266825	0	0	0	0.00041425	0	0.000344234	0	0	0.000491884	0	0	0.000563301	0.000330142	0	0	0.000186324
Bacteria/Acidobacteria/Acidobacteria/Subgroup_3/PAUC26f/OTU_001150	0.00025153	0	0	0	0	0	0	0	0	0	0	0.000490677	0	0	0	0	0.000450045	5.30814e-05	0	0	0	0	0	0	0.000112439	0	0	0	4.43991e-05	0	0.000131874	0	0	0	0	0	0.000207125	0	0	0	0	0	0	0.000130668	0	0	0	0	0
Bacteria/Acidobacteria/Acidobacteria/Subgroup_6/OTU_001550	0.000279478	2.43505e-05	2.38738e-05	0	0	0	0	0	0	0	0	0	8.38223e-05	0	0	0	0	0	0	0	0	0	0	0	8.43289e-05	2.01349e-05	0	0	0	0	0	9.75705e-05	0.000592944	0	0	0	0	9.65158e-05	0	0	0	0	0	0	0	0	0	0	0
Bacteria/Acidobacteria/Acidobacteria/Subgroup_6/OTU_001634	0	0	2.38738e-05	4.02576e-05	0	5.93454e-05	1.80489e-05	0.000209688	0	0	0	0	0	0	0	0	0	5.30814e-05	0	0	0	0	0	8.89759e-05	2.81096e-05	0	0	4.31072e-05	0	0	0.000131874	0	0	0.000412882	0	0.000277932	0	9.65158e-05	0.000344234	0.000213129	0	0	0	0.000130668	0	0	0.000464792	0	0
Bacteria/Acidobacteria/Acidobacteria/Subgroup_6/OTU_001669	0	0.000121752	0.00019099	0	0	0	0	0	0	0	0	0	0	0	0	0	0	0	0	0	0	0	0	0	0	0	0	0	0	0	0	0	0	0	0	0	0	0	0	0	0	0	0	0	0	0	0	0	0
Bacteria/Acidobacteria/Acidobacteria/Subgroup_6/OTU_001747	2.79478e-05	0	0	0	0	0	0	0	0	0	0	0	0	0	0	0	0	0	0	0	0	0	0	0	0	0	0	0	0	0	0	0	0	0	0	0	0	0	0	0	0	0	0	0	0	0	0	0	0
Bacteria/Acidobacteria/Holophagae/Holophagales/Holophagaceae/OTU_002049	0	4.87009e-05	4.77475e-05	0	0	0	1.80489e-05	0	0	0	0	0	0	0.000105742	0	6.31194e-05	0	0	0	0	0	0	0	0	0	0	0	0	4.43991e-05	0	0.000263748	0.000195141	0	0	0	0	0	0	0	0.000213129	0	0	0	0	0.00028165	0	0.000232396	0	0.00046581
Bacteria/Acidobacteria/Subgroup_22/OTU_000529	0.000111791	7.30514e-05	2.38738e-05	0	0	0	0	0	0.000153988	0	0	0	0	0	6.16827e-05	0.000504955	0.000450045	0	8.20143e-05	0	4.53782e-05	0	0	0	0.000252987	2.01349e-05	6.82501e-05	0	4.43991e-05	7.10884e-05	0.00105499	0.000975705	0.000296472	0	0	0.000555864	0	9.65158e-05	0	0.000213129	0.000185805	0	0	0.000653339	0.0011266	0	0.00116198	0	0.00102478
Bacteria/Actinobacteria/Acidimicrobiia/Acidimicrobiales/Acidimicrobiaceae/CL500-29_marine_group/OTU_000077	0.00346553	0.005211	0.00852293	0.00161031	0.00112289	0.001632	0.000108293	0.000419375	7.69941e-05	0	0.000185174	0	0.000586756	0.00105742	0.000740192	0.00486019	0.00135014	0.0016986	0.00270647	0.000418936	0.0020874	0.000444873	0.000378322	0.000355904	0.000140548	4.02698e-05	3.4125e-05	0.000172429	0.000355192	0.000213265	0.00184623	0.00146356	0.000889416	0.00206441	0.000155448	0.000555864	0.000207125	0.000193032	0.000344234	0.00127877	0.000371609	0.000983768	0.000368936	0.00261335	0.000563301	0.000990426	0.00116198	0.000867804	0.000745295
Bacteria/Actinobacteria/Acidimicrobiia/Acidimicrobiales/Acidimicrobiaceae/CL500-29_marine_group/OTU_000239	0.00201224	0.00146103	0.00202927	0.000402576	0.000207943	0.000415418	0	0	0	0	6.17246e-05	0	8.38223e-05	0.000740192	0.000308414	0.00201982	0	0.000796221	0.0011482	0	0.000635295	0.000222436	0.000189161	8.89759e-05	8.43289e-05	0	3.4125e-05	0.000129321	8.87981e-05	0	0.000131874	0.000292711	0.000296472	0.000412882	0	0	0	0	0	0	0	0	0.000184468	0.000522671	0.000422476	0	0	0	0.000186324
Bacteria/Actinobacteria/Acidimicrobiia/Acidimicrobiales/Acidimicrobiaceae/CL500-29_marine_group/OTU_000241	0.00134149	0.00131492	0.00288872	0.000241546	0.00033271	0.000207709	0.000126342	0.000209688	0	0	0	0	0	0	0	0.0016411	0.000450045	0.000424651	0.000492086	0	4.53782e-05	0.000148291	4.72903e-05	4.44879e-05	0	0	3.4125e-05	8.62143e-05	4.43991e-05	0.000213265	0	0	0.000296472	0	0	0	0	0	0	0.000426257	0	0	0.000184468	0	0	0	0	0	9.31619e-05
Bacteria/Actinobacteria/Acidimicrobiia/Acidimicrobiales/Acidimicrobiaceae/CL500-29_marine_group/OTU_000258	0.00285067	0.00182628	0.00279323	0.000483092	0.000124766	0.000356073	1.80489e-05	0.000104844	0	0	6.17246e-05	0	0	0.000211484	0.000123365	0.00157798	0	0.00116779	0.000820143	0.000837872	0.000499161	7.41455e-05	9.45805e-05	0	5.62193e-05	2.01349e-05	0	0.000172429	8.87981e-05	0.000213265	0.000131874	9.75705e-05	0.000592944	0	0.000155448	0.000277932	0	0	0	0.000639386	0	0	0.000184468	0.000130668	0.000704126	0.000330142	0	0.000578536	0.000186324
Bacteria/Actinobacteria/Acidimicrobiia/Acidimicrobiales/Acidimicrobiaceae/CL500-29_marine_group/OTU_000323	0.00142534	0.00109577	0.00198152	0.000161031	4.15887e-05	0.000118691	0	0	0	0	0	0	8.38223e-05	0.000105742	0.000246731	0.00119927	0	0.000477732	0.000656114	0	0.000181513	0.000148291	4.72903e-05	8.89759e-05	0	0	0	0.000215536	8.87981e-05	7.10884e-05	0	0.000195141	0	0	0	0	0	0	0	0.000639386	0	0	0	0.000522671	0.00028165	0.000330142	0	0	0.000279486
Bacteria/Actinobacteria/Acidimicrobiia/Acidimicrobiales/Acidimicrobiaceae/CL500-29_marine_group/OTU_000590	0.00025153	0.000438308	0.00105045	0.000161031	0	0.000148364	1.80489e-05	0	0	0	0	0	0	0	6.16827e-05	0.000568074	0	5.30814e-05	0.000246043	0	4.53782e-05	0	4.72903e-05	0	2.81096e-05	0	0	4.31072e-05	4.43991e-05	7.10884e-05	0.000131874	0	0	0	0	0.000277932	0	0	0	0.000213129	0	0	0.000184468	0.000130668	0	0.000660284	0	0	0.000186324
Bacteria/Actinobacteria/Acidimicrobiia/Acidimicrobiales/Acidimicrobiaceae/Ferrithrix/OTU_000205	0.000195635	0.000365257	0.000405854	0.000442834	4.15887e-05	0.000979199	0.000234636	0.00125813	0.00100092	0.000207469	0.00067897	0.00294406	0.000167645	0.000528709	0.000123365	0.000126239	0.000450045	0.00037157	0.000164029	0.000837872	4.53782e-05	0.000519018	0.000283742	0.000667319	0.000421644	8.05396e-05	0.000443625	0.000258643	0.000177596	0.000924149	0.00145061	0.000975705	0.000592944	0.00247729	0.00124359	0.00166759	0.000207125	0.000965158	0.00378657	0.00127877	0.00222965	0.000491884	0.00313595	0.00104534	0.000422476	0.0039617	0.00116198	0.00376049	0.000745295
Bacteria/Actinobacteria/Acidimicrobiia/Acidimicrobiales/Acidimicrobiaceae/Ferrithrix/OTU_002171	0	0	0	0	0	0	3.60978e-05	0	0	0	6.17246e-05	0	0	0	0	0	0	0	0	0	0	0.000148291	0	0	0	0	3.4125e-05	0	0	0	0	9.75705e-05	0	0	0	0	0	9.65158e-05	0	0	0.000371609	0	0.000184468	0	0	0	0	0.000289268	0
Bacteria/Actinobacteria/Acidimicrobiia/Acidimicrobiales/Acidimicrobiaceae/Illumatobacter/OTU_000095	0.00452754	0.00107142	0.00195765	0.000241546	8.31774e-05	0.000118691	0.00016244	0.000629063	7.69941e-05	0.000622407	0.000432072	0.000981354	0.000586756	0.000317225	0.000370096	0.00334533	0.00315032	0.00461808	0.000328057	0.00125681	0.000136135	0.000370727	0.000141871	0.00022244	0.00188335	0.000221484	0.00034125	0.000215536	0.000754784	0.00042653	0.00395622	0.00448824	0.00326119	0.00247729	0.00108814	0.00472485	0.000621375	0.00173728	0.0010327	0.00106564	0.00222965	0.00270536	0.00313595	0.00797073	0.00591466	0.00528227	0.00325354	0.00289268	0.00251537
Bacteria/Actinobacteria/Acidimicrobiia/Acidimicrobiales/Acidimicrobiaceae/Illumatobacter/OTU_000177	0.00354937	0.00219154	0.0039153	8.05153e-05	0	5.93454e-05	3.60978e-05	0	0	0	6.17246e-05	0	0.000167645	0.000528709	0.000616827	0.00290349	0.000450045	0.00164552	0.000246043	0	9.07565e-05	0.000222436	0	0.000133464	2.81096e-05	2.01349e-05	0	4.31072e-05	0.000133197	0.000142177	0	0.000195141	0	0	0	0	0	0	0	0.000213129	0	0	0	0.000261335	0.00028165	0.000330142	0	0.000289268	9.31619e-05
Bacteria/Actinobacteria/Acidimicrobiia/Acidimicrobiales/Acidimicrobiaceae/Illumatobacter/OTU_000713	0.000167687	4.87009e-05	2.38738e-05	0	0	0	1.80489e-05	0	0	0	0	0	8.38223e-05	0	0	6.31194e-05	0	0.000106163	0	0	0	0	0	0	0.000281096	0	0.000102375	0	0	0	0.000131874	0.000390282	0.000592944	0.000412882	0	0.000833797	0	9.65158e-05	0	0	0.000371609	0.000245942	0.000184468	0.000522671	0.000140825	0	0.000232396	0	0.000279486
Bacteria/Actinobacteria/Acidimicrobiia/Acidimicrobiales/Acidimicrobiaceae/Illumatobacter/OTU_000797	0.000447165	0.000194804	0.000214864	0	0	0	1.80489e-05	0	0	0	6.17246e-05	0	0	0.000105742	0.000123365	0.000252477	0	0.000106163	0	0	0	0	0	4.44879e-05	0.000252987	0	3.4125e-05	0	0	0.000142177	0.00065937	0.000292711	0	0	0.000155448	0	0	0.000193032	0.000344234	0	0	0.000245942	0.000184468	0.00143734	0.000844951	0	0	0	0.000186324
Bacteria/Actinobacteria/Acidimicrobiia/Acidimicrobiales/Acidimicrobiaceae/OTU_001344	0.000139739	0.000243505	4.77475e-05	8.05153e-05	0	0	0	0	0	0	0	0	0	0	0	0.000126239	0	5.30814e-05	8.20143e-05	0	9.07565e-05	0	0	0	0	0	0	0	0	0	0	0	0	0	0	0	0	0	0	0.000213129	0	0	0	0	0	0	0	0	0
Bacteria/Actinobacteria/Acidimicrobiia/Acidimicrobiales/Acidimicrobiaceae/uncultured/OTU_002118	2.79478e-05	0	4.77475e-05	0	0	0	0	0	0	0	0	0	0	0	0	0	0	0	0	0	0	0	0	0	0	0	0	0	0	0	0	0	0	0	0	0	0	0	0	0	0	0	0	0	0.000140825	0	0	0	0
Bacteria/Actinobacteria/Acidimicrobiia/Acidimicrobiales/Acidimicrobiales_Incertae_Sedis/Candidatus_Microthrix/OTU_000152	0.00162097	0.00170453	0.00231575	8.05153e-05	4.15887e-05	0.000148364	1.80489e-05	0	0	0	6.17246e-05	0	0.000167645	0.000105742	0.00067851	0.00145175	0.00135014	0.00562663	0	0	0.000408404	7.41455e-05	4.72903e-05	8.89759e-05	0.000309206	2.01349e-05	3.4125e-05	0.00030175	0.000443991	0.000497619	0.000263748	0.000292711	0.000889416	0.00165153	0.000155448	0.00111173	0.000207125	0.000193032	0	0.00106564	0	0	0.000184468	0	0.000563301	0.000990426	0	0	9.31619e-05
Bacteria/Actinobacteria/Acidimicrobiia/Acidimicrobiales/Acidimicrobiales_Incertae_Sedis/Candidatus_Microthrix/OTU_002040	0.000139739	4.87009e-05	0	0	0	0	0	0.000104844	0	0	0	0	0	0	0	0	0	0	0	0	0	0	0	0	0	0	0	0	0	0	0	0.000195141	0	0	0	0	0.000207125	0	0	0	0.000185805	0.000245942	0	0.000261335	0.000140825	0	0	0	0
Bacteria/Actinobacteria/Acidimicrobiia/Acidimicrobiales/OM1_clade/OTU_001121	0	2.43505e-05	0	0	0	0	0	0	0	0	0	0	0	0	0	0	0	5.30814e-05	0	0	0	0	0	0	5.62193e-05	0	0	0	0	0	0	0.000292711	0	0	0	0	0	0	0	0	0	0	0	0	0.00028165	0	0	0.000289268	0
Bacteria/Actinobacteria/Acidimicrobiia/Acidimicrobiales/OM1_clade/OTU_001786	0.00025153	7.30514e-05	2.38738e-05	0	0	0	0	0	0	0	0	0	8.38223e-05	0	6.16827e-05	6.31194e-05	0.000450045	0.000212325	0	0	0	0	0	0	5.62193e-05	4.02698e-05	0	0	4.43991e-05	0	0.000131874	9.75705e-05	0	0	0	0	0	0	0.000344234	0	0	0	0	0.000261335	0.00028165	0.000330142	0.000232396	0	9.31619e-05
Bacteria/Actinobacteria/Acidimicrobiia/Acidimicrobiales/OM1_clade/OTU_002185	0	0	0	0	0	0	0	0	0	0	0	0	0	0	0	6.31194e-05	0	0	0	0	0	0	0	0	0	0	0	0	0	0	0.000395622	9.75705e-05	0.000296472	0	0	0	0	0	0	0	0	0	0	0	0.000140825	0	0.000464792	0	0.000186324
Bacteria/Actinobacteria/Acidimicrobiia/Acidimicrobiales/uncultured/OTU_000113	0.000307426	0.000121752	0.000143243	0.000201288	0.000415887	0.000801163	0.000379027	0.00293563	0.000384971	0.000414938	0.000432072	0.00343474	0.000251467	0.000211484	0.000185048	0.000568074	0.00225023	0.000318488	0.000328057	0.00125681	4.53782e-05	0.000519018	0.000331032	0.00022244	0.000196767	2.01349e-05	0.00047775	0.000215536	0.000177596	0.000497619	0.00118687	0.00175627	0.00118589	0.00123865	0.000777242	0.000833797	0.000207125	0.00173728	0.00309811	0.000852515	0.00130063	0.000491884	0.00239808	0.00156801	0.000985777	0.000660284	0.00162677	0.00202488	0.000372648
Bacteria/Actinobacteria/Acidimicrobiia/Acidimicrobiales/uncultured/OTU_000159	0.00117381	0.00146103	0.000787834	0.000120773	0.000124766	0	5.41467e-05	0.000209688	7.69941e-05	0	0.000123449	0	0.000251467	0.000211484	0.000740192	0.000694313	0	0.0059982	0.000246043	0.000418936	0.000453782	0.000148291	0.000236451	0.000311416	0.000196767	0.000704722	0	0.000129321	0.000887981	0.000924149	0.000131874	9.75705e-05	0.000889416	0	0.000155448	0	0	0	0.000344234	0.000426257	0	0.000245942	0.000368936	0.000261335	0.000422476	0.000330142	0.000232396	0.000578536	0.000558971
Bacteria/Actinobacteria/Acidimicrobiia/Acidimicrobiales/uncultured/OTU_000255	0.00184455	0.000608761	0.000811708	0.000241546	0.000124766	0.000118691	0	0.000104844	7.69941e-05	0	0.000123449	0	8.38223e-05	0.000528709	0.000246731	0.000757432	0.00090009	0.00265407	0.000656114	0.000418936	0.000136135	0.000148291	4.72903e-05	0.000133464	8.43289e-05	2.01349e-05	6.82501e-05	4.31072e-05	0.000177596	0.000568707	0.000791244	0.000195141	0.000889416	0	0	0.000277932	0	0.000193032	0	0.000213129	0.000185805	0	0	0.000392003	0.00028165	0.000990426	0.000232396	0	0.000372648
Bacteria/Actinobacteria/Acidimicrobiia/Acidimicrobiales/uncultured/OTU_000357	0.000391269	0.000243505	0.000334233	0.000724638	0.000166355	0.00127593	0.000451223	0.00304047	0.000461965	0.000622407	0.00067897	0.00196271	0.000335289	0.000211484	0.000308414	0.000694313	0.00270027	0.000265407	0.000164029	0.00125681	4.53782e-05	0.00111218	0.000425612	0.000444879	0.000421644	0.000140944	0.0012285	0.000431072	0.000310793	0.000639795	0.00131874	0.000780564	0.00415061	0.000825764	0.00124359	0.00194553	0.00103563	0.00328154	0.00344234	0.00213129	0.00148644	0.000737826	0.00498063	0.00326669	0.00126743	0.00231099	0.00209156	0.00404975	0.000652133
Bacteria/Actinobacteria/Acidimicrobiia/Acidimicrobiales/uncultured/OTU_000777	0	9.74018e-05	0.000119369	8.05153e-05	4.15887e-05	0.000148364	3.60978e-05	0.000524219	0.000230982	0	0	0.000490677	8.38223e-05	0.000317225	0.000185048	6.31194e-05	0.000450045	0	0	0.000837872	0	7.41455e-05	4.72903e-05	8.89759e-05	0.000196767	0	0.000102375	0.000172429	4.43991e-05	7.10884e-05	0	0.000292711	0	0.000825764	0.000466345	0.000277932	0	0.000289547	0.000688468	0.000852515	0.000185805	0	0	0.000261335	0.000140825	0.000660284	0.000929584	0.000867804	0
Bacteria/Actinobacteria/Acidimicrobiia/Acidimicrobiales/uncultured/OTU_001023	0.000195635	2.43505e-05	2.38738e-05	0	0	0	0	0	0	0	0	0	8.38223e-05	0	0	6.31194e-05	0	0.000159244	0	0	0	0	4.72903e-05	0	0.000309206	0	0	4.31072e-05	4.43991e-05	0	0.000395622	9.75705e-05	0.000296472	0	0	0	0.000207125	9.65158e-05	0.000344234	0.000426257	0	0.000737826	0.000184468	0.000653339	0.000563301	0.000660284	0.000232396	0	0
Bacteria/Actinobacteria/Acidimicrobiia/Acidimicrobiales/uncultured/OTU_001503	8.38434e-05	4.87009e-05	9.5495e-05	8.05153e-05	0.000166355	0.0003264	0.000216587	0.0016775	7.69941e-05	0.000829876	0.000370348	0.00147203	0	0	0.000308414	0.000252477	0.00090009	0	0	0.000418936	0	0.000519018	0.000141871	0.000177952	0.000196767	4.02698e-05	0.000511876	0.000387964	0.000133197	0.000142177	0.000395622	0.00185384	0.00148236	0.000412882	0.000777242	0.000277932	0	0.000772126	0.00344234	0.000213129	0.000371609	0.000245942	0.00184468	0.00222135	0.00028165	0	0.00116198	0.00260341	0.000372648
Bacteria/Actinobacteria/Acidimicrobiia/Acidimicrobiales/uncultured/OTU_001565	0	0	2.38738e-05	0	0.000124766	0	0	0	0	0	0	0	0.000167645	0	0	0	0	0	8.20143e-05	0	0	0	4.72903e-05	0	5.62193e-05	2.01349e-05	0	0	8.87981e-05	0	0	0	0.000592944	0	0.000155448	0.000277932	0.000621375	0	0	0	0	0	0	0	0.000140825	0	0	0	0
Bacteria/Actinobacteria/Acidimicrobiia/Acidimicrobiales/uncultured/OTU_001697	0.000279478	2.43505e-05	0	0	0	2.96727e-05	0	0	0	0	0	0	0	0	6.16827e-05	0	0	0	0	0	0	0	0	0	0	4.02698e-05	0	4.31072e-05	0	0	0	0	0	0	0	0	0	0	0	0	0	0	0	0	0	0	0	0	0
Bacteria/Actinobacteria/Acidimicrobiia/Acidimicrobiales/uncultured/OTU_001918	2.79478e-05	2.43505e-05	9.5495e-05	8.05153e-05	8.31774e-05	5.93454e-05	9.02446e-05	0	0	0.000207469	0	0.000490677	8.38223e-05	0	0	6.31194e-05	0	0.000106163	8.20143e-05	0	4.53782e-05	0	9.45805e-05	4.44879e-05	5.62193e-05	0	0.000102375	8.62143e-05	8.87981e-05	7.10884e-05	0.000395622	9.75705e-05	0	0	0	0.000277932	0.000207125	0	0.000344234	0.000213129	0	0.000245942	0.000553403	0	0.000140825	0	0	0.000289268	0.000279486
Bacteria/Actinobacteria/Acidimicrobiia/Acidimicrobiales/uncultured/OTU_002128	0	2.43505e-05	2.38738e-05	0	0	2.96727e-05	0	0.000104844	0	0	0	0	0	0	0	0	0	0	0	0	0	0	0	4.44879e-05	2.81096e-05	0	0	0	0	0	0	9.75705e-05	0.000296472	0	0	0.000277932	0.000207125	0	0.000344234	0	0	0	0	0	0	0	0	0	0
Bacteria/Actinobacteria/Actinobacteria/Corynebacteriales/Corynebacteriaceae/Corynebacterium_1/OTU_000781	0.000139739	0	0.00121756	0	0	0	0	0	0	0	0	0	0	0	0	0	0	0	0	0	9.07565e-05	0	0	4.44879e-05	0	0	0	4.31072e-05	0	0	0	0	0	0	0	0	0	0	0	0	0	0	0	0	0	0	0	0	0
Bacteria/Actinobacteria/Actinobacteria/Corynebacteriales/Corynebacteriaceae/Turicella/OTU_001328	0.000111791	0	0.000907203	0	0	0	0	0	0	0	0	0	0	0	6.16827e-05	0	0	0	0	0	4.53782e-05	0	0	0	0	0	0	0	0	0	0	0	0	0	0	0	0	0	0	0.000213129	0	0	0	0	0	0	0	0	0
Bacteria/Actinobacteria/Actinobacteria/Corynebacteriales/Corynebacteriaceae/uncultured/OTU_000178	0.000363321	2.43505e-05	0.00911977	8.05153e-05	0.000166355	5.93454e-05	5.41467e-05	0	0	0	6.17246e-05	0	0	0	0.000185048	0.000126239	0	0.000212325	0.000246043	0	0.000363026	0.000519018	0.000472903	0.000177952	2.81096e-05	0	0	0.00030175	0.000133197	0.000781972	0	0	0	0	0	0	0	0	0	0.000852515	0	0	0	0	0	0	0	0	0
Bacteria/Actinobacteria/Actinobacteria/Corynebacteriales/Mycobacteriaceae/Mycobacterium/OTU_000041	0.00326989	0.000900967	0.00114594	0.000523349	0.000790185	0.000801163	0.000306832	0.000733906	0.000230982	0.00311203	0.0214184	0.000981354	0.000419111	0.000211484	0.00123365	0.00126239	0.00135014	0.0054143	0.000820143	0.000418936	0.00235967	0.00126047	0.00198619	0.000622831	0.000393535	0.0281889	0.000989626	0.000474179	0.00204236	0.00142177	0.000395622	0.000390282	0	0.00165153	0.000155448	0	0.00269263	0.000193032	0.000344234	0	0	0.00393507	0.00129127	0.000392003	0.000422476	0.000330142	0	0	0.000652133
Bacteria/Actinobacteria/Actinobacteria/Corynebacteriales/Mycobacteriaceae/Mycobacterium/OTU_000151	0.00100612	0.000243505	0.00019099	8.05153e-05	0.000249532	0.000178036	7.21957e-05	0.000104844	0	0.000207469	0.00358003	0	0.000167645	0.000105742	0.000246731	0.000189358	0.000450045	0.00116779	8.20143e-05	0	9.07565e-05	0.000148291	0.000141871	0	5.62193e-05	0.00465116	0.00020475	8.62143e-05	0.000355192	0.000213265	0	0.000195141	0.000889416	0	0	0	0	0	0	0	0.000185805	0.000737826	0	0.000130668	0.000140825	0.000330142	0.000232396	0	9.31619e-05
Bacteria/Actinobacteria/Actinobacteria/Corynebacteriales/Mycobacteriaceae/Mycobacterium/OTU_000550	0.000167687	2.43505e-05	0.000167116	4.02576e-05	0	5.93454e-05	1.80489e-05	0	0	0.000207469	0.000864144	0	8.38223e-05	0	6.16827e-05	0	0	0.000212325	8.20143e-05	0	0.000136135	0.000148291	9.45805e-05	0	0	0.000966475	0.000170625	4.31072e-05	0.000133197	0	0.000263748	0	0	0	0	0	0.000207125	0	0	0	0	0	0	0	0	0	0.000232396	0.000289268	0
Bacteria/Actinobacteria/Actinobacteria/Corynebacteriales/OTU_000010	0.00975378	0.00258115	0.00403466	0.000845411	0.00178831	0.00148364	0.000559516	0.00115328	0.000230982	0.00477178	0.0409234	0.000490677	0.00117351	0.000740192	0.00296077	0.00284037	0.00630063	0.0164021	0.00377266	0.000837872	0.0041748	0.00348484	0.00364135	0.0014681	0.00073085	0.0711165	0.00211575	0.00142254	0.0048395	0.00419421	0.00065937	0.000780564	0.000592944	0.00123865	0.000621794	0.000277932	0.00642088	0.000772126	0.000344234	0.000852515	0.000185805	0.00983768	0.00276702	0.000914674	0.000985777	0.00297128	0.000929584	0.000867804	0.0019564
Bacteria/Actinobacteria/Actinobacteria/Corynebacteriales/OTU_000611	0.000279478	9.74018e-05	0.000238738	0	0	5.93454e-05	0	0	0	0	0.000740695	0	0	0	0.000185048	0.000189358	0	0.000902383	0.000164029	0	0.000272269	0.000519018	0.000189161	4.44879e-05	0	0.00110742	6.82501e-05	0	0.000355192	7.10884e-05	0	0	0	0	0	0	0.000207125	0	0	0	0	0	0	0.000130668	0.000140825	0.000330142	0	0	0
Bacteria/Actinobacteria/Actinobacteria/Corynebacteriales/OTU_002199	0.00108996	0.000146103	0.000525223	8.05153e-05	0.000166355	0.000118691	9.02446e-05	0.000419375	0	0.00103734	0.00740695	0.000981354	0	0.000211484	0.000493462	0.000568074	0.000450045	0.00238866	0.00106619	0.000418936	0.000635295	0.000741455	0.000662064	0.00022244	2.81096e-05	0.011195	0.000580126	0.000258643	0.000754784	0.000995237	0.000395622	0.000292711	0	0.000412882	0.000155448	0	0.00124275	9.65158e-05	0	0.000426257	0	0.00122971	0	0.000392003	0	0.000330142	0	0	9.31619e-05
Bacteria/Actinobacteria/Actinobacteria/Frankiales/Acidothermaceae/Acidothermus/OTU_000370	0.000419217	2.43505e-05	0.000143243	0.000161031	0.000499064	0	1.80489e-05	0.000629063	0.000307977	0.000414938	0	0	0.000670578	0.000211484	0.000246731	0	0.00315032	0.000106163	0.000246043	0.000418936	0.000136135	7.41455e-05	4.72903e-05	0.000133464	0.000196767	0.000120809	3.4125e-05	0.000129321	0.000754784	7.10884e-05	0.000131874	0.000195141	0.00474355	0.00123865	0.000155448	0.000833797	0.001657	0	0.000344234	0.000426257	0.000557414	0.00122971	0	0.000261335	0.0011266	0.000990426	0	0.000578536	0.00139743
Bacteria/Actinobacteria/Actinobacteria/Frankiales/Acidothermaceae/Acidothermus/OTU_001911	0	0	0	0	4.15887e-05	0	0	0	0	0	0	0	0	0	0	0	0	0	0	0	0	0	0	0	0	2.01349e-05	0	0	0	0	0	0	0.000296472	0	0	0	0	0	0	0	0	0.000245942	0	0	0	0	0	0	0.000186324
Bacteria/Actinobacteria/Actinobacteria/Frankiales/OTU_000671	0.000335374	0.000146103	0.000143243	0	0	0	0	0	0	0	0	0	0	0	6.16827e-05	0.000189358	0	0.000265407	0	0	0	0	4.72903e-05	0	0.000421644	2.01349e-05	3.4125e-05	4.31072e-05	8.87981e-05	0	0.000923117	0.000975705	0.000592944	0	0.000310897	0.000277932	0	9.65158e-05	0.000688468	0.000213129	0.000557414	0.000245942	0.000368936	0.00104534	0.0011266	0.000660284	0.000464792	0	0.00046581
Bacteria/Actinobacteria/Actinobacteria/Frankiales/Sporichthyaceae/Candidatus_Planktophila/OTU_000842	0	0.000267855	0.000286485	0.000120773	8.31774e-05	0.000267054	0	0.000314531	0	0	6.17246e-05	0	0	0	0	0.000441836	0	0	8.20143e-05	0	4.53782e-05	0	4.72903e-05	0	2.81096e-05	0	0	0	0	0.000142177	0	0	0	0	0	0	0	0	0	0	0	0	0	0	0	0	0	0	0
Bacteria/Actinobacteria/Actinobacteria/Frankiales/Sporichthyaceae/hgcI_clade/OTU_000211	0.00111791	0.00112012	0.000907203	0.000483092	0.000291121	0.000385745	0.000252685	0.000943594	7.69941e-05	0.000207469	0.000740695	0.000490677	8.38223e-05	0.000211484	0	0.00132551	0.000450045	0.0014332	0.000820143	0	0.000907565	0.000370727	0.00104039	4.44879e-05	0.000140548	2.01349e-05	0.000580126	8.62143e-05	0.000399592	0.000284353	0.000131874	0	0.000296472	0.000412882	0.000155448	0	0	0	0	0	0	0.000491884	0.000184468	0.000261335	0	0.000330142	0.000929584	0	0.000186324
Bacteria/Actinobacteria/Actinobacteria/Frankiales/Sporichthyaceae/hgcI_clade/OTU_000359	0.00025153	0.000900967	0.000931076	0.000724638	0.000374298	0.00121658	5.41467e-05	0.000419375	7.69941e-05	0	0.000740695	0	0	0	6.16827e-05	0.000757432	0	5.30814e-05	0.000246043	0.000418936	0.000589917	7.41455e-05	0.000425612	4.44879e-05	0.000168658	4.02698e-05	0.000170625	0.000129321	0.000266394	7.10884e-05	0.000263748	0	0	0	0	0	0	0	0	0	0	0.000245942	0.000184468	0.000130668	0.000140825	0	0	0	0
Bacteria/Actinobacteria/Actinobacteria/Frankiales/Sporichthyaceae/hgcI_clade/OTU_000364	5.58956e-05	0.000633112	0.00076396	0.000764895	0.000374298	0.00133527	0.000126342	0.000524219	7.69941e-05	0.000207469	0.000246898	0	0.000251467	0.000528709	0	0.000694313	0.000450045	0	0.000328057	0.000418936	0.000726052	0.000148291	0.000189161	8.89759e-05	0.000168658	2.01349e-05	0.000238875	0.000129321	0.000133197	7.10884e-05	0.000131874	0.000195141	0	0	0	0	0.000207125	0	0	0.000213129	0	0	0.000184468	0.000130668	0.000422476	0	0.000232396	0	9.31619e-05
Bacteria/Actinobacteria/Actinobacteria/Frankiales/Sporichthyaceae/hgcI_clade/OTU_000380	2.79478e-05	0.00053571	0.000835581	0.000483092	0.00033271	0.000534109	5.41467e-05	0.00083875	0	0.000207469	0.000432072	0	8.38223e-05	0	0.000123365	0.000441836	0.000450045	0.000106163	0.000164029	0	0.000453782	0.000519018	0.000567483	0	0.000140548	6.04047e-05	0.000273	4.31072e-05	0.000310793	0	0.000263748	0	0	0	0.000155448	0	0	9.65158e-05	0	0.000213129	0	0	0	0	0.00028165	0	0.000464792	0	0
Bacteria/Actinobacteria/Actinobacteria/Frankiales/Sporichthyaceae/hgcI_clade/OTU_000422	5.58956e-05	0.000584411	0.00076396	8.05153e-05	4.15887e-05	0.000178036	5.41467e-05	0	0	0.000207469	6.17246e-05	0	0	0	0	0.000757432	0	0	0.000246043	0	0.000181513	7.41455e-05	0.000189161	4.44879e-05	2.81096e-05	0	0.000102375	0.000129321	8.87981e-05	7.10884e-05	0	0	0	0	0	0	0	0	0	0	0	0.000245942	0	0	0	0	0	0.000289268	0
Bacteria/Actinobacteria/Actinobacteria/Frankiales/Sporichthyaceae/hgcI_clade/OTU_000467	2.79478e-05	0.000219154	0.000405854	0.000402576	0.000249532	0.000593454	0	0.000209688	0	0.000207469	0.000185174	0	0.000167645	0.000105742	0	0.000315597	0	0	0.000328057	0	0.000181513	0	0.000141871	4.44879e-05	0.000112439	0	0.000102375	0	0.000133197	0	0	9.75705e-05	0	0	0	0	0.000207125	0	0	0	0	0	0	0	0	0	0	0	0
Bacteria/Actinobacteria/Actinobacteria/Frankiales/Sporichthyaceae/hgcI_clade/OTU_000504	0.000167687	0.000754864	0.000978824	0.000644122	0.000249532	0.000474763	0.000216587	0.000419375	0	0.000207469	0.000246898	0	8.38223e-05	0.000105742	6.16827e-05	0.000189358	0	5.30814e-05	0	0	0.000226891	7.41455e-05	0.000236451	0	5.62193e-05	0	3.4125e-05	8.62143e-05	0.000177596	0	0	9.75705e-05	0	0	0	0	0	0	0.000344234	0	0	0	0	0.000130668	0	0	0	0	0.000186324
Bacteria/Actinobacteria/Actinobacteria/Frankiales/Sporichthyaceae/hgcI_clade/OTU_000799	0.000167687	0.000340906	0.000596844	0.000281804	4.15887e-05	0.000178036	0	0	7.69941e-05	0	0	0	0	0	0	0.000757432	0.000450045	0	8.20143e-05	0	0.000136135	0	0	4.44879e-05	0	2.01349e-05	0	4.31072e-05	4.43991e-05	0.000142177	0	9.75705e-05	0	0	0	0	0	0	0.000344234	0	0	0	0	0	0	0	0	0	0
Bacteria/Actinobacteria/Actinobacteria/Frankiales/Sporichthyaceae/hgcI_clade/OTU_001142	0	9.74018e-05	9.5495e-05	8.05153e-05	4.15887e-05	8.90181e-05	0	0.000104844	0	0	0	0	0	0	0	0.000126239	0	5.30814e-05	0	0	0	0.000148291	0	0	0	0	0	0	0	0	0	0	0	0	0	0	0	0	0	0	0	0	0	0	0	0	0	0	0
Bacteria/Actinobacteria/Actinobacteria/Frankiales/Sporichthyaceae/OTU_000816	5.58956e-05	0.000146103	0.000310359	0.000201288	4.15887e-05	0.000118691	0	0.000104844	0	0	0	0	0	0	0	0.000189358	0	0	8.20143e-05	0	4.53782e-05	0	0.000141871	0	2.81096e-05	0	0	0	0	7.10884e-05	0	9.75705e-05	0	0	0	0	0	0	0	0	0	0	0.000184468	0	0	0	0	0	0
Bacteria/Actinobacteria/Actinobacteria/Micrococcales/Microbacteriaceae/Candidatus_Aquiluna/OTU_000212	0.000475112	0.000462659	0.00107432	0.000402576	0.000415887	0.000267054	0.000108293	0.000104844	0	0.000414938	0	0	0	0.000105742	0.000123365	0.000694313	0	5.30814e-05	0.0017223	0	0.000998321	0.000296582	0.000803935	0.000133464	0.00112439	0	0.000238875	8.62143e-05	0.000266394	0.000284353	0	0	0	0.000412882	0	0	0	0	0	0	0	0.000983768	0	0.000130668	0.000140825	0	0	0	9.31619e-05
Bacteria/Actinobacteria/Actinobacteria/Micrococcales/Microbacteriaceae/Candidatus_Aquiluna/OTU_000389	0.000279478	0.000462659	0.000978824	0.000563607	0.000249532	0.000296727	0.000126342	0.000524219	0.000230982	0.00228216	0.000123449	0	8.38223e-05	0.000211484	0	0.000315597	0	0.000265407	0.00123021	0.00125681	0.000635295	0.000296582	0.000662064	0.000177952	0.00120871	0	0.000273	8.62143e-05	0.000133197	0.00042653	0	0.000195141	0.000296472	0	0	0	0	0	0	0.000213129	0.000185805	0	0.000184468	0	0	0	0	0	0
Bacteria/Actinobacteria/Actinobacteria/Micrococcales/Microbacteriaceae/Candidatus_Aquiluna/OTU_001359	0.000195635	0.000194804	0.000811708	8.05153e-05	0	5.93454e-05	0	0.000104844	0	0	6.17246e-05	0	0	0	0	0.000568074	0	0.000212325	0.0005741	0	0.000181513	0	0.000236451	0	2.81096e-05	6.04047e-05	0	4.31072e-05	4.43991e-05	7.10884e-05	0	0	0	0	0	0	0	9.65158e-05	0	0.000213129	0	0.000245942	0	0	0	0	0	0	9.31619e-05
Bacteria/Actinobacteria/Actinobacteria/Micrococcales/Microbacteriaceae/OTU_000330	0	0	0	0	0	0	0.00016244	0.00104844	0	0	0	0.00441609	0	0	0	0.00100991	0	0	0	0	0	0	0.000425612	0	0	0	0	0.000775929	0	0	0.0035606	0.00321983	0	0	0	0	0	0	0.00275387	0	0	0	0	0.00222135	0	0	0.00371834	0.00694244	0
Bacteria/Actinobacteria/Actinobacteria/Micrococcales/Microbacteriaceae/OTU_000352	0.000726643	0.00104707	0.00188603	0.000362319	0.000166355	0.000415418	0.000415125	0.000733906	7.69941e-05	0.000414938	0.00104932	0.000490677	8.38223e-05	0.000528709	0.000123365	0.000820552	0	0.000212325	0.00123021	0	0.000181513	0.000370727	0.000378322	4.44879e-05	0.000168658	2.01349e-05	0.000273	0.000215536	0.000133197	0.00042653	0.000263748	0.000195141	0.000296472	0	0	0	0	9.65158e-05	0.000344234	0.000213129	0	0	0	0	0	0	0	0.000289268	0
Bacteria/Actinobacteria/Actinobacteria/Micrococcales/OTU_000900	2.79478e-05	0.000292205	0.000477475	4.02576e-05	4.15887e-05	8.90181e-05	7.21957e-05	0.000104844	0	0	0	0	8.38223e-05	0	6.16827e-05	0.000126239	0.000450045	0.000159244	0.000246043	0	0.000272269	7.41455e-05	0	0	0	0	0	0	4.43991e-05	0	0	0	0	0	0	0	0	0	0.000344234	0	0	0	0	0.000130668	0	0.000330142	0	0	9.31619e-05
Bacteria/Actinobacteria/Actinobacteria/OTU_000193	0.000810486	0.0026055	0.00286485	0.00173108	0.000707008	0.00172102	0.000487321	0.000733906	0.000153988	0.000207469	0.000617246	0	8.38223e-05	0.000528709	0.000123365	0.00284037	0	0.000159244	0.000820143	0.000418936	0.00122521	0.000296582	0.000898515	0.00022244	2.81096e-05	6.04047e-05	0.000375375	0.000344857	0.000310793	0.000284353	0.000131874	0	0	0.000412882	0.000155448	0	0	0	0	0.000426257	0	0	0.000368936	0.000130668	0.000422476	0	0.000232396	0.000578536	9.31619e-05
Bacteria/Actinobacteria/Actinobacteria/OTU_000335	0.000279478	9.74018e-05	0.000167116	8.05153e-05	0.000124766	8.90181e-05	0	0	0	0	0.000864144	0	0.000167645	0	0.000185048	0.000126239	0.000450045	0.000265407	0.000246043	0	0.000226891	7.41455e-05	0.000331032	8.89759e-05	0	0.00155039	3.4125e-05	8.62143e-05	0.000310793	7.10884e-05	0.000131874	0	0.000592944	0	0.000155448	0	0	9.65158e-05	0	0	0	0	0.000184468	0	0.000140825	0	0	0	9.31619e-05
Bacteria/Actinobacteria/Actinobacteria/OTU_001135	5.58956e-05	4.87009e-05	0	0	0	0	0	0	0	0	0	0	0	0	0	6.31194e-05	0	5.30814e-05	0	0	0	0	4.72903e-05	4.44879e-05	2.81096e-05	0	0	0	0	0	0.000131874	9.75705e-05	0	0	0.000155448	0	0	0	0.000344234	0	0.000185805	0	0	0.000261335	0.000140825	0	0.000232396	0	0
Bacteria/Actinobacteria/Actinobacteria/OTU_001138	5.58956e-05	0	2.38738e-05	0	0	0	0	0	0	0	0	0	0	0	0	6.31194e-05	0.000450045	0.000159244	8.20143e-05	0.000418936	0	7.41455e-05	0	0	0.000140548	0	0	0	4.43991e-05	0.000142177	0.000527496	0.000195141	0.000296472	0	0.000155448	0.000555864	0	9.65158e-05	0.000688468	0	0	0	0	0.000653339	0.00028165	0	0	0.000289268	9.31619e-05
Bacteria/Actinobacteria/Actinobacteria/OTU_001189	0.000419217	4.87009e-05	4.77475e-05	0	0	2.96727e-05	0	0	0	0	6.17246e-05	0	0	0	6.16827e-05	6.31194e-05	0	0.000265407	0	0	0	0	0	0	8.43289e-05	2.01349e-05	3.4125e-05	0	0	0	0.000131874	0	0	0	0	0	0	0	0	0	0	0	0	0.000130668	0.000140825	0.000330142	0.000232396	0	0
Bacteria/Actinobacteria/Actinobacteria/OTU_001616	5.58956e-05	2.43505e-05	0	0	0	0	0	0	0	0	0	0	0	0	0	6.31194e-05	0	5.30814e-05	8.20143e-05	0	4.53782e-05	0	4.72903e-05	0	2.81096e-05	4.02698e-05	3.4125e-05	0	0	0	0	0	0	0	0	0	0	9.65158e-05	0	0	0	0	0	0.000261335	0.000140825	0	0	0	0
Bacteria/Actinobacteria/Actinobacteria/OTU_001774	2.79478e-05	0	0	0	0	0	0	0	0	0	0	0	0	0	0	0	0	0.000106163	0	0	0	0	0	0	0	0	0	0	0	0	0	9.75705e-05	0	0	0	0.000277932	0	0	0	0	0	0	0	0.000130668	0.000140825	0	0	0	0
Bacteria/Actinobacteria/Actinobacteria/PeM15/OTU_000230	0.0038009	0.00160713	0.0023635	8.05153e-05	0	8.90181e-05	0	0.000209688	0	0	0.000185174	0	8.38223e-05	0.000211484	0.000370096	0.00138863	0.000450045	0.00435267	0.000328057	0	0.000408404	0	0.000141871	0.000266928	2.81096e-05	6.04047e-05	0	0.000258643	0.000621587	0.000568707	0.000263748	0.000390282	0.000296472	0	0.000155448	0	0	0	0	0.000213129	0	0	0	0.000261335	0.000140825	0.000660284	0	0.000289268	0
Bacteria/Actinobacteria/Actinobacteria/PeM15/OTU_000372	0.00120176	0.000511359	0.000907203	0.000161031	0	0.000148364	0	0	0	0	0.000308623	0	8.38223e-05	0	0.000246731	0.000568074	0.000450045	0.00217634	0.000246043	0	0.000136135	0	0	4.44879e-05	8.43289e-05	0.000342293	0	0.000172429	0.000266394	0.000142177	0.000131874	0.000195141	0.000296472	0.000412882	0	0	0.000207125	0	0.000344234	0	0	0	0.000184468	0	0.000140825	0.000330142	0	0	9.31619e-05
Bacteria/Actinobacteria/Actinobacteria/PeM15/OTU_000622	0.00050306	0.000194804	0.000167116	0.000161031	4.15887e-05	8.90181e-05	0	0	0	0	0.000308623	0	0	0	0.000123365	0.000126239	0	0.000583895	0	0	4.53782e-05	0	0	4.44879e-05	0.000140548	0.000100675	3.4125e-05	4.31072e-05	0.000310793	7.10884e-05	0.000263748	0	0	0	0	0.000555864	0	9.65158e-05	0	0	0	0.000491884	0	0.000261335	0.00028165	0.000330142	0	0	0.000186324
Bacteria/Actinobacteria/Actinobacteria/PeM15/OTU_000757	0.000195635	2.43505e-05	2.38738e-05	4.02576e-05	0	0	0	0	0	0	6.17246e-05	0	8.38223e-05	0	6.16827e-05	6.31194e-05	0	0.000159244	0.000164029	0	0	7.41455e-05	4.72903e-05	0	0	0	0	4.31072e-05	4.43991e-05	7.10884e-05	0	0	0.000296472	0.000412882	0	0	0	0	0	0	0	0	0	0	0	0	0	0	0
Bacteria/Actinobacteria/Actinobacteria/PeM15/OTU_000773	0.000195635	7.30514e-05	0.000167116	0	0	0	0	0	0	0	6.17246e-05	0	0	0	0	6.31194e-05	0	0.000318488	0.000164029	0	0	7.41455e-05	0	4.44879e-05	2.81096e-05	8.05396e-05	3.4125e-05	4.31072e-05	0	0	0	0	0	0	0	0	0	0	0	0	0	0	0	0	0.000140825	0	0	0.000289268	0
Bacteria/Actinobacteria/Actinobacteria/PeM15/OTU_001197	0.000279478	0.000243505	0.000167116	4.02576e-05	0	0	0	0	0	0	0	0	0	0	0	0.000252477	0	0.000530814	0	0	0	0	0	0	0	0	3.4125e-05	0	4.43991e-05	7.10884e-05	0	0	0	0.000412882	0	0	0	0	0	0	0	0	0	0	0.000140825	0	0	0	0
Bacteria/Actinobacteria/Actinobacteria/PeM15/OTU_001274	0.000111791	0.000316556	0.000429728	0	0	5.93454e-05	5.41467e-05	0.000209688	0	0	6.17246e-05	0	0	0	0	0.000378716	0.000450045	0.00037157	8.20143e-05	0	0	7.41455e-05	0.000141871	0	0	0	3.4125e-05	0	4.43991e-05	7.10884e-05	0	0	0	0	0	0	0	0	0	0	0	0	0	0	0	0	0	0	0
Bacteria/Actinobacteria/Actinobacteria/Propionibacteriales/Propionibacteriaceae/Propionibacterium/OTU_000305	0.00050306	4.87009e-05	0.00520448	0.000161031	4.15887e-05	2.96727e-05	7.21957e-05	0	0	0	0	0	0	0	0.000185048	6.31194e-05	0.000450045	0.000690058	0.000328057	0	0.000589917	0.000963891	0.000614773	0.000311416	0	0.000281889	6.82501e-05	0.000646607	0.000577188	0.000995237	0.000395622	9.75705e-05	0	0.000412882	0.000310897	0	0.000207125	0	0	0.000426257	0	0.000245942	0	0	0	0	0	0.000289268	0
Bacteria/Actinobacteria/MB-A2-108/OTU_001870	0	0	0	0	0	2.96727e-05	0	0.000104844	0	0	0	0	0	0	0	0	0	0	0	0	0	0	0	0	2.81096e-05	0	0	0	4.43991e-05	0	0	9.75705e-05	0	0	0	0	0	0	0.000344234	0	0	0	0	0	0	0	0	0	0
Bacteria/Actinobacteria/Nitriliruptoria/Nitriliruptorales/Nitriliruptoraceae/Nitriliruptor/OTU_001619	2.79478e-05	0.000121752	0.000143243	0	0	0	0	0	0	0	0	0	0	0	0	6.31194e-05	0	0	0	0	0	0	0	4.44879e-05	0	0	0	0	0	0	0	0	0	0	0	0	0	0	0	0	0	0	0	0	0	0	0	0	0
Bacteria/Actinobacteria/OPB41/OTU_000605	0.000167687	9.74018e-05	2.38738e-05	0	0	0	0	0	0	0	0	0.000490677	0.000335289	0.000422967	0.000185048	0.000189358	0	5.30814e-05	0	0	0	0	0.000189161	0	5.62193e-05	0	0	0.000129321	0.000266394	0.000142177	0	0	0	0	0	0.000277932	0	0	0	0	0	0.000491884	0	0.000261335	0.00028165	0.000330142	0	0.000289268	0.000186324
Bacteria/Actinobacteria/OPB41/OTU_001395	0	7.30514e-05	2.38738e-05	0	0	0	0	0.000104844	0	0	0	0	0.000167645	0.000211484	0.000246731	6.31194e-05	0.000450045	0	0	0	0	0	4.72903e-05	0	5.62193e-05	0	0	8.62143e-05	0.000221995	0.000142177	0.000263748	0	0.000592944	0	0	0.000277932	0	9.65158e-05	0	0	0	0	0.000184468	0	0	0	0	0	0
Bacteria/Actinobacteria/OTU_000718	0.000195635	0.000170453	0.000405854	0	4.15887e-05	0	0	0	0	0	0	0	0	0	0	0.000252477	0.000450045	0.000318488	8.20143e-05	0	4.53782e-05	7.41455e-05	4.72903e-05	4.44879e-05	0	0	0	0	0	0	0	0	0	0	0.000155448	0	0	0	0	0	0	0	0	0.000392003	0	0	0	0	9.31619e-05
Bacteria/Actinobacteria/OTU_000959	0.00816076	0.0140502	0.0220355	0.00257649	0.00162196	0.00210676	0.000216587	0.00136297	0.000153988	0.000414938	0.000308623	0.00147203	0.00134116	0.00190335	0.000986923	0.0203244	0.00225023	0.00222942	0.00713524	0	0.00363026	0.000741455	0.001466	0.000667319	0.000281096	0.000302024	6.82501e-05	0.00090525	0.000621587	0.00085306	0.000395622	0.000975705	0.000592944	0.00165153	0.00124359	0.000555864	0	9.65158e-05	0.000344234	0.00213129	0.000185805	0	0.000553403	0.00104534	0.000704126	0.00165071	0.000464792	0.000578536	0.00046581
Bacteria/Actinobacteria/Thermoleophilia/Gaiellales/uncultured/OTU_000856	0.000782538	0.000146103	4.77475e-05	0	0	0	0	0	0	0	0	0	8.38223e-05	0	0	0.000189358	0	0.00100855	0	0	0	0	0	0	0	0	0	4.31072e-05	4.43991e-05	0	0	0	0.000592944	0	0	0	0	0	0	0	0	0	0	0	0	0	0	0	9.31619e-05
Bacteria/Actinobacteria/Thermoleophilia/Gaiellales/uncultured/OTU_001097	0.000111791	2.43505e-05	2.38738e-05	0	0	0	0	0	0	0	6.17246e-05	0	0	0	0	6.31194e-05	0	0.000212325	0	0	0	0	0	0	0.000112439	0	0	0	0	0	0.000263748	0	0	0.000412882	0	0	0	9.65158e-05	0.000344234	0	0	0	0	0	0.000140825	0	0	0	0.000186324
Bacteria/Actinobacteria/Thermoleophilia/Gaiellales/uncultured/OTU_001190	2.79478e-05	0	0	0	0	0	0	0	0	0	0	0	0	0	6.16827e-05	0	0	0	0	0	0	0	0	0	8.43289e-05	2.01349e-05	0	0	0	0	0.000131874	0	0	0	0	0	0	0	0	0	0	0	0	0	0.000140825	0	0	0	0
Bacteria/Actinobacteria/Thermoleophilia/Gaiellales/uncultured/OTU_001767	0.000307426	0	0	0	0	0	0	0	0	0	0	0	8.38223e-05	0	0	6.31194e-05	0	0	0	0	0	0	0	4.44879e-05	2.81096e-05	0	0	0	0	0	0.000131874	0	0	0	0	0	0	0	0	0	0	0	0	0	0.000140825	0	0	0	0
Bacteria/Actinobacteria/Thermoleophilia/Solirubrobacterales/480-2/OTU_000119	0.00427601	0.00148538	0.00210089	0.000322061	0.000291121	0.000237382	5.41467e-05	0.000419375	0	0.000622407	0.00172829	0.000490677	0.000167645	0.000528709	0.000801875	0.00100991	0.00225023	0.00668825	0.000984171	0.000418936	0.000862186	0.000296582	0.000803935	0.000266928	0.000252987	0.00195309	6.82501e-05	4.31072e-05	0.00208676	0.000355442	0.000395622	0.000585423	0.000296472	0.000412882	0.000310897	0.000277932	0	0	0	0	0	0	0.000184468	0.00117601	0.000563301	0.00132057	0	0	0.000186324
Bacteria/Actinobacteria/Thermoleophilia/Solirubrobacterales/480-2/OTU_000186	0.00391269	0.000827915	0.00076396	0.000241546	0	2.96727e-05	0	0.000209688	0	0.000414938	0.000370348	0	0.000419111	0	0.000431779	0.000820552	0.00135014	0.00355645	0.000164029	0	0.000272269	0	4.72903e-05	0.000133464	0	0.000382563	0	0.000344857	0.000310793	0.000284353	0.000131874	9.75705e-05	0.00118589	0.000412882	0	0	0	0	0	0	0	0.000245942	0	0	0.000140825	0.000330142	0	0.000289268	0.000186324
Bacteria/Actinobacteria/Thermoleophilia/Solirubrobacterales/480-2/OTU_000681	0.000279478	4.87009e-05	0.000119369	0	4.15887e-05	5.93454e-05	0	0	0	0	6.17246e-05	0	0	0.000105742	6.16827e-05	0.000126239	0.000450045	0.00037157	8.20143e-05	0	0.000136135	0	0.000141871	0	5.62193e-05	0.000140944	3.4125e-05	4.31072e-05	8.87981e-05	7.10884e-05	0	0	0	0	0	0.000277932	0	0	0	0	0	0	0	0	0	0	0.000232396	0	0
Bacteria/Actinobacteria/Thermoleophilia/Solirubrobacterales/480-2/OTU_001758	0.000195635	2.43505e-05	2.38738e-05	0	0	0	0	0	0	0	0	0	8.38223e-05	0	0	0.000126239	0	0.000212325	8.20143e-05	0	4.53782e-05	0	9.45805e-05	0	0.000140548	0	3.4125e-05	0	0	0	0	9.75705e-05	0	0	0	0.000277932	0.000207125	0	0	0	0	0	0	0.000130668	0.00028165	0	0	0	0
Bacteria/Actinobacteria/Thermoleophilia/Solirubrobacterales/480-2/OTU_001800	8.38434e-05	2.43505e-05	4.77475e-05	0	0	0	0	0	0	0	0	0	0	0	0	0	0.000450045	0	0	0	0	0	0	0	2.81096e-05	0	0	0	0	0	0	0.000195141	0	0	0	0	0	0	0	0	0	0	0	0	0	0	0	0	0
Bacteria/Actinobacteria/Thermoleophilia/Solirubrobacterales/OTU_000192	0.00245941	0.000633112	0.000716213	4.02576e-05	0	0	0	0.000104844	7.69941e-05	0	0.00080242	0	0	0.000422967	0.000185048	0.000757432	0.000450045	0.00403418	0.0005741	0	4.53782e-05	0.000148291	0.000141871	0.000133464	2.81096e-05	0.00134904	0.00020475	8.62143e-05	0.000532789	0.000284353	0	0	0.000889416	0.000825764	0	0	0	0	0	0	0	0.000245942	0	0.000261335	0.000422476	0.000660284	0	0	9.31619e-05
Bacteria/Aminicenantes/OTU_000608	5.58956e-05	7.30514e-05	0	0	8.31774e-05	0	0	0	0	0	0	0	0.000167645	0.000951676	0.000123365	6.31194e-05	0	0	0	0.000418936	4.53782e-05	0	0	8.89759e-05	0	2.01349e-05	0.0001365	8.62143e-05	0.000177596	0.000142177	0.000263748	0	0	0	0	0.000277932	0	0	0	0	0	0.000245942	0.000184468	0.000261335	0.000422476	0.000330142	0.000232396	0.000289268	0.000186324
Bacteria/Armatimonadetes/OTU_001443	0	0	0	0	0	0	1.80489e-05	0	0	0	0	0	0	0	0	0	0	0	0	0	0	0	0	0	0	0	0	0	0.000177596	0	0	9.75705e-05	0	0.000412882	0	0	0	0	0	0	0	0.000245942	0	0.000130668	0.00028165	0	0	0	0.000279486
Bacteria/Atribacteria/OTU_000708	2.79478e-05	0	0	0	0.000249532	5.93454e-05	0.000198538	0	0	0.00124481	0.000123449	0.00392542	0	0	0	0	0	0	0	0	0.000181513	7.41455e-05	0.000283742	0	0	0.000201349	0.000102375	0	0	0	0.00263748	0	0	0.000412882	0	0	0.000621375	0.000193032	0.00275387	0	0	0.00196754	0.000184468	0	0	0	0.00255636	0	0
Bacteria/Bacteroidetes/Bacteroidetes_BD2-2/OTU_000150	0.000111791	0.000267855	0.000262611	0.000362319	8.31774e-05	0.000118691	1.80489e-05	0.000314531	0.000307977	0	6.17246e-05	0.000490677	0.00108969	0.00211484	0.00166543	0.000189358	0.00135014	0.000265407	0.000328057	0.000837872	0.000272269	7.41455e-05	0.000189161	0.000177952	0.000702741	6.04047e-05	6.82501e-05	0.000948358	0.00221995	0.00291462	0.00171436	0.00107328	0.00148236	0.00123865	0.000310897	0.000277932	0.00041425	0.000193032	0.000688468	0.000639386	0.000929023	0.000737826	0.000368936	0.000784006	0.00253485	0.00165071	0.000929584	0.000289268	0.00242221
Bacteria/Bacteroidetes/Bacteroidetes_BD2-2/OTU_000207	2.79478e-05	0.000584411	0.000262611	0.000120773	4.15887e-05	0.000148364	1.80489e-05	0.000209688	0.000153988	0.000414938	0.000123449	0	0.00108969	0.00105742	0.000740192	0.000568074	0.000450045	0.000530814	0.000328057	0.000418936	9.07565e-05	0	9.45805e-05	0.000133464	0.000196767	6.04047e-05	3.4125e-05	0.000819036	0.00093238	0.00113741	0.000395622	0.000780564	0.00148236	0.000412882	0.000310897	0.000277932	0.000207125	0.000289547	0.000344234	0.000639386	0.000371609	0.000983768	0.000553403	0.00143734	0.000985777	0.00198085	0.000232396	0.000578536	0.000838457
Bacteria/Bacteroidetes/Bacteroidetes_BD2-2/OTU_000304	0.00025153	0.000267855	2.38738e-05	4.02576e-05	0	0	0	0	0	0.000207469	0.000123449	0.000490677	0.000167645	0.000211484	0.000185048	0.000126239	0.00180018	0.000106163	0	0	0	0	4.72903e-05	8.89759e-05	0.000365425	2.01349e-05	3.4125e-05	4.31072e-05	0.000133197	0.000142177	0.000263748	0.000878134	0.000889416	0.000412882	0.000155448	0.000277932	0	9.65158e-05	0.000688468	0.000426257	0.000743218	0.000491884	0.000184468	0.00117601	0.000844951	0.000990426	0.000697188	0.00115707	0.000931619
Bacteria/Bacteroidetes/Bacteroidetes_BD2-2/OTU_000348	5.58956e-05	9.74018e-05	4.77475e-05	8.05153e-05	8.31774e-05	0	0	0.000104844	7.69941e-05	0.000622407	6.17246e-05	0	0.000167645	0	6.16827e-05	0.000252477	0.00135014	0	0	0.000418936	4.53782e-05	0	0.000141871	0	0.0011806	2.01349e-05	0.00020475	4.31072e-05	0.000133197	7.10884e-05	0.000923117	0.00107328	0.00266825	0	0.000155448	0.000833797	0.000207125	0.000386063	0	0.000426257	0.00111483	0.000245942	0.000737871	0.00143734	0.00239403	0.00231099	0.00116198	0.000867804	0.00111794
Bacteria/Bacteroidetes/Bacteroidetes_BD2-2/OTU_000398	0.000111791	0.000170453	0.000167116	4.02576e-05	0	8.90181e-05	0	0.000209688	7.69941e-05	0.000207469	6.17246e-05	0.000981354	0	0.000105742	6.16827e-05	0.000820552	0.00090009	5.30814e-05	0.000328057	0	4.53782e-05	0	0	0.000133464	0.000674631	6.04047e-05	3.4125e-05	8.62143e-05	0.000221995	7.10884e-05	0.000791244	0.00117085	0.00177883	0	0.000310897	0.000833797	0	0	0.000344234	0.000426257	0.000371609	0.000245942	0.000553403	0.000653339	0.00154908	0.00132057	0.00139438	0.000867804	0.00158375
Bacteria/Bacteroidetes/Bacteroidetes_BD2-2/OTU_000615	8.38434e-05	9.74018e-05	4.77475e-05	8.05153e-05	4.15887e-05	2.96727e-05	1.80489e-05	0	7.69941e-05	0	0	0.000490677	0.000419111	0.00137464	0.000801875	0.000126239	0	5.30814e-05	8.20143e-05	0.000418936	4.53782e-05	7.41455e-05	4.72903e-05	4.44879e-05	0.000393535	0	3.4125e-05	0.000172429	0.000577188	0.00113741	0.000527496	0.000390282	0.000296472	0.00123865	0.000621794	0.000277932	0	0.000289547	0.000344234	0.000426257	0	0	0	0.000914674	0.000704126	0.000330142	0.00116198	0.00115707	0.00102478
Bacteria/Bacteroidetes/Bacteroidetes_BD2-2/OTU_000626	0.000139739	0	7.16213e-05	8.05153e-05	0	0	0	0	0	0	6.17246e-05	0	8.38223e-05	0	0	0.000189358	0.00090009	5.30814e-05	0	0.000418936	0	0	0	0	0.000112439	0	6.82501e-05	0	0	0	0	9.75705e-05	0	0.000412882	0	0	0.000207125	9.65158e-05	0	0	0.000371609	0.000245942	0	0.000261335	0.000422476	0.000330142	0.000929584	0.000867804	0.000279486
Bacteria/Bacteroidetes/Bacteroidetes_BD2-2/OTU_000643	0	4.87009e-05	2.38738e-05	0.000120773	4.15887e-05	8.90181e-05	0	0	0	0	6.17246e-05	0	0.000167645	0.00200909	0.00111029	0.000189358	0	0	8.20143e-05	0	0.000272269	0	0.000189161	0	0.000112439	0	0	0.000172429	0.000266394	0.000710884	0	9.75705e-05	0	0	0.000155448	0.000555864	0	9.65158e-05	0.000344234	0	0	0	0	0.000261335	0.000563301	0	0.000464792	0	0.000186324
Bacteria/Bacteroidetes/Bacteroidetes_BD2-2/OTU_000783	0	0.000194804	2.38738e-05	0	0	2.96727e-05	0	0.000104844	0.000153988	0	0.000123449	0	0	0.000105742	0	0.000126239	0.00090009	0	0	0	4.53782e-05	0	0	0	0.000196767	2.01349e-05	0	0	0.000266394	0	0.000395622	0.000292711	0.00118589	0.000412882	0	0.000833797	0	0.000193032	0	0.000426257	0	0.000245942	0	0.000914674	0.00126743	0.000660284	0	0.000867804	0.000838457
Bacteria/Bacteroidetes/Bacteroidetes_BD2-2/OTU_000894	2.79478e-05	2.43505e-05	0.00019099	0	0	0	0	0	0	0	0	0	0	0.000105742	0	0.000315597	0.000450045	0	0	0	0	0	0	0	0.000112439	0	0	4.31072e-05	4.43991e-05	0	0.000131874	0.000292711	0	0	0.000155448	0.000277932	0	0	0	0	0	0.000491884	0.000184468	0.000522671	0.000563301	0.00132057	0	0.000289268	0.00046581
Bacteria/Bacteroidetes/Bacteroidetes_BD2-2/OTU_000932	0	7.30514e-05	0	0	8.31774e-05	0	0	0	0	0	0	0.000981354	0	0	0	0.000252477	0.000450045	0	0	0	0	0	0	0	0.000196767	0	0	4.31072e-05	8.87981e-05	0	0.000263748	0.000195141	0.000296472	0	0	0	0	0	0	0	0	0	0	0.000130668	0.000704126	0.000330142	0.000464792	0	0.000279486
Bacteria/Bacteroidetes/Bacteroidetes_BD2-2/OTU_000992	0	4.87009e-05	0	0	0	0	0	0	0	0	0	0	0	0	0	6.31194e-05	0	0	0	0	0	0	0	0	5.62193e-05	0	0	0	0	0	0	0	0	0	0	0	0	0	0	0	0	0	0.000184468	0.000130668	0	0.000330142	0	0	0.000279486
Bacteria/Bacteroidetes/Bacteroidetes_BD2-2/OTU_001077	0	2.43505e-05	0	4.02576e-05	0	2.96727e-05	0	0	0	0	0	0	0.000167645	0	0	6.31194e-05	0	0	0	0	0	0	0	0	5.62193e-05	0	0	0.000172429	0	0.000142177	0	9.75705e-05	0	0	0	0	0	0	0	0	0	0	0	0	0	0	0	0	0
Bacteria/Bacteroidetes/Bacteroidetes_BD2-2/OTU_001096	0	0	0.000119369	0	0	0	1.80489e-05	0	0	0	0	0	0	0	6.16827e-05	0	0	0	0.000164029	0	4.53782e-05	0	0	0	0	0	0	0	0	0	0	0.000195141	0.000296472	0	0	0	0	0	0	0	0	0	0	0	0	0	0	0.000289268	9.31619e-05
Bacteria/Bacteroidetes/Bacteroidetes_BD2-2/OTU_001176	0	2.43505e-05	0	4.02576e-05	0	0	0	0.000104844	0	0	0	0	0	0	0.000123365	0.000315597	0	0	0	0	0	0	0	4.44879e-05	5.62193e-05	2.01349e-05	0	0	4.43991e-05	7.10884e-05	0.000395622	9.75705e-05	0.000296472	0.000412882	0	0	0.000207125	0	0	0	0.000185805	0.000245942	0.000184468	0.000130668	0.00028165	0.000660284	0	0	0.000279486
Bacteria/Bacteroidetes/Bacteroidetes_BD2-2/OTU_001254	0	7.30514e-05	0.000167116	0	0	2.96727e-05	0	0.000209688	0	0	0	0	0.000419111	0.000317225	0.000555144	6.31194e-05	0.000450045	0	0	0	4.53782e-05	0	0	0	2.81096e-05	0	0	0.000129321	0.000133197	0.00042653	0.000131874	0	0	0	0	0	0	0	0	0	0.000185805	0	0	0.000130668	0	0	0	0	0.000279486
Bacteria/Bacteroidetes/Bacteroidetes_BD2-2/OTU_001289	8.38434e-05	2.43505e-05	0	0	0	0	0	0	0.000153988	0	0	0	0	0	0	6.31194e-05	0	5.30814e-05	0	0.000837872	0	7.41455e-05	0	0	0.000112439	0	3.4125e-05	0	0	0	0.000131874	0	0.000296472	0	0.000155448	0	0	0	0	0	0	0	0	0.000261335	0.00028165	0.000330142	0.000232396	0	0.000186324
Bacteria/Bacteroidetes/Bacteroidetes_BD2-2/OTU_001348	8.38434e-05	0	0	0	0	0	0	0	0	0	6.17246e-05	0	0	0.000105742	0	0	0	0	8.20143e-05	0	0	0	0	0	2.81096e-05	2.01349e-05	0	0	0	0	0	0	0	0	0	0	0	0	0	0	0	0	0	0	0	0.000330142	0	0	0
Bacteria/Bacteroidetes/Bacteroidetes_BD2-2/OTU_001413	0	4.87009e-05	0	0	0	2.96727e-05	0	0	0	0	0	0	0.000167645	0	0	0	0	0	0	0	0	0	0	0	5.62193e-05	0	0	0	4.43991e-05	0	0.000395622	9.75705e-05	0	0	0	0	0	0	0	0.000213129	0	0	0	0	0.00028165	0	0	0	0.000186324
Bacteria/Bacteroidetes/Bacteroidetes_BD2-2/OTU_001482	0.000195635	2.43505e-05	0	0	0	0	0	0	0	0	0	0	8.38223e-05	0	0	0.000126239	0	0	0	0	0	0	0	0	5.62193e-05	0	0	0	4.43991e-05	0	0.000263748	9.75705e-05	0	0	0	0	0	0	0	0.000426257	0	0	0	0	0	0.000330142	0.000232396	0	0.000186324
Bacteria/Bacteroidetes/Bacteroidetes_BD2-2/OTU_001513	8.38434e-05	0.000194804	4.77475e-05	0	0	0	1.80489e-05	0.000104844	7.69941e-05	0	0	0.000490677	0	0	6.16827e-05	0.000315597	0.00090009	0	0	0	0	0	0	0.000177952	0.000196767	4.02698e-05	6.82501e-05	4.31072e-05	4.43991e-05	7.10884e-05	0.00065937	0.000585423	0.000592944	0.000412882	0	0	0	9.65158e-05	0.000344234	0.000639386	0	0.000491884	0	0.000914674	0.00126743	0.00165071	0.000697188	0	0.000652133
Bacteria/Bacteroidetes/Bacteroidetes_BD2-2/OTU_001580	2.79478e-05	0	9.5495e-05	0	0	0	0	0	0	0	0	0.000490677	0	0	6.16827e-05	0	0.000450045	0	0	0	0	0	0	0	0	0	0	4.31072e-05	4.43991e-05	7.10884e-05	0.000131874	9.75705e-05	0	0	0	0	0	0	0	0	0	0	0	0	0.000422476	0.000330142	0	0	0.000186324
Bacteria/Bacteroidetes/Bacteroidetes_BD2-2/OTU_001594	0	0	2.38738e-05	0	0	0	0	0	0	0	0	0	0	0	0	0	0	0	0	0	0	0	0	0	0	0	0	0	0	0	0	0	0	0	0	0	0	0	0	0	0	0	0	0.000130668	0	0	0	0	0
Bacteria/Bacteroidetes/Bacteroidetes_BD2-2/OTU_001702	0	0	0	0	0	0	0	0	0	0	0	0	0	0	0	0	0	0	0	0	0	0	0	0	5.62193e-05	0	0	0	0	0	0.000131874	9.75705e-05	0	0	0	0	0.000207125	0	0.000344234	0	0	0	0	0.000130668	0.000140825	0.000330142	0	0	0
Bacteria/Bacteroidetes/Bacteroidetes_BD2-2/OTU_002055	2.79478e-05	0	0	0	0	0	0	0.000104844	0	0	0	0	0	0	0	0	0	0	0	0.000418936	0	0	0	0	0.000112439	0	0	0	0	0	0.000263748	0	0	0	0	0	0	0	0	0	0	0	0	0	0.000422476	0.000660284	0.000232396	0	9.31619e-05
Bacteria/Bacteroidetes/Bacteroidetes_BD2-2/OTU_002132	0	0	9.5495e-05	0	0	0	0	0	0	0	0	0	0	0.000105742	0	0	0	0	0	0	4.53782e-05	0	0	0	8.43289e-05	0	0	0	0	0	0	0	0	0	0	0	0	0	0	0	0	0	0	0	0	0	0	0	0.000186324
Bacteria/Bacteroidetes/Bacteroidetes_vadinHA17/OTU_000632	5.58956e-05	0.000170453	0.000119369	0	0	0	3.60978e-05	0.000104844	0.000153988	0.000207469	6.17246e-05	0	0.000167645	0	0	0.000252477	0.000450045	0	8.20143e-05	0.000418936	4.53782e-05	0	0	4.44879e-05	0.000224877	0	3.4125e-05	4.31072e-05	0	0.000284353	0.000923117	0.000585423	0.000592944	0	0.000155448	0.000277932	0.000207125	0	0	0.000852515	0.000743218	0.000245942	0	0.000130668	0.000844951	0.00198085	0.000929584	0	0.000838457
Bacteria/Bacteroidetes/Bacteroidetes_vadinHA17/OTU_000726	2.79478e-05	9.74018e-05	2.38738e-05	0	0	0	1.80489e-05	0.000104844	0	0	0	0	0.000167645	0.000105742	6.16827e-05	0.000252477	0.000450045	5.30814e-05	0	0.000418936	0	0	0	0	0.000365425	4.02698e-05	0	0	4.43991e-05	0	0.000395622	0.000487852	0	0	0.000155448	0.000555864	0	0	0	0	0.000185805	0.000491884	0	0.000522671	0.00126743	0.000330142	0.00116198	0.000867804	0.000372648
Bacteria/Bacteroidetes/Bacteroidetes_vadinHA17/OTU_000770	2.79478e-05	0	2.38738e-05	0	0	0	0	0	0	0	0	0	0	0	0	0	0.000450045	5.30814e-05	8.20143e-05	0	0	0	0	0	0	0	0	0	4.43991e-05	0	0.000131874	0	0.000296472	0.000412882	0.000155448	0.000555864	0	0	0	0	0	0	0	0.000261335	0.000140825	0.000330142	0	0	0.000186324
Bacteria/Bacteroidetes/Bacteroidetes_vadinHA17/OTU_000779	0	4.87009e-05	7.16213e-05	0	4.15887e-05	2.96727e-05	1.80489e-05	0	0.000230982	0.000207469	0	0	0	0	0	6.31194e-05	0.00090009	0	0	0.000418936	0	0	4.72903e-05	4.44879e-05	0.000309206	2.01349e-05	6.82501e-05	4.31072e-05	0.000221995	0	0.000527496	0.000780564	0.00118589	0	0.000621794	0.000555864	0.00041425	9.65158e-05	0	0.000213129	0.000185805	0	0.000184468	0.000784006	0.00154908	0.000330142	0.000464792	0.000289268	0.000838457
Bacteria/Bacteroidetes/Bacteroidetes_vadinHA17/OTU_001261	0	2.43505e-05	0	0	0	0	0	0	0	0	0	0	0	0.000105742	0	0	0	0	0	0	0	0	0	0	0.000112439	0	0	0	4.43991e-05	0	0.000263748	0	0	0	0.000155448	0	0	0	0	0.000213129	0	0	0	0	0.000140825	0	0	0	0
Bacteria/Bacteroidetes/Bacteroidetes_vadinHA17/OTU_001465	8.38434e-05	2.43505e-05	0	0	0	2.96727e-05	0	0	0	0	6.17246e-05	0	0	0	0	0	0.000450045	5.30814e-05	0	0	0	0	0	0	2.81096e-05	0	3.4125e-05	0	0	0	0.000263748	9.75705e-05	0.000296472	0	0	0	0	0	0	0	0	0	0	0.000261335	0	0	0	0	0.000186324
Bacteria/Bacteroidetes/Bacteroidetes_vadinHA17/OTU_001491	0.000195635	4.87009e-05	0	0	0	0	0	0	0	0	0	0.000490677	0	0	0	0	0	5.30814e-05	0	0	0	0	0	0	0.000224877	2.01349e-05	0	0	0	0	0.000131874	0	0.000296472	0.000412882	0	0	0	0	0	0	0	0	0	0.000130668	0.000140825	0.000330142	0.000232396	0	0.000186324
Bacteria/Bacteroidetes/Bacteroidetes_vadinHA17/OTU_001496	5.58956e-05	2.43505e-05	2.38738e-05	0	0	0	0	0	0	0	0	0	0	0	0	0.000315597	0	5.30814e-05	0	0	0	0	0	0	0.000196767	0	0	0	0	0	0	0.000585423	0.000592944	0	0	0	0	0	0	0	0.000185805	0	0	0.000261335	0.000704126	0.000660284	0	0.000289268	9.31619e-05
Bacteria/Bacteroidetes/Bacteroidetes_vadinHA17/OTU_001520	0.000195635	2.43505e-05	2.38738e-05	0	0	0	0	0	0	0	0	0	0	0	0	0.000126239	0	0	0	0	0	0	0	0	0.000140548	0	0	0	0.000133197	0	0.000131874	0	0.000296472	0	0	0.000277932	0	0	0	0.000213129	0	0	0	0.000130668	0.000422476	0	0	0.000289268	0
Bacteria/Bacteroidetes/Bacteroidetes_vadinHA17/OTU_001590	5.58956e-05	2.43505e-05	0	0	0	0	1.80489e-05	0	0	0	0	0	0	0	6.16827e-05	0	0	0	0	0	0	0	0	0	2.81096e-05	0	0	0	0	0	0	0	0	0	0	0	0	0	0	0	0	0	0	0	0	0	0	0	9.31619e-05
Bacteria/Bacteroidetes/Bacteroidetes_vadinHA17/OTU_001824	2.79478e-05	0	0	0	0	0	0	0	0	0	6.17246e-05	0	0	0	0	0	0.000450045	5.30814e-05	0	0.000837872	0	0	0	0	5.62193e-05	0	3.4125e-05	0	4.43991e-05	0	0.000131874	9.75705e-05	0	0	0	0	0	0	0	0.000213129	0	0	0	0.000130668	0.000422476	0	0	0	0.000186324
Bacteria/Bacteroidetes/Bacteroidetes_vadinHA17/OTU_001874	0	2.43505e-05	0	0	0	0	0	0.000104844	0	0.000207469	0	0	0	0	0	0	0	0	0	0.000418936	0	0	0	0	2.81096e-05	0	0	0	0	0	0	0	0	0	0.000155448	0	0	0	0.000344234	0	0.000185805	0	0	0	0	0	0	0	9.31619e-05
Bacteria/Bacteroidetes/Bacteroidetes_vadinHA17/OTU_002144	2.79478e-05	0	2.38738e-05	0	0	0	0	0	0	0	0	0	0	0	0	6.31194e-05	0	0	0	0	0	0	0	0	2.81096e-05	0	0	4.31072e-05	0	0	0.000131874	9.75705e-05	0	0	0	0	0	0	0	0	0.000185805	0	0	0.000261335	0.000140825	0	0	0	0.000186324
Bacteria/Bacteroidetes/Bacteroidetes_VC2.1_Bac22/OTU_000008	0.00528213	0.00489444	0.00386755	0.00116747	0.00062383	0.00394647	0.000685859	0.0059761	0.00100092	0.00145228	0.000987593	0.00294406	0.0812238	0.0359522	0.0249198	0.00871047	0.0175518	0.00175169	0.00205036	0.00460829	0.00544539	0.00303996	0.00572212	0.000800783	0.000674631	0.00112755	0.000921376	0.153289	0.048839	0.0381745	0.00171436	0.011806	0.0094871	0.00619323	0.00202083	0.00444691	0.00207125	0.00106167	0.00172117	0.000852515	0.000743218	0.00196754	0.00202915	0.0139814	0.00647796	0.00495213	0.00185917	0.019381	0.00708031
Bacteria/Bacteroidetes/Bacteroidetes_VC2.1_Bac22/OTU_000062	0.000279478	0.000706163	0.000549096	0.000322061	8.31774e-05	0.00077149	9.02446e-05	0.000629063	0	0.000207469	0	0	0.0103101	0.00190335	0.00277572	0.000694313	0.000450045	0	0.000328057	0.000837872	0.0010437	0.000370727	0.00132413	0.000133464	0.000112439	0.000322158	0.000273	0.0122855	0.00390712	0.00639795	0.000131874	0.000682993	0	0.000412882	0.000155448	0	0.000621375	0.000193032	0	0.000213129	0.000185805	0.000245942	0	0.00117601	0.000563301	0.00165071	0	0.00202488	0.000372648
Bacteria/Bacteroidetes/Bacteroidetes_VC2.1_Bac22/OTU_000457	2.79478e-05	0.000146103	4.77475e-05	0	0	0.000118691	0	0	0	0.000207469	6.17246e-05	0.000490677	0.000670578	0.000422967	0.000246731	0	0.000450045	0	0	0.000418936	0.000136135	0	4.72903e-05	0	2.81096e-05	2.01349e-05	0	0.000948358	0.000577188	0.000568707	0.000131874	0	0	0.000412882	0	0	0	0	0	0	0	0	0	0	0	0.000330142	0	0.000289268	9.31619e-05
Bacteria/Bacteroidetes/Bacteroidetes_VC2.1_Bac22/OTU_000481	0	2.43505e-05	0.000119369	4.02576e-05	0	0	3.60978e-05	0	7.69941e-05	0	0	0	0.000419111	0.0012689	0.000616827	0.000189358	0	5.30814e-05	0	0	9.07565e-05	0	9.45805e-05	0	0	6.04047e-05	6.82501e-05	0.00030175	0.000355192	0.000284353	0.000131874	0.000292711	0.000296472	0	0	0	0	9.65158e-05	0	0.000213129	0	0	0.000184468	0.000130668	0	0.000330142	0	0.000289268	0.000372648
Bacteria/Bacteroidetes/Bacteroidetes_VC2.1_Bac22/OTU_000571	0.000447165	0.000146103	0.000214864	4.02576e-05	0	0	1.80489e-05	0.000104844	0	0.000207469	0	0	0.000251467	0	0	0.000252477	0	0.000318488	0	0.000418936	4.53782e-05	0	0	4.44879e-05	0.000112439	4.02698e-05	3.4125e-05	8.62143e-05	0.000133197	7.10884e-05	0.000395622	0.000878134	0.000296472	0	0	0.000277932	0	0	0	0	0.000371609	0.000245942	0.000184468	0.00104534	0.000422476	0	0	0.000289268	0.00046581
Bacteria/Bacteroidetes/Bacteroidetes_VC2.1_Bac22/OTU_000582	0	4.87009e-05	0.000143243	4.02576e-05	0	2.96727e-05	0	0.000104844	0	0.000207469	0.000123449	0	0.00134116	0.000317225	0.000123365	6.31194e-05	0	0	0	0	4.53782e-05	0	4.72903e-05	0	0	0	0	0.00150875	0.000355192	0.000355442	0	0.000195141	0.000296472	0	0	0.000277932	0	0	0	0	0	0	0	0.000130668	0.00028165	0	0	0.000289268	0
Bacteria/Bacteroidetes/Bacteroidetes_VC2.1_Bac22/OTU_000641	5.58956e-05	0.000194804	4.77475e-05	8.05153e-05	0	2.96727e-05	0	0	0	0	0.000123449	0	8.38223e-05	0.000211484	0.000370096	6.31194e-05	0	0	0	0	0	0	4.72903e-05	0	2.81096e-05	2.01349e-05	0	0.00030175	0.00048839	0.000568707	0	0	0	0	0	0	0	0	0	0	0	0	0	0	0.000422476	0	0	0	0.000186324
Bacteria/Bacteroidetes/Bacteroidetes_VC2.1_Bac22/OTU_000662	0.000531008	9.74018e-05	0.000119369	4.02576e-05	8.31774e-05	0	0	0	0	0	0.000123449	0.000490677	0.000251467	0	6.16827e-05	0.000252477	0	0.00037157	0	0	0	0	0	0	8.43289e-05	4.02698e-05	0	8.62143e-05	8.87981e-05	0	0.000131874	0.000292711	0.000296472	0	0	0.000277932	0	0	0	0	0.000185805	0.000245942	0	0.000130668	0.000844951	0	0	0.000578536	9.31619e-05
Bacteria/Bacteroidetes/Bacteroidetes_VC2.1_Bac22/OTU_000938	5.58956e-05	4.87009e-05	2.38738e-05	0	0	2.96727e-05	0	0	0	0.000207469	6.17246e-05	0	0	0	0	0.000378716	0	0.000265407	0	0.000418936	0	0	0	4.44879e-05	5.62193e-05	0	0	0	4.43991e-05	7.10884e-05	0.000263748	0.000390282	0.000296472	0	0	0	0	0	0.0010327	0	0.000371609	0	0.000184468	0.000392003	0.000140825	0.000330142	0	0	9.31619e-05
Bacteria/Bacteroidetes/Bacteroidetes_VC2.1_Bac22/OTU_000984	0.000111791	4.87009e-05	0	0.000120773	0	0.000148364	7.21957e-05	0	0	0	0	0	0.000251467	0.000211484	0.000123365	6.31194e-05	0.000450045	0	0	0	4.53782e-05	0	9.45805e-05	4.44879e-05	0	0	0	0.00030175	0.000665986	0.00042653	0	0	0.000296472	0	0	0	0	0	0	0	0	0	0	0	0	0	0	0	9.31619e-05
Bacteria/Bacteroidetes/Bacteroidetes_VC2.1_Bac22/OTU_001366	0	0	0	0	0	0	0	0	0	0	0	0	0.000419111	0.000105742	0	0	0	0	0	0	0	0	0	0	0	0	0	0.00112079	0.000310793	0.00042653	0	9.75705e-05	0	0	0	0	0	0	0	0	0	0	0	0	0	0	0	0	0
Bacteria/Bacteroidetes/Bacteroidetes_VC2.1_Bac22/OTU_001428	2.79478e-05	2.43505e-05	2.38738e-05	0	0	0	0	0	0	0	0	0	8.38223e-05	0	6.16827e-05	0	0	0	0	0	0	0	0	4.44879e-05	0	2.01349e-05	3.4125e-05	0	8.87981e-05	0	0	0.000195141	0	0	0.000155448	0	0	0	0	0	0	0	0.000184468	0.000130668	0.000563301	0.000660284	0	0	0.000186324
Bacteria/Bacteroidetes/Bacteroidetes_VC2.1_Bac22/OTU_001534	0.000111791	0	0	0	0	0	0	0.000104844	0	0	0	0	8.38223e-05	0	6.16827e-05	0	0.000450045	0	0	0	0	0	4.72903e-05	0	2.81096e-05	0	0	8.62143e-05	0.000133197	0	0	0	0	0	0	0	0	0	0	0	0	0	0	0	0.000704126	0	0	0	9.31619e-05
Bacteria/Bacteroidetes/Bacteroidetes_VC2.1_Bac22/OTU_002140	0	0	0	0	0	0	0	0	0	0	0	0	0	0	0	0.000126239	0	0	0	0	0	0	0	0	0	0	0	0	0	0	0	0	0	0	0	0	0	0	0	0	0	0	0	0	0	0	0	0	0
Bacteria/Bacteroidetes/Bacteroidia/Bacteroidales/Bacteroidaceae/Bacteroides/OTU_001327	0.000111791	4.87009e-05	0	0	0	0	0	0	0	0	0	0	0	0	0	0.000694313	0	0	0	0	0	0	0	0	0	0	0	0	0	0	0	9.75705e-05	0	0	0	0	0	0	0	0	0	0	0	0	0	0	0	0	0
Bacteria/Bacteroidetes/Bacteroidia/Bacteroidales/Bacteroidaceae/Bacteroides/OTU_001612	2.79478e-05	4.87009e-05	4.77475e-05	0	0	0	0	0	0	0	0	0	0	0	0	0	0	0	0	0	0	0	0	0	0	0	0	0	0	0	0	9.75705e-05	0	0	0	0	0	0	0	0	0	0	0	0	0	0	0	0	9.31619e-05
Bacteria/Bacteroidetes/Bacteroidia/Bacteroidales/Marinilabiaceae/Marinifilum/OTU_001063	2.79478e-05	9.74018e-05	9.5495e-05	0	8.31774e-05	0	5.41467e-05	0	7.69941e-05	0.000207469	0	0.000981354	0.000167645	0	0.000185048	6.31194e-05	0	5.30814e-05	0	0	4.53782e-05	7.41455e-05	4.72903e-05	4.44879e-05	2.81096e-05	0.000100675	0	0	4.43991e-05	7.10884e-05	0.000131874	0.000195141	0	0	0	0.000277932	0.000207125	0	0	0.000213129	0	0.000245942	0.000184468	0	0.000563301	0	0.000232396	0.000578536	0
Bacteria/Bacteroidetes/Bacteroidia/Bacteroidales/Marinilabiaceae/uncultured/OTU_000498	0	4.87009e-05	0.000143243	0	0	2.96727e-05	1.80489e-05	0.000104844	0	0	6.17246e-05	0.000490677	0.000167645	0.000105742	6.16827e-05	0.000315597	0.000450045	0	0	0	0	7.41455e-05	0	4.44879e-05	0.000224877	0	0	0	8.87981e-05	0.000142177	0.000527496	0.000585423	0.000296472	0.000825764	0.000155448	0.000555864	0.00041425	0.000193032	0.000344234	0.000213129	0.000557414	0.000491884	0	0.000914674	0.0016899	0.000990426	0	0.000289268	0.000745295
Bacteria/Bacteroidetes/Bacteroidia/Bacteroidales/Marinilabiaceae/uncultured/OTU_000574	0	0	0	0	0	0	0	0	7.69941e-05	0	0	0	0.000167645	0	0	6.31194e-05	0	0	0	0	4.53782e-05	0	4.72903e-05	4.44879e-05	8.43289e-05	0	3.4125e-05	0	8.87981e-05	0	0.000131874	9.75705e-05	0	0	0.000155448	0.000277932	0	0	0	0	0	0	0	0	0.000844951	0	0	0	0.00046581
Bacteria/Bacteroidetes/Bacteroidia/Bacteroidales/Marinilabiaceae/uncultured/OTU_000690	0	4.87009e-05	7.16213e-05	0	0	2.96727e-05	0	0.000104844	0	0	0	0	0.000251467	0.000105742	0.000308414	0.000126239	0	0	0	0	0	7.41455e-05	4.72903e-05	0	2.81096e-05	0	0	4.31072e-05	0	0.000213265	0	9.75705e-05	0	0	0.000155448	0	0	0	0	0.000426257	0	0.000491884	0.000184468	0.000130668	0.000140825	0	0	0.000289268	9.31619e-05
Bacteria/Bacteroidetes/Bacteroidia/Bacteroidales/Marinilabiaceae/uncultured/OTU_001051	0	2.43505e-05	0	0	0	0	0	0	0	0	0	0.000490677	0.000167645	0.000528709	0.000431779	0	0	0	0	0	0	0	0	0	0	0	0	0	4.43991e-05	0.000213265	0	0	0	0	0	0	0	0	0	0	0	0	0	0	0	0	0	0	9.31619e-05
Bacteria/Bacteroidetes/Bacteroidia/Bacteroidales/Marinilabiaceae/uncultured/OTU_001122	0	0	0	0	0	0	0	0	7.69941e-05	0	0	0	0.000167645	0.000105742	0.000246731	0	0	5.30814e-05	0	0	0	0	4.72903e-05	0	2.81096e-05	0	0	0.000129321	0	0.000568707	0	0	0	0	0	0	0	0	0	0	0	0	0	0.000130668	0	0	0.000232396	0	0
Bacteria/Bacteroidetes/Bacteroidia/Bacteroidales/Marinilabiaceae/uncultured/OTU_001259	0	0	2.38738e-05	0	0	0	0	0	0	0	0	0	0	0	0	6.31194e-05	0	0	0	0	0	0	0	0	8.43289e-05	0	0	0	4.43991e-05	0	0	0	0.000296472	0	0	0.000277932	0.000207125	0	0	0	0	0.000245942	0	0	0.00028165	0.000330142	0	0	9.31619e-05
Bacteria/Bacteroidetes/Bacteroidia/Bacteroidales/Marinilabiaceae/uncultured/OTU_001706	0	4.87009e-05	2.38738e-05	0	0	0	0	0	0	0	0	0	8.38223e-05	0	6.16827e-05	0	0	0	0	0	0	0	0	4.44879e-05	0	0	0	0	4.43991e-05	0	0.000131874	0	0	0	0	0	0	0	0	0.000213129	0	0	0	0.000130668	0.000140825	0	0	0	9.31619e-05
Bacteria/Bacteroidetes/Bacteroidia/Bacteroidales/Marinilabiaceae/uncultured/OTU_002075	0	0	0	0	4.15887e-05	0	0	0	0	0	0	0	0	0	0	0	0	0	0	0	0	0	0	0	0	0	0	0	0	0	0	9.75705e-05	0	0	0	0	0	0	0	0	0.000185805	0	0	0	0.00028165	0	0	0	0
Bacteria/Bacteroidetes/Bacteroidia/Bacteroidales/Porphyromonadaceae/Paludibacter/OTU_001162	8.38434e-05	2.43505e-05	0	0	0	0	0	0	0	0	0	0	0	0	6.16827e-05	0	0	0	0	0	0	0	0	0	0	0	0	0	0	0	0.000131874	0	0	0	0	0	0	0	0	0	0.000185805	0	0	0	0	0	0	0	0
Bacteria/Bacteroidetes/Bacteroidia/Bacteroidales/Porphyromonadaceae/Paludibacter/OTU_002024	0	0.000146103	0.00019099	0	0	0	0	0.000104844	0	0	0	0	0.000167645	0	0	0.000441836	0	0	0	0	0	0	0	0	2.81096e-05	0	0	4.31072e-05	0	0	0	0	0	0	0	0	0	0	0	0	0.000371609	0	0	0	0	0	0	0.000289268	0.000186324
Bacteria/Bacteroidetes/Bacteroidia/Bacteroidales/Porphyromonadaceae/Parabacteroides/OTU_001780	0.000307426	0	2.38738e-05	0	0	0	0	0.000209688	0	0	0	0	0	0	0	0.000820552	0	0	0	0	0	0	0	0	0	0	0	0	0	0	0	0	0	0	0	0	0	0	0	0	0	0	0	0.000130668	0	0	0	0	0
Bacteria/Bacteroidetes/Bacteroidia/Bacteroidia_Incertae_Sedis/Draconibacteriaceae/Draconibacterium/OTU_000533	2.79478e-05	0.000170453	0.000214864	0	4.15887e-05	0.000178036	0	0	7.69941e-05	0.000207469	0	0	0.000754401	0.00116316	0.000493462	0.000252477	0.000450045	0	8.20143e-05	0	0.000136135	0.000148291	9.45805e-05	4.44879e-05	0.000140548	0	3.4125e-05	0.000517286	0.000443991	0.000710884	0	0.000390282	0	0	0	0.000833797	0	9.65158e-05	0.000344234	0	0	0	0	0.000261335	0.000140825	0.000330142	0	0.000578536	0.000186324
Bacteria/Bacteroidetes/Bacteroidia/Bacteroidia_Incertae_Sedis/Draconibacteriaceae/Draconibacterium/OTU_000654	2.79478e-05	9.74018e-05	0.000143243	0	4.15887e-05	0	3.60978e-05	0	0	0	0	0	0.000167645	0.000105742	0.000308414	0.000378716	0.00135014	0	0	0	0	7.41455e-05	4.72903e-05	0.000177952	0.000393535	2.01349e-05	0.000102375	8.62143e-05	0	0.000213265	0.000263748	0.000878134	0.000296472	0.000825764	0.000155448	0.000555864	0.000207125	9.65158e-05	0.000344234	0.000852515	0.000743218	0	0.000368936	0.000261335	0.0016899	0.00165071	0.000929584	0.000578536	0.00102478
Bacteria/Bacteroidetes/Bacteroidia/Bacteroidia_Incertae_Sedis/Draconibacteriaceae/Draconibacterium/OTU_001041	0.000195635	7.30514e-05	7.16213e-05	8.05153e-05	0	0	0	0	0	0	0	0	0	0	6.16827e-05	0.000126239	0	0	8.20143e-05	0	0	0	0	4.44879e-05	5.62193e-05	0	0	0.000129321	0.000133197	0	0	0.000195141	0	0.000412882	0.000310897	0.000277932	0	0	0	0	0	0	0	0.000784006	0.00028165	0.000330142	0	0	0.000186324
Bacteria/Bacteroidetes/Bacteroidia/Bacteroidia_Incertae_Sedis/Draconibacteriaceae/Draconibacterium/OTU_001553	0	2.43505e-05	0	0	0	0	0	0	0	0	6.17246e-05	0	0	0	0	0	0	0	8.20143e-05	0	0	0	0	0	0	0	0	0	0	0	0.000131874	9.75705e-05	0	0	0	0	0	0	0	0	0	0	0	0	0	0	0	0	0
Bacteria/Bacteroidetes/Bacteroidia/Bacteroidia_Incertae_Sedis/Draconibacteriaceae/Draconibacterium/OTU_002070	0	0	0	0	0	0	0	0	0	0	0	0	0	0	0	0	0	0	0	0	0	0	0	0	2.81096e-05	0	0	0	8.87981e-05	0	0	0	0	0	0	0	0	0	0	0	0	0	0	0	0	0	0	0	0
Bacteria/Bacteroidetes/Bacteroidia/Bacteroidia_Incertae_Sedis/Draconibacteriaceae/OTU_000086	0.000810486	0.000243505	0.000214864	0.000644122	0.000124766	0.000445091	9.02446e-05	0.000314531	0.000230982	0.000414938	0	0.00245339	0.00352054	0.00444115	0.00302245	0.000315597	0.00270027	0.000212325	0.000328057	0.000837872	0.00131597	0.000296582	0.000425612	0.000533855	0.00362614	0.000120809	0.000375375	0.0042245	0.0046619	0.0085306	0.00263748	0.00302469	0.00266825	0.000412882	0.00108814	0.00222346	0.000621375	0.00125471	0.000344234	0.00255754	0.000929023	0.00172159	0.00110681	0.00156801	0.00675961	0.00462199	0.00209156	0.00173561	0.00307434
Bacteria/Bacteroidetes/Bacteroidia/Bacteroidia_Incertae_Sedis/Draconibacteriaceae/OTU_000232	0.000223582	0.000267855	0.000286485	4.02576e-05	0	8.90181e-05	1.80489e-05	0.000104844	0	0	6.17246e-05	0	0.00142498	0.00169187	0.0032075	0.000252477	0	0.000106163	0	0.000837872	0.000136135	0.000148291	0.000141871	0.000177952	0.000112439	6.04047e-05	0	0.002414	0.00275274	0.00369659	0.00105499	0.000780564	0.000592944	0	0.000155448	0.000277932	0	0	0.000344234	0.00127877	0	0	0.000184468	0.000653339	0.000844951	0.00132057	0.000929584	0.00144634	0.000931619
Bacteria/Bacteroidetes/Bacteroidia/Bacteroidia_Incertae_Sedis/Draconibacteriaceae/OTU_000318	5.58956e-05	9.74018e-05	7.16213e-05	0.000120773	0	8.90181e-05	1.80489e-05	0.000209688	0	0	0.000123449	0.000490677	0.000335289	0.00264354	0.00135702	0.000378716	0	0	0.000164029	0	4.53782e-05	0	0.000141871	4.44879e-05	0.000112439	4.02698e-05	3.4125e-05	0.000387964	0.00119877	0.0012085	0.000527496	0.000292711	0.000296472	0	0.000310897	0	0.000207125	0	0	0	0	0	0	0.000392003	0.00028165	0.000330142	0	0	0.000279486
Bacteria/Bacteroidetes/Bacteroidia/Bacteroidia_Incertae_Sedis/Draconibacteriaceae/OTU_001440	0	0	0	0	0	0	0	0	0	0	0	0	0	0	0	0	0	0	0	0	0	0	4.72903e-05	0	0.000140548	2.01349e-05	0	0	0	7.10884e-05	0.000131874	0	0	0	0	0.000277932	0	9.65158e-05	0	0	0	0	0	0	0.00028165	0	0	0	0.000186324
Bacteria/Bacteroidetes/Bacteroidia/Bacteroidia_Incertae_Sedis/Draconibacteriaceae/OTU_001477	0	7.30514e-05	0	0	0	0	0	0	0	0	0	0	0	0	0	0	0	0	0	0	0	0	0	0	5.62193e-05	0	0	0	0	0	0	9.75705e-05	0	0	0	0	0	0	0	0	0	0	0	0	0.000140825	0	0	0	0
Bacteria/Bacteroidetes/Bacteroidia/Bacteroidia_Incertae_Sedis/Draconibacteriaceae/uncultured/OTU_000264	0.000223582	2.43505e-05	0.000238738	0	0	2.96727e-05	0	0.000104844	0	0	0	0.000981354	0.000251467	0.000105742	6.16827e-05	0.000883671	0.000450045	0	0	0	0	0	4.72903e-05	0.000177952	0.000534083	4.02698e-05	0.000102375	0.000172429	0.000177596	7.10884e-05	0.00105499	0.00107328	0	0	0.000155448	0	0.00041425	9.65158e-05	0.000344234	0.000852515	0.000557414	0.000737826	0.000737871	0.00235202	0.00183073	0.00165071	0.00116198	0.00144634	0.0019564
Bacteria/Bacteroidetes/Bacteroidia/Bacteroidia_Incertae_Sedis/Draconibacteriaceae/uncultured/OTU_000491	8.38434e-05	0.000146103	0	0	4.15887e-05	0	0	0.000104844	7.69941e-05	0.000414938	6.17246e-05	0	0	0	0	0.000126239	0.000450045	0.000106163	0	0	0	7.41455e-05	0	0	0.000618412	4.02698e-05	3.4125e-05	4.31072e-05	8.87981e-05	0	0.000791244	0.000585423	0.00148236	0.000825764	0.000777242	0.00138966	0.000207125	9.65158e-05	0.000344234	0.000852515	0.000557414	0	0.000368936	0.000653339	0.00126743	0.00132057	0.000697188	0.000578536	0.00111794
Bacteria/Bacteroidetes/Bacteroidia/Bacteroidia_Incertae_Sedis/Draconibacteriaceae/uncultured/OTU_000696	8.38434e-05	0	4.77475e-05	4.02576e-05	0	0	0	0.000104844	0	0	0.000123449	0.000490677	8.38223e-05	0.000105742	0	0	0.000450045	0	0	0	4.53782e-05	0	0	0.000133464	0.000281096	0	0.000102375	0	0.000177596	0.000142177	0.000263748	0.000585423	0.000592944	0.000412882	0.000310897	0.000833797	0.000621375	0	0	0	0	0	0	0.000130668	0.000704126	0.000330142	0.000232396	0	0.000279486
Bacteria/Bacteroidetes/Bacteroidia/Bacteroidia_Incertae_Sedis/Draconibacteriaceae/uncultured/OTU_000930	8.38434e-05	4.87009e-05	2.38738e-05	0	0	0	0	0	7.69941e-05	0	0	0	8.38223e-05	0	0	6.31194e-05	0.000450045	0.000212325	8.20143e-05	0	0	0	4.72903e-05	0	0.000196767	0	0	0	8.87981e-05	0	0.000395622	0	0	0	0.000155448	0.000277932	0	0	0	0.000213129	0	0.000491884	0.000184468	0.000130668	0.000422476	0	0	0.000289268	0.000186324
Bacteria/Bacteroidetes/Bacteroidia/Bacteroidia_Incertae_Sedis/Draconibacteriaceae/uncultured/OTU_001078	5.58956e-05	0	0	0	4.15887e-05	0	0	0.000104844	0	0.000207469	0	0	0	0	0	0.000126239	0	0	0	0	0	0	0	0	5.62193e-05	0	0	0	0	0	0	0	0.000296472	0	0	0	0	0	0	0	0	0	0.000184468	0.000130668	0.000985777	0	0	0	0.000279486
Bacteria/Bacteroidetes/Bacteroidia/Bacteroidia_Incertae_Sedis/Draconibacteriaceae/uncultured/OTU_001256	0.000139739	4.87009e-05	0	0	0	0	1.80489e-05	0	7.69941e-05	0	0	0.000490677	0	0	0.000123365	0	0	0	0	0	0	0	0	8.89759e-05	0.000168658	0	0	0	4.43991e-05	0	0.000131874	0	0	0	0	0	0	0	0	0	0.000185805	0.000245942	0	0	0.00028165	0.000330142	0	0	0.000372648
Bacteria/Bacteroidetes/Bacteroidia/Bacteroidia_Incertae_Sedis/Draconibacteriaceae/uncultured/OTU_001372	0	0	0	4.02576e-05	0	0	0	0.000104844	0	0.000207469	0	0	0	0.000105742	6.16827e-05	0	0	0	0	0	0.000181513	0	4.72903e-05	0	0	0	0	0.000172429	4.43991e-05	7.10884e-05	0	0	0	0	0	0	0	0	0	0	0	0	0	0	0	0	0	0	0
Bacteria/Bacteroidetes/Bacteroidia/Bacteroidia_Incertae_Sedis/Draconibacteriaceae/uncultured/OTU_001723	0	4.87009e-05	0	0	0	0	0	0	0	0	0	0	0	0	0	0	0	0	0	0	0	0	0	0	0	0	0	0	0	0	0	0	0	0	0	0	0	9.65158e-05	0	0	0	0	0	0	0.000140825	0	0	0.000289268	0
Bacteria/Bacteroidetes/Bacteroidia/Bacteroidia_Incertae_Sedis/Prolixibacteraceae/Prolixibacter/OTU_001630	2.79478e-05	0	0	0	0	0	0	0	0	0	0	0	0	0	0	0	0	0	0	0.000418936	0	0	0	0	2.81096e-05	2.01349e-05	0	0	0	0	0	0	0	0	0	0	0	0	0	0	0	0	0	0.000130668	0	0	0	0	0
Bacteria/Bacteroidetes/Cytophagia/Cytophagales/Cyclobacteriaceae/Algoriphagus/OTU_000088	0.0063162	0.00107142	0.00107432	0.00213366	0.000873362	0.000504436	0.000144391	0.000524219	0.00169387	0.00165975	0.000123449	0.000981354	0.000586756	0.000211484	0.000123365	0.00429212	0.00315032	0.00127395	0.0017223	0.000837872	0.000862186	0.000963891	0.000945805	0.00106771	0.00219255	0.000463103	0.000784876	0.000258643	0.00048839	0.000568707	0.00487934	0.00361011	0.0020753	0.000825764	0.000777242	0.00138966	0.000621375	0.00067561	0.0020654	0.00106564	0.00130063	0.00147565	0.000368936	0.00313603	0.00549218	0.00594256	0.00441552	0.00289268	0.00363331
Bacteria/Bacteroidetes/Cytophagia/Cytophagales/Cyclobacteriaceae/Algoriphagus/OTU_000703	0.00075459	0.000121752	0.000167116	0	4.15887e-05	2.96727e-05	1.80489e-05	0	0	0	6.17246e-05	0	0	0	6.16827e-05	0.000126239	0	0.000159244	0	0	0	0	9.45805e-05	0	8.43289e-05	0	0	0	4.43991e-05	7.10884e-05	0.000263748	0.000487852	0.000296472	0	0	0.000277932	0	0	0	0	0.000185805	0.000245942	0	0	0.00126743	0	0.000232396	0.000289268	0.000186324
Bacteria/Bacteroidetes/Cytophagia/Cytophagales/Cyclobacteriaceae/Algoriphagus/OTU_000723	0	0	0	0	0	0	1.80489e-05	0	0.000153988	0.000207469	0.000185174	0	0	0	0	0	0	0	0	0	0	7.41455e-05	0	0	0.000112439	4.02698e-05	6.82501e-05	0	0	0	0	0	0	0	0	0	0	0	0	0	0	0	0	0	0	0	0	0	0
Bacteria/Bacteroidetes/Cytophagia/Cytophagales/Cyclobacteriaceae/Algoriphagus/OTU_000802	0.000279478	0.000146103	7.16213e-05	8.05153e-05	0.000166355	2.96727e-05	3.60978e-05	0	0.000692947	0	0	0	0	0	0	0.000126239	0	0	8.20143e-05	0.000837872	4.53782e-05	0	0.000189161	0.000311416	0.000309206	6.04047e-05	0.000102375	0	4.43991e-05	0	0.000395622	0.000487852	0.000592944	0	0	0	0	0	0.000344234	0	0.000557414	0	0.000184468	0.000261335	0.00028165	0.000990426	0.000232396	0	0.000186324
Bacteria/Bacteroidetes/Cytophagia/Cytophagales/Cyclobacteriaceae/Aquiflexum/OTU_001554	0.000279478	2.43505e-05	0.000143243	0	0	0	0	0	0	0	0	0	0	0	0	6.31194e-05	0	0	0	0	4.53782e-05	0	0	0	5.62193e-05	0	6.82501e-05	0	4.43991e-05	0	0	0.000195141	0	0	0	0	0	0	0	0	0.000185805	0	0	0	0.000140825	0	0	0	9.31619e-05
Bacteria/Bacteroidetes/Cytophagia/Cytophagales/Cyclobacteriaceae/OTU_000332	2.79478e-05	0.000754864	0.000740086	0.00144928	0.000166355	0.000741818	0	0	0	0	0	0	0	0.000105742	0	0.000315597	0	0	0.000246043	0	0.000363026	7.41455e-05	0	0.000177952	5.62193e-05	0	3.4125e-05	4.31072e-05	4.43991e-05	7.10884e-05	0	0	0	0	0.000155448	0	0	0	0	0	0	0	0	0	0	0	0	0	0
Bacteria/Bacteroidetes/Cytophagia/Cytophagales/Cyclobacteriaceae/OTU_000661	0.000475112	9.74018e-05	0.000143243	4.02576e-05	0	0	0	0	0	0	0	0.000490677	0	0	0	0.000126239	0	0.000212325	8.20143e-05	0	0	7.41455e-05	4.72903e-05	0	0.000112439	0	0	0	0	0	0	0.000390282	0.000296472	0	0.000155448	0	0	0	0	0.000213129	0	0.000491884	0	0.000392003	0.000140825	0	0.000232396	0	0.000652133
Bacteria/Bacteroidetes/Cytophagia/Cytophagales/Cyclobacteriaceae/uncultured/OTU_000130	0.00285067	0.000413958	0.000716213	4.02576e-05	4.15887e-05	0	7.21957e-05	0.000209688	0.000153988	0.000414938	0	0.00147203	0.000167645	0.000105742	6.16827e-05	0.00157798	0.00180018	0.00159244	0.000328057	0.000418936	4.53782e-05	7.41455e-05	0.000141871	4.44879e-05	0.00140548	0.000100675	0.000238875	4.31072e-05	0.00048839	0.000213265	0.00224186	0.0026344	0.00296472	0.00165153	0.000777242	0.00333519	0.000207125	0.000772126	0.0010327	0.00127877	0.000557414	0.00147565	0.000922339	0.00287469	0.00408393	0.00198085	0.00255636	0.00173561	0.0039128
Bacteria/Bacteroidetes/Cytophagia/Cytophagales/Cytophagaceae/Leadbetterella/OTU_002058	0	0	2.38738e-05	4.02576e-05	0	0	0	0	7.69941e-05	0	0	0	0	0	0	0	0	0	0	0	0	0	0	4.44879e-05	0.000112439	0	3.4125e-05	0	0	0	0	0	0	0	0	0	0	0	0	0	0	0.000245942	0	0	0	0	0	0	0
Bacteria/Bacteroidetes/Cytophagia/Cytophagales/Cytophagaceae/OTU_000591	0.000391269	0.000292205	0.00019099	4.02576e-05	0	0	1.80489e-05	0.000104844	0	0.000207469	0	0	0.000167645	0	6.16827e-05	0.000252477	0.00135014	0.000106163	8.20143e-05	0	4.53782e-05	7.41455e-05	4.72903e-05	4.44879e-05	0.000224877	0	6.82501e-05	4.31072e-05	0	0	0.000527496	0.000292711	0.00148236	0.000412882	0.000155448	0.000555864	0.000207125	9.65158e-05	0	0	0.000371609	0.000245942	0	0.000914674	0.000704126	0.000990426	0.000697188	0.00115707	0.000558971
Bacteria/Bacteroidetes/Cytophagia/Cytophagales/Cytophagaceae/OTU_000975	0	2.43505e-05	0	0	0	0	0	0	0	0	0	0	0	0	0	0.000189358	0	0	0	0	0	0	0	0	8.43289e-05	0	3.4125e-05	0	0	0	0.000263748	0.000292711	0	0	0.000155448	0	0	0	0	0	0.000185805	0.000245942	0	0	0.00028165	0.000330142	0.000232396	0.000289268	9.31619e-05
Bacteria/Bacteroidetes/Cytophagia/Cytophagales/Cytophagaceae/uncultured/OTU_000715	2.79478e-05	4.87009e-05	0	4.02576e-05	0	2.96727e-05	0	0	0.000384971	0	0.000123449	0	0	0	0	0	0.000450045	0	0	0	4.53782e-05	0	4.72903e-05	0.000355904	0.000224877	0.000140944	0.000238875	4.31072e-05	0	0	0	0	0	0	0	0	0	0	0	0.000213129	0	0	0.000184468	0	0	0	0	0	9.31619e-05
Bacteria/Bacteroidetes/Cytophagia/Cytophagales/Cytophagaceae/uncultured/OTU_000884	0.000139739	4.87009e-05	9.5495e-05	0	0	0	0	0.000104844	0	0	6.17246e-05	0	0	0.000105742	0	0.000189358	0	0.000106163	8.20143e-05	0.000418936	9.07565e-05	0	0	0	0.000112439	4.02698e-05	0	8.62143e-05	8.87981e-05	0	0.000263748	0.000585423	0	0.000412882	0.000155448	0.000277932	0.000207125	0	0	0	0	0.000491884	0.000184468	0.000392003	0.000704126	0.000330142	0.000464792	0.000578536	0.000372648
Bacteria/Bacteroidetes/Cytophagia/Cytophagales/Cytophagaceae/uncultured/OTU_001426	0	0	0	0	0	0	0	0	0	0	0	0	0	0	0	0	0	5.30814e-05	8.20143e-05	0.000418936	0	0	0	0	2.81096e-05	0	0	0	4.43991e-05	0	0.000131874	0.000292711	0.000296472	0.000412882	0	0	0	0	0	0	0	0	0.000184468	0	0	0.000330142	0	0	9.31619e-05
Bacteria/Bacteroidetes/Cytophagia/Cytophagales/Cytophagaceae/uncultured/OTU_001494	0	2.43505e-05	2.38738e-05	0	0	0	0	0	0	0	0	0	0	0	0	6.31194e-05	0	0	0	0	0	0	0	0	2.81096e-05	0	6.82501e-05	0	0	0	0	0	0	0	0	0	0	0	0	0	0	0	0	0	0	0	0	0	0.000279486
Bacteria/Bacteroidetes/Cytophagia/Cytophagales/Cytophagaceae/uncultured/OTU_001538	8.38434e-05	2.43505e-05	4.77475e-05	0	4.15887e-05	0	0	0.000104844	0	0	0	0	0	0	0	0	0	0	0	0	0	0	0	0	0	0	3.4125e-05	0	0	0	0	0	0	0	0	0	0	0	0	0	0	0.000245942	0	0.000261335	0.00028165	0	0	0	0
Bacteria/Bacteroidetes/Cytophagia/Cytophagales/Cytophagaceae/uncultured/OTU_001989	2.79478e-05	0	7.16213e-05	0	0	0	0	0	0	0	0	0	0	0.000105742	0	0.000126239	0	5.30814e-05	0	0	4.53782e-05	0	0	0	2.81096e-05	0	0	0	4.43991e-05	0	0	0.000195141	0	0	0.000155448	0	0	0	0	0	0	0.000491884	0	0.000130668	0.00028165	0.000330142	0	0.000289268	0.000186324
Bacteria/Bacteroidetes/Cytophagia/Cytophagales/Cytophagaceae/uncultured/OTU_002143	0	0	0	0	0	0	0	0	0	0	0	0	0	0	0	0	0	0	8.20143e-05	0	0	0	0	0	2.81096e-05	0	0	0	0	0	0	9.75705e-05	0	0	0.000155448	0.000277932	0	0	0	0	0	0.000245942	0	0	0.00028165	0.000330142	0	0.000289268	0
Bacteria/Bacteroidetes/Cytophagia/Cytophagales/Flammeovirgaceae/Marinoscillum/OTU_001626	5.58956e-05	0.000121752	9.5495e-05	0.000120773	0	2.96727e-05	0	0	0	0	0	0	0	0	0	0	0	0	0	0	0	0	0	0	0	0	0	0	0	0	0	0	0	0	0	0	0	0	0	0	0	0	0	0	0	0	0	0	0
Bacteria/Bacteroidetes/Cytophagia/Cytophagales/Flammeovirgaceae/Marinoscillum/OTU_002181	0	0	0	0	4.15887e-05	0	1.80489e-05	0	0	0	0	0	0	0	0	0	0	0.000159244	0	0	0	0	0	0	0	0	0	0	0	0	0	0	0	0	0	0	0	0	0	0	0	0	0	0	0	0	0	0	0
Bacteria/Bacteroidetes/Cytophagia/Cytophagales/Flammeovirgaceae/Reichenbachiella/OTU_000522	0.000475112	7.30514e-05	0.000214864	0	0	0	0	0	7.69941e-05	0	6.17246e-05	0	0	0	0	0.000378716	0.00135014	0	8.20143e-05	0	0	7.41455e-05	0	4.44879e-05	0.000309206	0	3.4125e-05	0	8.87981e-05	7.10884e-05	0.000527496	0.000487852	0.000296472	0.000412882	0.000155448	0.000277932	0	0	0.000344234	0	0	0	0.000368936	0.000653339	0.000422476	0.000990426	0.000232396	0.000867804	0.00111794
Bacteria/Bacteroidetes/Cytophagia/Cytophagales/Flammeovirgaceae/Reichenbachiella/OTU_000604	0.000335374	0.000146103	0.000119369	0	0	0	0	0.000314531	0	0	0.000123449	0.000490677	0	0	0	6.31194e-05	0	0.000318488	0	0	0	0	4.72903e-05	4.44879e-05	8.43289e-05	0	6.82501e-05	0	0.000177596	0	0.000395622	0.000487852	0	0.000412882	0	0	0.000207125	0.000193032	0	0.000213129	0	0.000245942	0	0	0	0	0.000464792	0	0.00046581
Bacteria/Bacteroidetes/Cytophagia/Cytophagales/Flammeovirgaceae/Reichenbachiella/OTU_001310	2.79478e-05	7.30514e-05	4.77475e-05	0	0	5.93454e-05	0	0	0	0	0	0	0	0.000105742	0	6.31194e-05	0	0	0	0	0	0	0	0	0	0	0	0	0	0	0	0	0	0	0	0	0	0	0	0	0	0	0	0	0	0	0	0	0
Bacteria/Bacteroidetes/Cytophagia/Cytophagales/Flammeovirgaceae/Reichenbachiella/OTU_001355	2.79478e-05	2.43505e-05	0	0	0	0	0	0	0	0	0	0	0	0.000105742	0	0	0.000450045	0	0	0	0	0	0	0	2.81096e-05	0	3.4125e-05	8.62143e-05	0	0	0	0.000195141	0.000296472	0	0	0.000277932	0	0	0.000344234	0	0	0	0	0	0	0	0	0.000289268	0.000186324
Bacteria/Bacteroidetes/Cytophagia/Cytophagales/Flammeovirgaceae/Reichenbachiella/OTU_001367	5.58956e-05	0	0	0	0	0	0	0	0	0	0	0.000490677	0	0	0	6.31194e-05	0.000450045	0	0	0	0	0	0	0	5.62193e-05	0	3.4125e-05	0	8.87981e-05	0	0	0.000487852	0.000592944	0	0	0.000555864	0.000207125	0	0	0	0.000185805	0	0	0	0.000140825	0	0.000232396	0.000289268	9.31619e-05
Bacteria/Bacteroidetes/Cytophagia/Cytophagales/Flammeovirgaceae/Reichenbachiella/OTU_001859	2.79478e-05	2.43505e-05	0	8.05153e-05	0	2.96727e-05	0	0	0	0	6.17246e-05	0	0	0	0	6.31194e-05	0.000450045	0	0	0	0	0	0	0	5.62193e-05	0	0	0	0	0	0.000131874	0	0	0	0	0	0	9.65158e-05	0	0	0	0	0	0.000130668	0.000140825	0.000330142	0.000232396	0	0.000186324
Bacteria/Bacteroidetes/Cytophagia/Cytophagales/Flammeovirgaceae/Reichenbachiella/OTU_001912	0	4.87009e-05	0	0	0	0	0	0	0	0	0	0	0	0	0	0	0	5.30814e-05	0	0	0	0	0	0	2.81096e-05	0	0	0	0	0	0	0	0	0	0	0	0	0	0	0	0	0	0	0	0	0	0	0	0.000186324
Bacteria/Bacteroidetes/Cytophagia/Cytophagales/Flammeovirgaceae/Roseivirga/OTU_000168	5.58956e-05	4.87009e-05	0.00019099	0.000483092	0.000499064	0.00121658	0.000433174	0.000419375	0.000538959	0.000207469	0.00135794	0.000490677	8.38223e-05	0	0	0	0	0	0.000738128	0.000418936	0.000816808	0.000519018	0.00184432	0.000311416	0.000337316	0.00320145	0.000511876	0.000215536	0.000266394	0.000355442	0.000527496	9.75705e-05	0	0	0.000155448	0	0.000207125	0	0	0.000426257	0.000185805	0.000245942	0.000553403	0	0.000140825	0	0	0	0
Bacteria/Bacteroidetes/Cytophagia/Cytophagales/Flammeovirgaceae/uncultured/OTU_000898	0	7.30514e-05	0	0	0	0	0	0.000104844	0	0	0	0	0	0	0	6.31194e-05	0.000450045	0	0	0	0	7.41455e-05	0	0	8.43289e-05	0	0	4.31072e-05	4.43991e-05	0	0.000395622	0.000195141	0.000296472	0	0	0	0	0	0	0.000213129	0.000371609	0	0	0	0.00028165	0	0	0	9.31619e-05
Bacteria/Bacteroidetes/Cytophagia/Cytophagales/Flammeovirgaceae/uncultured/OTU_001199	8.38434e-05	0	0	0	0	0	0	0	7.69941e-05	0	0	0	8.38223e-05	0	0	0	0	0	0	0	0	0	0	0	2.81096e-05	0	0	0	0	0	0	9.75705e-05	0	0	0	0	0	0	0	0	0	0	0	0.000130668	0.000140825	0	0	0.000289268	9.31619e-05
Bacteria/Bacteroidetes/Cytophagia/Cytophagales/Flammeovirgaceae/uncultured/OTU_001396	0	0	7.16213e-05	0	0	0	0	0.000314531	0	0	0	0	0	0	0	6.31194e-05	0.000450045	0.000106163	0	0	0	0	0	0	5.62193e-05	0	0	0	0	0	0.000131874	9.75705e-05	0	0	0	0	0	0	0	0	0	0.000245942	0	0.000130668	0.000140825	0.000330142	0	0	9.31619e-05
Bacteria/Bacteroidetes/Cytophagia/Order_II/Rhodothermaceae/uncultured/OTU_001837	0	4.87009e-05	7.16213e-05	0	0	2.96727e-05	0	0	0	0	0	0	0	0	0	0	0	0	0	0	0	0	0	4.44879e-05	2.81096e-05	0	0	0	8.87981e-05	0	0	9.75705e-05	0	0	0	0	0	0	0	0	0	0	0	0	0	0	0	0	0
Bacteria/Bacteroidetes/Cytophagia/Order_II/Rhodothermaceae/uncultured/OTU_002093	0	0	0	0	4.15887e-05	0	1.80489e-05	0	0	0	6.17246e-05	0	0	0	0	0.000126239	0	0	0	0	0	0	0	0	0	0	0	0	0	0	0.000131874	9.75705e-05	0.000296472	0	0	0	0	0	0	0	0	0	0	0	0.000140825	0	0	0	0.000186324
Bacteria/Bacteroidetes/Flavobacteriia/Flavobacteriales/Cryomorphaceae/Fluviicola/OTU_000547	0	0.000316556	0.00038198	0.000161031	0	0.000296727	0	0	0	0	0	0	0	0	6.16827e-05	0.000504955	0	0	0	0	0	0	0	0	0	0	0	0	0	7.10884e-05	0.000131874	9.75705e-05	0	0	0	0	0	0	0	0	0	0	0	0	0.000140825	0	0	0	0.000186324
Bacteria/Bacteroidetes/Flavobacteriia/Flavobacteriales/Cryomorphaceae/Fluviicola/OTU_000778	0	0	0	0	0	5.93454e-05	0.000126342	0.000314531	7.69941e-05	0.000207469	0.000308623	0	0	0	0	0	0	0	0	0	4.53782e-05	0.000370727	0.000189161	0.000355904	0.000196767	0.000322158	0.000273	4.31072e-05	0	0	0	0	0	0	0.000155448	0	0.000207125	0	0.000688468	0	0.000185805	0	0	0.000130668	0	0	0.000232396	0	0
Bacteria/Bacteroidetes/Flavobacteriia/Flavobacteriales/Cryomorphaceae/Fluviicola/OTU_000787	0	0	0	0	0	0	0.000342929	0.000104844	0.000384971	0	0	0	0	0	0	0	0	0	0	0	0	0.000296582	9.45805e-05	0.000578343	0.000140548	8.05396e-05	0.000102375	0	0	7.10884e-05	0	0	0	0	0	0	0	0	0	0	0	0	0.000184468	0	0	0	0	0	0
Bacteria/Bacteroidetes/Flavobacteriia/Flavobacteriales/Cryomorphaceae/Fluviicola/OTU_000961	0	7.30514e-05	2.38738e-05	0	0	0	1.80489e-05	0	0	0	0	0	0	0	0	6.31194e-05	0.000450045	0	0	0.000418936	0	7.41455e-05	0	0	0.000309206	0	6.82501e-05	4.31072e-05	0	0	0.000263748	0.000195141	0	0	0.000155448	0	0	0	0	0	0.000185805	0.000245942	0.000184468	0.000130668	0	0	0.000232396	0.000289268	9.31619e-05
Bacteria/Bacteroidetes/Flavobacteriia/Flavobacteriales/Cryomorphaceae/Fluviicola/OTU_001770	0	9.74018e-05	9.5495e-05	0.000201288	4.15887e-05	0.000178036	0	0	0	0	0	0	0	0	0	0.000126239	0	0	0	0.000418936	0	7.41455e-05	4.72903e-05	0	0	0	0	4.31072e-05	0	7.10884e-05	0	9.75705e-05	0	0	0	0	0	0	0	0	0	0	0.000184468	0	0	0	0	0	0
Bacteria/Bacteroidetes/Flavobacteriia/Flavobacteriales/Cryomorphaceae/NS10_marine_group/OTU_001531	0	7.30514e-05	0	0	0	0	0	0.000104844	0	0	0	0	8.38223e-05	0	0	0	0	0	0	0	0	0	0	0	0	0	0	0	4.43991e-05	0	0	0.000292711	0	0.000412882	0	0	0	0	0	0	0	0	0	0	0.00028165	0	0	0	0.000838457
Bacteria/Bacteroidetes/Flavobacteriia/Flavobacteriales/Cryomorphaceae/OTU_000140	2.79478e-05	0.000219154	0.000143243	0	0.000207943	0.000445091	0.000577565	0.000104844	0.00123191	0.00124481	0.0032714	0	0	0.000105742	0.000246731	0.000315597	0.00090009	0.000265407	0.000246043	0	0.000499161	0.000444873	0.000520193	0.000756295	0.00157414	0.00185241	0.001638	4.31072e-05	0.000310793	0.000213265	0.000395622	0.000585423	0.000296472	0.00165153	0.000621794	0	0.00186413	0.000965158	0.00137694	0.0014919	0.000743218	0.00418101	0.00405829	0.000130668	0	0	0.000697188	0.000289268	0.000372648
Bacteria/Bacteroidetes/Flavobacteriia/Flavobacteriales/Cryomorphaceae/OTU_000176	0.000642799	0.00226459	0.00513286	4.02576e-05	0.000124766	0.000148364	0	0.000104844	0	0	0	0	8.38223e-05	0	6.16827e-05	0.00290349	0.000450045	5.30814e-05	0	0	0	0	0	0.000133464	0	0	0	0	0	7.10884e-05	0.000131874	0.000780564	0.000889416	0	0.000155448	0	0	9.65158e-05	0	0.000213129	0	0.000245942	0	0.000130668	0	0.000330142	0	0.000289268	0.000186324
Bacteria/Bacteroidetes/Flavobacteriia/Flavobacteriales/Cryomorphaceae/OTU_000216	0.000391269	0.00228894	0.00339007	0.000644122	0.000249532	0.00133527	0.000126342	0.000733906	0	0	0.000246898	0.00147203	0.000167645	0.000317225	0.000431779	0.0022723	0.00090009	0.000212325	0.000410071	0.000418936	0.000680673	0.000222436	0.000614773	0.000177952	8.43289e-05	6.04047e-05	0.0001365	0.000215536	0.000266394	0.000213265	0.000527496	0.00126842	0.000296472	0.000412882	0.000310897	0.000555864	0.000207125	0.000482579	0	0.000426257	0	0.000245942	0.000184468	0.000392003	0.000422476	0.000990426	0.000464792	0.00115707	0.00111794
Bacteria/Bacteroidetes/Flavobacteriia/Flavobacteriales/Cryomorphaceae/OTU_000477	0.000167687	0.000584411	0.00076396	4.02576e-05	8.31774e-05	0.000178036	0	0	0	0.000207469	0	0	0	0.000317225	0	0.000694313	0	0.000106163	8.20143e-05	0	4.53782e-05	0	4.72903e-05	4.44879e-05	2.81096e-05	0	0	0	0	7.10884e-05	0.000395622	0.000390282	0	0	0	0	0	0	0.000344234	0.000213129	0	0	0	0	0.000140825	0	0	0	0.000186324
Bacteria/Bacteroidetes/Flavobacteriia/Flavobacteriales/Cryomorphaceae/OTU_000658	8.38434e-05	0.000121752	0.000286485	4.02576e-05	8.31774e-05	8.90181e-05	1.80489e-05	0.000314531	0	0	0.000370348	0.000981354	0	0	0.000185048	0.000378716	0	5.30814e-05	0.000164029	0	9.07565e-05	7.41455e-05	0.000283742	4.44879e-05	0.000112439	0.000221484	0.000170625	4.31072e-05	0	0	0.000263748	0.000195141	0	0	0.000466345	0	0	0.000193032	0.000344234	0.000213129	0	0.000245942	0.000184468	0.000392003	0.00028165	0.000330142	0.000232396	0.000289268	0
Bacteria/Bacteroidetes/Flavobacteriia/Flavobacteriales/Cryomorphaceae/OTU_000793	0.000139739	0.00180193	0.00276936	4.02576e-05	8.31774e-05	0.000118691	3.60978e-05	0.000104844	0	0	0	0.000490677	0	0.000105742	0.000246731	0.00252477	0.000450045	0	0.000246043	0.000837872	0	0	0.000141871	0.000355904	8.43289e-05	2.01349e-05	0.0001365	0	4.43991e-05	7.10884e-05	0.000263748	0.000878134	0.000296472	0.000412882	0.000310897	0.000555864	0.000207125	0.000386063	0	0.000426257	0	0	0.000184468	0.000522671	0	0.000330142	0.000232396	0	0.000652133
Bacteria/Bacteroidetes/Flavobacteriia/Flavobacteriales/Cryomorphaceae/OTU_001353	0	4.87009e-05	4.77475e-05	0	8.31774e-05	0	3.60978e-05	0.000314531	7.69941e-05	0.000414938	0	0	0	0	0	0.000189358	0	0	0.000246043	0	0	7.41455e-05	9.45805e-05	4.44879e-05	0.000168658	0.000161079	0.000102375	0	0	0	0.000395622	0.000292711	0.000296472	0.000412882	0	0	0	9.65158e-05	0.000344234	0.000213129	0.000185805	0	0.000368936	0.000130668	0.00028165	0.000660284	0.000232396	0.000578536	0.00046581
Bacteria/Bacteroidetes/Flavobacteriia/Flavobacteriales/Cryomorphaceae/OTU_001628	8.38434e-05	0.000608761	0.00116981	0	0	2.96727e-05	0	0.000104844	0	0	0	0.000490677	0	0.000105742	0.000123365	0.00119927	0	5.30814e-05	0	0.000418936	4.53782e-05	0	0	0.000133464	0	0	0	4.31072e-05	4.43991e-05	0	0.000131874	0.000487852	0.000296472	0	0.000155448	0	0	0	0	0.000213129	0	0	0	0	0	0.000330142	0	0	0.00046581
Bacteria/Bacteroidetes/Flavobacteriia/Flavobacteriales/Cryomorphaceae/OTU_001897	8.38434e-05	0.000146103	0.000310359	0	8.31774e-05	0.0003264	1.80489e-05	0.000104844	0	0	0.000123449	0	8.38223e-05	0	0	0.000252477	0	0	0	0	0	0.000148291	4.72903e-05	4.44879e-05	0	2.01349e-05	0.000102375	4.31072e-05	4.43991e-05	7.10884e-05	0	0.000195141	0	0	0	0	0	0	0	0	0	0	0	0	0	0	0	0.000289268	0
Bacteria/Bacteroidetes/Flavobacteriia/Flavobacteriales/Cryomorphaceae/Owenweeksia/OTU_000709	0.000223582	2.43505e-05	0	0	0	0	0	0	0	0	0	0	0	0	0	0.000126239	0	0	0	0	4.53782e-05	0	0	0	0	2.01349e-05	3.4125e-05	0	0	0	0.000131874	0	0	0	0	0	0	0	0	0	0	0	0	0	0	0.000330142	0	0	9.31619e-05
Bacteria/Bacteroidetes/Flavobacteriia/Flavobacteriales/Cryomorphaceae/Owenweeksia/OTU_000880	0	7.30514e-05	2.38738e-05	4.02576e-05	0.000207943	2.96727e-05	0	0.000104844	0.000153988	0.000207469	0.00067897	0	0	0	0	6.31194e-05	0	0	8.20143e-05	0	0	7.41455e-05	9.45805e-05	4.44879e-05	0.000112439	0.000302024	0.000511876	4.31072e-05	8.87981e-05	0.000142177	0	0	0	0	0	0	0.000207125	9.65158e-05	0	0	0	0.000245942	0	0	0	0.000330142	0	0	9.31619e-05
Bacteria/Bacteroidetes/Flavobacteriia/Flavobacteriales/Cryomorphaceae/Owenweeksia/OTU_001045	2.79478e-05	0.000487009	0.000310359	0.000120773	4.15887e-05	0.000148364	0	0	0	0	0	0	0	0.000317225	0	0.000315597	0	5.30814e-05	0	0	0	0	0	0	0	0	0	0	4.43991e-05	0	0	0	0	0	0	0	0	0	0	0	0	0	0	0	0	0	0	0	0
Bacteria/Bacteroidetes/Flavobacteriia/Flavobacteriales/Cryomorphaceae/Owenweeksia/OTU_001700	0	4.87009e-05	4.77475e-05	4.02576e-05	0	5.93454e-05	0	0	7.69941e-05	0	0.000555521	0	0	0	0	0	0	0.000106163	0	0	4.53782e-05	0	0	0	0	0.000181214	0.00020475	0	4.43991e-05	0	0.000131874	0	0	0	0	0	0	0	0	0	0	0	0.000184468	0	0	0	0	0	0
Bacteria/Bacteroidetes/Flavobacteriia/Flavobacteriales/Cryomorphaceae/Owenweeksia/OTU_002090	0	0	0.000119369	4.02576e-05	0	5.93454e-05	0	0	0	0	0	0	0	0	0	0	0	0	0	0	4.53782e-05	0	4.72903e-05	0	0	0	0	0	4.43991e-05	0	0	0	0	0	0	0	0	0	0	0	0	0	0	0.000130668	0	0	0	0	0
Bacteria/Bacteroidetes/Flavobacteriia/Flavobacteriales/Cryomorphaceae/Owenweeksia/OTU_002145	8.38434e-05	0	2.38738e-05	4.02576e-05	0	0	0	0	0	0	0	0	0	0	0	0	0	0	0	0	0	0	4.72903e-05	0	5.62193e-05	2.01349e-05	0	0	0	0	0.000263748	9.75705e-05	0.000296472	0	0	0.000277932	0	0	0	0	0	0	0	0	0.00028165	0.000330142	0	0	0
Bacteria/Bacteroidetes/Flavobacteriia/Flavobacteriales/Cryomorphaceae/uncultured/OTU_000782	0.000223582	0.000121752	0.000262611	0	4.15887e-05	0	0	0.000209688	0	0	0	0.000490677	0	0	0	0.000441836	0.000450045	5.30814e-05	0.000164029	0	4.53782e-05	0	0	4.44879e-05	2.81096e-05	4.02698e-05	0.000102375	4.31072e-05	0.000133197	7.10884e-05	0.000527496	0.000585423	0.000592944	0.000412882	0	0.000277932	0	0	0	0.000213129	0.000185805	0.000245942	0	0.000522671	0.000563301	0	0.000232396	0.000578536	9.31619e-05
Bacteria/Bacteroidetes/Flavobacteriia/Flavobacteriales/Flavobacteriaceae/Actibacter/OTU_000116	0.00606467	0.000900967	0.00126531	4.02576e-05	0.000124766	0	7.21957e-05	0.000419375	7.69941e-05	0	0.000185174	0.000981354	0.000335289	0.000105742	0.000246731	0.00239854	0.00225023	0.00270715	0.000492086	0.000837872	4.53782e-05	0	4.72903e-05	8.89759e-05	0.000224877	0	0.000170625	0.000344857	0.000443991	0.000355442	0.00105499	0.00224412	0.00177883	0.000412882	0.000621794	0.000833797	0.0008285	0.000193032	0.00240964	0.000639386	0.000185805	0.00172159	0.000553403	0.00326669	0.00295733	0.00198085	0.00139438	0.00173561	0.00186324
Bacteria/Bacteroidetes/Flavobacteriia/Flavobacteriales/Flavobacteriaceae/Actibacter/OTU_000536	0.000586904	0.000267855	9.5495e-05	0	0	5.93454e-05	0	0	0	0	0	0	0	0	0	0.000315597	0	0.000583895	0	0	0	0	9.45805e-05	0	0.000112439	0	0	4.31072e-05	8.87981e-05	7.10884e-05	0.000263748	0	0.000296472	0	0.000155448	0	0.000207125	0	0.000344234	0.000213129	0	0	0.000184468	0.000522671	0.000985777	0.00132057	0	0.00144634	0.000372648
Bacteria/Bacteroidetes/Flavobacteriia/Flavobacteriales/Flavobacteriaceae/Aquibacter/OTU_001350	2.79478e-05	4.87009e-05	2.38738e-05	0	0	2.96727e-05	0	0	0	0.000207469	0	0.000490677	8.38223e-05	0	0	0.000126239	0	5.30814e-05	0	0	0	0	0	0	5.62193e-05	0	0	4.31072e-05	4.43991e-05	0	0.000131874	9.75705e-05	0.000296472	0.000412882	0.000155448	0	0.000207125	0	0	0	0	0.000245942	0	0.000261335	0.000140825	0	0.000232396	0.000289268	0.000186324
Bacteria/Bacteroidetes/Flavobacteriia/Flavobacteriales/Flavobacteriaceae/Arenibacter/OTU_001210	2.79478e-05	2.43505e-05	0	0	0	0	0	0	7.69941e-05	0	0	0	0	0	0	0.000126239	0	0	0	0	0	7.41455e-05	4.72903e-05	0	0	0	0	0	0	0	0	9.75705e-05	0	0	0.000155448	0	0	0	0	0	0	0	0	0	0.000140825	0.000330142	0	0	0
Bacteria/Bacteroidetes/Flavobacteriia/Flavobacteriales/Flavobacteriaceae/Chryseobacterium/OTU_000702	0.000335374	4.87009e-05	0.000931076	0	4.15887e-05	0	0	0	0	0	0	0	0	0	0	0	0	0	8.20143e-05	0	0	0	0	0	0	0	0	0	0	0	0	0	0	0	0	0	0	0	0	0.000213129	0	0	0	0	0	0	0	0	0
Bacteria/Bacteroidetes/Flavobacteriia/Flavobacteriales/Flavobacteriaceae/Flavobacterium/OTU_000016	0.000195635	4.87009e-05	0.00112207	0.00261675	0.00353504	0.00356073	0.00142586	0.000629063	0.0458115	0.00394191	0.000308623	0.00147203	0.000335289	0.000105742	0.00172712	0.000252477	0.00090009	0	0.00533093	0.00377042	0.00721514	0.00252095	0.00553296	0.108106	0.00989459	0.000543642	0.0015015	0.000517286	0.000443991	0.000924149	0.00145061	0.000292711	0.000296472	0	0.00652884	0.00305725	0.00041425	0.000386063	0.000688468	0.0108696	0.00334448	0.00196754	0.000553403	0	0	0	0.000464792	0.000289268	9.31619e-05
Bacteria/Bacteroidetes/Flavobacteriia/Flavobacteriales/Flavobacteriaceae/Flavobacterium/OTU_000019	0.00452754	0.00633112	0.00744861	0.0153784	0.0242462	0.0141836	0.00658785	0.0016775	0.00361872	0.00290456	0.00135794	0.00392542	0.000754401	0.00105742	0.000616827	0.00896295	0.0090009	0.00116779	0.0299352	0.012987	0.0203294	0.0108252	0.00468174	0.00520509	0.0046662	0.00181214	0.00153563	0.00137943	0.00177596	0.00213265	0.00263748	0.00351254	0.00474355	0.00206441	0.00279807	0.00361312	0.00455675	0.00221986	0.00413081	0.00532822	0.00130063	0.00590261	0.00276702	0.00522671	0.00506971	0.00297128	0.00511271	0.00491756	0.0108999
Bacteria/Bacteroidetes/Flavobacteriia/Flavobacteriales/Flavobacteriaceae/Flavobacterium/OTU_000022	0.000335374	0.000608761	0.00116981	0.002657	0.00856727	0.00821934	0.0219114	0.00345984	0.0155528	0.0112033	0.00358003	0.00834151	0.00134116	0.000211484	0.00067851	0.000568074	0	0.000530814	0.00475683	0.00921659	0.0125698	0.044858	0.0092216	0.0245573	0.0218974	0.00567804	0.0137524	0.00172429	0.00137637	0.00142177	0.00567058	0.00107328	0	0.00123865	0.00248718	0.00277932	0.00455675	0.00106167	0.00757315	0.00468883	0.00353029	0.00614855	0.00405829	0.000261335	0.00028165	0.000330142	0.00673948	0.000289268	9.31619e-05
Bacteria/Bacteroidetes/Flavobacteriia/Flavobacteriales/Flavobacteriaceae/Flavobacterium/OTU_000031	0.00522624	0.0222563	0.0213193	0.0130032	0.00536494	0.00602356	0.000920495	0.00125813	0.000384971	0.000829876	0.000555521	0.000981354	0.00142498	0.00560431	0.00154207	0.01376	0.00585059	0.00191093	0.0136144	0.00167574	0.00721514	0.00118633	0.00203348	0.00106771	0.000337316	0.000261754	0.00047775	0.000560393	0.00279714	0.002417	0.00118687	0.00214655	0.0020753	0.00371594	0.00170993	0.00111173	0.00124275	0.000579095	0.0010327	0.0029838	0.000371609	0.000983768	0.00202915	0.00209068	0.0011266	0.00495213	0.00116198	0.000578536	0.009782
Bacteria/Bacteroidetes/Flavobacteriia/Flavobacteriales/Flavobacteriaceae/Flavobacterium/OTU_000042	0.000195635	0.000438308	0.00121756	0.0131643	0.0106051	0.0254889	1.80489e-05	0.000419375	0.000153988	0.00186722	0.000617246	0.000981354	0.00293378	0.000740192	0.000123365	0.000252477	0	0.000106163	0.0122201	0.00418936	0.0160185	0.00318826	0.00335761	0.000400391	0.000702741	0.000422833	0.000819001	0.00267264	0.00186476	0.00298571	0.000131874	0.000195141	0.000592944	0.000412882	0.000777242	0.000833797	0.0008285	0.00115819	0	0.00106564	0.000743218	0.00172159	0.00202915	0.000392003	0.000140825	0	0.000464792	0.00115707	0.000279486
Bacteria/Bacteroidetes/Flavobacteriia/Flavobacteriales/Flavobacteriaceae/Flavobacterium/OTU_000053	0.000139739	0.000267855	0.000334233	0.00857488	0.0149303	0.0106822	0.000523418	0.000209688	0.000615953	0.000207469	0.00080242	0.00147203	0.000838223	0.000422967	6.16827e-05	0.000315597	0	5.30814e-05	0.0149266	0.00209468	0.0119345	0.00222436	0.00179703	0.00151259	0.000224877	0.000261754	0.000819001	0.000775929	0.00106558	0.00106633	0	0.000390282	0.000592944	0.000825764	0.000777242	0.000555864	0.00124275	0.000289547	0	0.00191816	0.000185805	0.00196754	0.00129127	0.000130668	0.000140825	0.000330142	0.000232396	0.000578536	0.000558971
Bacteria/Bacteroidetes/Flavobacteriia/Flavobacteriales/Flavobacteriaceae/Flavobacterium/OTU_000054	0.000279478	0.000389607	0.000835581	0.00845411	0.0100229	0.0135011	0.00947568	0.00283078	0.00669849	0.00435685	0.00185174	0.00392542	0.00134116	0	0.000616827	0.000441836	0.00135014	0.000159244	0.0166489	0.00544617	0.0176521	0.0147549	0.0106403	0.00809681	0.00565004	0.00201349	0.00351488	0.00176739	0.00164277	0.002417	0.0025056	0.000195141	0.000592944	0.00123865	0.00186538	0.00166759	0.00310688	0.00125471	0.00275387	0.00191816	0.00167224	0.00442696	0.00221361	0.000914674	0.000140825	0.000660284	0.00232396	0.000578536	0.000558971
Bacteria/Bacteroidetes/Flavobacteriia/Flavobacteriales/Flavobacteriaceae/Flavobacterium/OTU_000096	5.58956e-05	0.000121752	0.000262611	0.000281804	0.00124766	0.000415418	0.00151611	0.00146781	0.00777641	0.00290456	0.00172829	0.00245339	0	0	0.000493462	0.000378716	0.00090009	0	0.00106619	0.00167574	0.000589917	0.00333655	0.00316845	0.00863066	0.00396346	0.00197322	0.0017745	0.000215536	0.000355192	0.000497619	0.0025056	0.000585423	0.000592944	0	0.00108814	0.00222346	0.00186413	0.00115819	0.000688468	0.00255754	0.00167224	0.00147565	0.000553403	0.000784006	0.000704126	0.000660284	0.00302115	0.000867804	0.000279486
Bacteria/Bacteroidetes/Flavobacteriia/Flavobacteriales/Flavobacteriaceae/Flavobacterium/OTU_000102	0	0.000194804	0.000549096	0.000241546	0.00033271	0.000237382	0.00148001	0.000104844	0.00993225	0.00165975	0.000370348	0.00196271	0	0.000105742	0.000185048	0.000189358	0.00090009	0.000106163	0.000328057	0.00209468	0.000226891	0.00266924	0.00108768	0.0149035	0.00486297	0.000463103	0.00348075	0.000215536	0.000310793	0.000142177	0.000791244	9.75705e-05	0.000296472	0	0.00170993	0.00166759	0.001657	0.000772126	0.0020654	0.00319693	0.00167224	0.00196754	0.00184468	0.000130668	0.00028165	0	0.000464792	0	0.00046581
Bacteria/Bacteroidetes/Flavobacteriia/Flavobacteriales/Flavobacteriaceae/Flavobacterium/OTU_000104	0.000866382	0.000730514	0.00128918	0.00462963	0.0115617	0.00421352	0.0066059	0.000524219	0.0026178	0.00414938	0.00111104	0.00196271	0.00100587	0.000317225	0.000370096	0.000757432	0.000450045	0.000636976	0.011318	0.00460829	0.0108	0.0138652	0.00345219	0.00609485	0.00446943	0.00136917	0.00153563	0.00137943	0.00048839	0.000710884	0.00171436	0.000780564	0	0.00123865	0.00108814	0.00111173	0.003314	0.000579095	0.00413081	0.00170503	0.00111483	0.00221348	0.00110681	0.00182935	0.000844951	0.000990426	0.000697188	0.00115707	0.00186324
Bacteria/Bacteroidetes/Flavobacteriia/Flavobacteriales/Flavobacteriaceae/Flavobacterium/OTU_000146	5.58956e-05	2.43505e-05	0.000119369	0.000322061	0.00153878	0.0006528	0.00108293	0.00104844	0.00716046	0.00124481	0.00172829	0	0	0	0.000246731	6.31194e-05	0.000450045	5.30814e-05	0.0011482	0.00167574	0.00117983	0.00229851	0.00364135	0.00725153	0.00177091	0.00112755	0.000511876	0.000172429	0.000221995	0.000284353	0.00118687	0.000195141	0.000296472	0	0.000466345	0.000833797	0.000207125	0.000193032	0.0010327	0.000426257	0.000743218	0.000491884	0.000184468	0	0	0	0.000929584	0.000289268	0
Bacteria/Bacteroidetes/Flavobacteriia/Flavobacteriales/Flavobacteriaceae/Flavobacterium/OTU_000147	0.000139739	7.30514e-05	0.000119369	0.000281804	0.000457476	0.000178036	0.000866348	0.000314531	0.00485063	0.00124481	0.000185174	0.000490677	8.38223e-05	0	0.000431779	0.000189358	0	0.000106163	0.000246043	0.000837872	0.000181513	0.00118633	0.000425612	0.00689563	0.00309206	0.000342293	0.0015015	4.31072e-05	8.87981e-05	0.000284353	0.000395622	9.75705e-05	0.000296472	0	0.00170993	0.000277932	0.00041425	0.000579095	0.000344234	0.00277067	0.00130063	0.000245942	0.00129127	0.000130668	0.000422476	0.000330142	0	0	0.000372648
Bacteria/Bacteroidetes/Flavobacteriia/Flavobacteriales/Flavobacteriaceae/Flavobacterium/OTU_000173	0.00134149	0.000340906	0.000596844	0.000120773	0.000457476	0.000148364	0.000433174	0.000104844	0.00215584	0.00145228	0.000308623	0	8.38223e-05	0.000105742	0.000185048	0.000694313	0	0.000530814	0.000164029	0.000837872	0.000226891	0.000889746	0.000756644	0.00253581	0.00182713	0.000221484	0.000750751	0.000172429	0.000133197	0.000213265	0.000131874	0.000487852	0.000592944	0.00123865	0.000310897	0.000555864	0.001657	0.000579095	0.00137694	0.00213129	0.000743218	0.0029513	0.00110681	0.00117601	0.000422476	0.000990426	0.000464792	0.000578536	0.00139743
Bacteria/Bacteroidetes/Flavobacteriia/Flavobacteriales/Flavobacteriaceae/Flavobacterium/OTU_000185	0.000335374	0.000340906	0.000214864	0.00201288	0.00286962	0.00204742	1.80489e-05	0	0.000461965	0.000414938	0	0	0	0.000211484	0.000123365	0.000315597	0.000450045	0	0.00377266	0.000837872	0.00231429	0.000593164	0.000283742	0.000489367	0.000196767	4.02698e-05	6.82501e-05	4.31072e-05	0.000310793	0.000213265	0.000263748	0	0.000296472	0	0	0.000277932	0.00041425	0	0	0.000213129	0	0.000737826	0.000184468	0	0	0	0	0	0.000186324
Bacteria/Bacteroidetes/Flavobacteriia/Flavobacteriales/Flavobacteriaceae/Flavobacterium/OTU_000201	2.79478e-05	2.43505e-05	0.000143243	0.00152979	0.00212102	0.00219578	1.80489e-05	0	0.000230982	0	6.17246e-05	0	0.000167645	0.000105742	0	0	0.000450045	0	0.00360863	0	0.00294958	0	0.000236451	0.000311416	8.43289e-05	8.05396e-05	3.4125e-05	0.000129321	0.000177596	0.000142177	0.000131874	0	0	0.000412882	0	0	0.000207125	0	0	0.000639386	0	0	0.000184468	0	0	0	0	0	0
Bacteria/Bacteroidetes/Flavobacteriia/Flavobacteriales/Flavobacteriaceae/Flavobacterium/OTU_000213	0	0	4.77475e-05	8.05153e-05	0.000249532	0.000207709	0.00379027	0	0.00138589	0	6.17246e-05	0	0	0	0	0	0	0	8.20143e-05	0	9.07565e-05	0.00882331	0.000283742	0.0011122	0.000224877	4.02698e-05	0.000511876	0.000129321	0	0.000142177	0.000527496	0	0	0	0.000310897	0.000277932	0	0	0.000688468	0.000213129	0	0.000983768	0.000184468	0	0	0	0.000464792	0	0
Bacteria/Bacteroidetes/Flavobacteriia/Flavobacteriales/Flavobacteriaceae/Flavobacterium/OTU_000221	0.000223582	0.000194804	0.000429728	0.00177134	0.00436681	0.00246283	0.000956592	0.000104844	0.00115491	0.00124481	0	0.000490677	0	0.000105742	0	0.000252477	0	0	0.0017223	0.000418936	0.00235967	0.00177949	0.000520193	0.00151259	0.000449754	0.000181214	0.000443625	4.31072e-05	0.000133197	0	0	0	0	0.000412882	0.000310897	0.000277932	0	0.000193032	0.000344234	0.000213129	0	0.000983768	0	0.000130668	0.000140825	0	0	0	9.31619e-05
Bacteria/Bacteroidetes/Flavobacteriia/Flavobacteriales/Flavobacteriaceae/Flavobacterium/OTU_000291	0.000894329	0.000170453	0.000119369	0	0	0	3.60978e-05	0.000314531	0	0	0.000123449	0	8.38223e-05	0	0	0.000315597	0	0.000265407	0	0.000418936	0	7.41455e-05	4.72903e-05	4.44879e-05	2.81096e-05	0	0	4.31072e-05	0.000133197	7.10884e-05	0.000263748	0.000487852	0.000592944	0.000412882	0	0.000277932	0.000207125	0.000289547	0	0.000426257	0	0	0	0.000261335	0.00028165	0.000330142	0.000464792	0.000578536	0.000558971
Bacteria/Bacteroidetes/Flavobacteriia/Flavobacteriales/Flavobacteriaceae/Flavobacterium/OTU_000350	5.58956e-05	0	7.16213e-05	0	0	2.96727e-05	0.000126342	0	0.00277179	0	0.000185174	0	8.38223e-05	0	0.000123365	0	0	0	0.000410071	0	0	0.000370727	4.72903e-05	0.00373699	0.000393535	6.04047e-05	0.00116025	0	8.87981e-05	0	0	9.75705e-05	0	0	0.000466345	0	0	0	0.000344234	0.000213129	0.000371609	0	0	0	0	0	0	0.000289268	0
Bacteria/Bacteroidetes/Flavobacteriia/Flavobacteriales/Flavobacteriaceae/Flavobacterium/OTU_000368	0	0	2.38738e-05	4.02576e-05	0.000291121	0.0003264	0.00227416	0	0.00192485	0	0.000185174	0.000490677	8.38223e-05	0	6.16827e-05	6.31194e-05	0	0.000212325	8.20143e-05	0.000418936	0.000453782	0.00318826	0.000520193	0.00137913	5.62193e-05	0.000100675	0.000511876	0.000129321	0	0.000213265	0.000395622	0	0	0	0.000155448	0.000277932	0.000621375	0	0.000344234	0	0	0	0.000737871	0	0	0	0.000232396	0	0
Bacteria/Bacteroidetes/Flavobacteriia/Flavobacteriales/Flavobacteriaceae/Flavobacterium/OTU_000373	0	0.000267855	0.000262611	0.00165056	0.00153878	0.00207709	0	0	0	0	0	0	0	0	0.000185048	0.000126239	0.000450045	0	0.000656114	0.000418936	0.000136135	0.000148291	0.000236451	0.000177952	5.62193e-05	2.01349e-05	0.000102375	0.000129321	8.87981e-05	0.000355442	0	0	0	0	0	0.000277932	0	9.65158e-05	0	0	0	0	0.000184468	0	0	0	0	0	0
Bacteria/Bacteroidetes/Flavobacteriia/Flavobacteriales/Flavobacteriaceae/Flavobacterium/OTU_000413	5.58956e-05	0.000462659	0.000167116	0.00112721	0.000914951	0.000474763	1.80489e-05	0.000209688	7.69941e-05	0	0	0	0.00293378	0.000105742	6.16827e-05	0.000189358	0	0	0.000246043	0	0.000317648	0.000148291	4.72903e-05	4.44879e-05	2.81096e-05	0	0	0.00107768	0.000221995	0.000284353	0.000131874	9.75705e-05	0.000296472	0	0	0	0.00041425	0	0	0	0	0.000245942	0.000553403	0.000130668	0.000140825	0	0	0.000289268	9.31619e-05
Bacteria/Bacteroidetes/Flavobacteriia/Flavobacteriales/Flavobacteriaceae/Flavobacterium/OTU_000419	0.000614851	0.000121752	0.000262611	4.02576e-05	0	2.96727e-05	5.41467e-05	0	0.000153988	0.000414938	0.000123449	0	0.000251467	0	0.000246731	0.000631194	0	0.000106163	0	0	0	7.41455e-05	9.45805e-05	0.00022244	2.81096e-05	0.000100675	0.000170625	4.31072e-05	0.000133197	7.10884e-05	0.000395622	0.000487852	0.000296472	0	0	0.000277932	0	0.000193032	0.000344234	0.000426257	0.000371609	0.000245942	0.000368936	0.000522671	0.000844951	0.000330142	0.000697188	0.000578536	0.000652133
Bacteria/Bacteroidetes/Flavobacteriia/Flavobacteriales/Flavobacteriaceae/Flavobacterium/OTU_000436	0	0	0	4.02576e-05	0.000166355	0	0.00128147	0	7.69941e-05	0	0.000185174	0.000981354	0	0	0.000123365	0	0	5.30814e-05	8.20143e-05	0	0	0.0048936	0.000567483	0.000177952	0.000112439	2.01349e-05	0.000102375	4.31072e-05	0	0	0.000395622	0	0	0	0	0	0	0	0.000344234	0.000426257	0	0	0.000184468	0	0.000140825	0	0.000232396	0.000289268	0.000186324
Bacteria/Bacteroidetes/Flavobacteriia/Flavobacteriales/Flavobacteriaceae/Flavobacterium/OTU_000437	0.000111791	2.43505e-05	9.5495e-05	0.00068438	0.00266168	0.000830836	0.000144391	0.000104844	7.69941e-05	0.000414938	6.17246e-05	0	8.38223e-05	0.000105742	0	6.31194e-05	0	0	0.000492086	0	0.000862186	7.41455e-05	4.72903e-05	4.44879e-05	8.43289e-05	2.01349e-05	3.4125e-05	0	8.87981e-05	0.000142177	0.000263748	0	0	0	0	0	0.000207125	9.65158e-05	0.000344234	0	0	0	0.000184468	0	0	0	0	0	9.31619e-05
Bacteria/Bacteroidetes/Flavobacteriia/Flavobacteriales/Flavobacteriaceae/Flavobacterium/OTU_000479	0.000586904	0.00102272	0.00131306	0.000523349	0.000748596	0.000682472	1.80489e-05	0	0	0.000414938	0	0	0	0	0	0.000820552	0	0.000212325	0.000492086	0	0.000635295	7.41455e-05	0.000236451	0.000311416	0	8.05396e-05	0	0.000129321	0	0.000284353	0.000131874	0	0	0	0	0.000277932	0.000207125	0	0	0.000213129	0	0.000245942	0	0	0	0.000330142	0	0	0
Bacteria/Bacteroidetes/Flavobacteriia/Flavobacteriales/Flavobacteriaceae/Flavobacterium/OTU_000509	8.38434e-05	0	0.00019099	0.000724638	0.00149719	0.000712145	0.00225611	0.000733906	0.000846936	0.000207469	0.000493797	0.00147203	0.000251467	0.000105742	0.000123365	6.31194e-05	0	5.30814e-05	0.000820143	0	0.0014521	0.00511604	0.00354677	0.00177952	0.000618412	0.000463103	0.000443625	0.000258643	8.87981e-05	0.000213265	0.00065937	0.000195141	0	0	0.000310897	0.000555864	0.001657	0.000482579	0.00172117	0.000426257	0.000371609	0.00122971	0.000368936	0.000914674	0	0.000330142	0.000232396	0	0.000279486
Bacteria/Bacteroidetes/Flavobacteriia/Flavobacteriales/Flavobacteriaceae/Flavobacterium/OTU_000510	0.000614851	0.000292205	0.000119369	0	4.15887e-05	2.96727e-05	7.21957e-05	0.000104844	0	0.000207469	0	0	0.000419111	0.000422967	0	0.000189358	0.00225023	0	0.000164029	0	0	0	9.45805e-05	8.89759e-05	0.000140548	2.01349e-05	0	0.000172429	0.000399592	7.10884e-05	0.000527496	9.75705e-05	0.000592944	0.000825764	0.000310897	0	0	0.000193032	0	0.000213129	0	0.000245942	0.000368936	0.000784006	0.0022532	0.000660284	0	0.000578536	0.00111794
Bacteria/Bacteroidetes/Flavobacteriia/Flavobacteriales/Flavobacteriaceae/Flavobacterium/OTU_000570	0	0	2.38738e-05	0	4.15887e-05	0	3.60978e-05	0	0.00092393	0	0	0	0	0	6.16827e-05	0	0	0	0	0.000418936	0	0	0	0.00280274	0	0	0	0	0	0	0	0	0	0	0.000466345	0	0	0	0	0	0	0	0	0	0	0	0	0	0
Bacteria/Bacteroidetes/Flavobacteriia/Flavobacteriales/Flavobacteriaceae/Flavobacterium/OTU_000595	5.58956e-05	0	0.000143243	0.000483092	0.000457476	0.000741818	0.000288783	0	0.00993225	0.00124481	0.000123449	0.000490677	0	0	0.000740192	0	0	0	0.000328057	0	0.000544539	0.000519018	0.000898515	0.0286947	0.00140548	0.000100675	0.00020475	4.31072e-05	4.43991e-05	0.000213265	0.000131874	9.75705e-05	0	0	0.00186538	0.000555864	0.000621375	0	0	0.00213129	0.000743218	0.000245942	0.000184468	0.000130668	0	0	0.000697188	0	0
Bacteria/Bacteroidetes/Flavobacteriia/Flavobacteriales/Flavobacteriaceae/Flavobacterium/OTU_000738	0.000195635	0.000121752	0	4.02576e-05	0.000124766	2.96727e-05	0	0.000104844	0.000153988	0	0	0	0.000251467	0	0	0.000126239	0.000450045	0	0	0	0	0.000148291	4.72903e-05	8.89759e-05	8.43289e-05	6.04047e-05	0	0.000215536	0	0	0.000131874	9.75705e-05	0.00118589	0	0.000155448	0	0	0.000386063	0	0.000213129	0.000185805	0	0.000184468	0.000392003	0.000422476	0.000660284	0.000232396	0.000289268	0.00046581
Bacteria/Bacteroidetes/Flavobacteriia/Flavobacteriales/Flavobacteriaceae/Flavobacterium/OTU_000744	0	4.87009e-05	7.16213e-05	0	4.15887e-05	0	1.80489e-05	0.000104844	0	0	0	0	0	0	0	0.000126239	0	0	0	0	0	0	0	0	8.43289e-05	0	0	0	0	7.10884e-05	0.000263748	0	0	0.000825764	0	0	0	0	0	0	0.000185805	0	0	0.000261335	0.000422476	0.000330142	0.000232396	0	0.00046581
Bacteria/Bacteroidetes/Flavobacteriia/Flavobacteriales/Flavobacteriaceae/Flavobacterium/OTU_000745	0.000167687	2.43505e-05	0.000119369	0.000483092	0.00153878	0.000534109	0.00106489	0.000524219	0.00223283	0.000414938	0.000308623	0.000490677	0	0	0.000370096	0	0	0.000159244	0.000984171	0.000418936	0.000998321	0.00215022	0.00179703	0.00240235	0.000421644	0.000201349	0.00034125	0.000129321	0.000177596	7.10884e-05	0.000131874	9.75705e-05	0	0	0.000155448	0	0	0	0.000688468	0.00170503	0.000185805	0	0	0	0	0	0.000697188	0	0
Bacteria/Bacteroidetes/Flavobacteriia/Flavobacteriales/Flavobacteriaceae/Flavobacterium/OTU_000919	0.000139739	7.30514e-05	0.000119369	0.000241546	8.31774e-05	2.96727e-05	1.80489e-05	0	0	0	0	0	0.000419111	0	6.16827e-05	0.000189358	0	5.30814e-05	0	0	0	7.41455e-05	9.45805e-05	8.89759e-05	0	2.01349e-05	0	0.00030175	0	7.10884e-05	0	0	0.000296472	0	0	0	0	0	0	0	0	0	0	0	0	0	0	0	0
Bacteria/Bacteroidetes/Flavobacteriia/Flavobacteriales/Flavobacteriaceae/Flavobacterium/OTU_000935	0	2.43505e-05	4.77475e-05	8.05153e-05	0.000124766	0.000237382	0.00016244	0.000104844	0.00146289	0	0.000123449	0	0	0	0	6.31194e-05	0	0	0.000492086	0.000418936	0.000181513	0.000593164	0.000898515	0.00409289	0.000309206	2.01349e-05	6.82501e-05	4.31072e-05	8.87981e-05	0	0	0	0	0	0.000155448	0	0	0	0	0.000639386	0	0	0	0.000130668	0	0	0	0	0
Bacteria/Bacteroidetes/Flavobacteriia/Flavobacteriales/Flavobacteriaceae/Flavobacterium/OTU_001136	0.00025153	9.74018e-05	9.5495e-05	4.02576e-05	0.000124766	5.93454e-05	0	0	7.69941e-05	0.000207469	0	0.000490677	0	0	0	0.000252477	0.000450045	5.30814e-05	8.20143e-05	0	0	0	4.72903e-05	0	0	8.05396e-05	0	4.31072e-05	4.43991e-05	0	0.000791244	0.000487852	0.000296472	0	0.000310897	0	0	0	0	0	0	0.000245942	0.000368936	0.000522671	0	0.000660284	0.000232396	0	0.000279486
Bacteria/Bacteroidetes/Flavobacteriia/Flavobacteriales/Flavobacteriaceae/Flavobacterium/OTU_001160	0	0	0.000214864	0.000483092	0.00033271	0.000415418	0.000234636	0.000104844	0.0106252	0.00103734	6.17246e-05	0.000490677	0	0.000105742	0.000431779	6.31194e-05	0	0	0.00106619	0.00167574	0.00122521	0.000296582	0.000756644	0.0322093	0.00177091	8.05396e-05	0.00034125	4.31072e-05	0.000177596	0.000142177	0	0.000292711	0	0	0.00124359	0	0	0	0	0.00191816	0	0	0.000184468	0	0	0.000330142	0	0	0
Bacteria/Bacteroidetes/Flavobacteriia/Flavobacteriales/Flavobacteriaceae/Flavobacterium/OTU_001171	8.38434e-05	0	0	0	0	0	0	0	0	0	0	0	8.38223e-05	0	0	6.31194e-05	0	5.30814e-05	0	0	0	0	0	0	0	0	0	0	0	0	0	0	0	0	0	0	0.000207125	0	0	0	0	0	0	0	0	0	0	0	0
Bacteria/Bacteroidetes/Flavobacteriia/Flavobacteriales/Flavobacteriaceae/Flavobacterium/OTU_001238	0.000139739	0.000219154	0	0	0	2.96727e-05	0	0	7.69941e-05	0	0	0.000490677	0	0	6.16827e-05	0.000252477	0	0.000106163	8.20143e-05	0	0	0	0	4.44879e-05	0	4.02698e-05	3.4125e-05	4.31072e-05	4.43991e-05	0.000142177	0.000395622	0.000292711	0.000296472	0	0	0.000277932	0.000207125	9.65158e-05	0	0	0.000371609	0.000983768	0	0.000130668	0.00028165	0	0.000232396	0.000578536	0.000558971
Bacteria/Bacteroidetes/Flavobacteriia/Flavobacteriales/Flavobacteriaceae/Flavobacterium/OTU_001279	2.79478e-05	2.43505e-05	0	4.02576e-05	0.000166355	2.96727e-05	0	0.000104844	7.69941e-05	0	0	0.000981354	0	0.000105742	0	0	0	0	0.000164029	0	0.000136135	7.41455e-05	0	4.44879e-05	0	2.01349e-05	0	4.31072e-05	0	0	0	9.75705e-05	0	0	0	0	0	0	0	0	0	0.000245942	0	0	0	0	0	0	0
Bacteria/Bacteroidetes/Flavobacteriia/Flavobacteriales/Flavobacteriaceae/Flavobacterium/OTU_001356	0	4.87009e-05	4.77475e-05	0.000201288	0.000499064	0.000118691	0.00101074	0.000419375	0.000846936	0.00103734	0.000308623	0.000490677	0.000167645	0	6.16827e-05	0.000189358	0	5.30814e-05	0.000328057	0	0.000181513	0.00155705	0.00113497	0.00200196	0.000646521	0.000523508	0.000273	8.62143e-05	4.43991e-05	0.000213265	0.000395622	0	0	0	0.000466345	0	0.00041425	0.000193032	0.000688468	0.000426257	0	0	0.000922339	0.000130668	0.000140825	0.000330142	0.000232396	0.000289268	9.31619e-05
Bacteria/Bacteroidetes/Flavobacteriia/Flavobacteriales/Flavobacteriaceae/Flavobacterium/OTU_001414	2.79478e-05	2.43505e-05	9.5495e-05	8.05153e-05	0.00170514	0.000474763	0.00270734	0.000314531	0.00238682	0.000414938	0.000185174	0	0	0	6.16827e-05	6.31194e-05	0	0	0.000410071	0.00209468	0.00117983	0.00563506	0.000993096	0.00609485	0.00101195	0.000201349	0.000648376	0	0	7.10884e-05	0.000791244	0	0	0	0	0.000277932	0.000621375	9.65158e-05	0.00172117	0.000426257	0	0	0.000368936	0	0	0	0.000697188	0	0
Bacteria/Bacteroidetes/Flavobacteriia/Flavobacteriales/Flavobacteriaceae/Flavobacterium/OTU_001425	0	4.87009e-05	0	0.000281804	0.000124766	0.000118691	0	0	0	0	0	0	0	0	0	0	0	0	0.000328057	0	0.000272269	0	0	0	2.81096e-05	0	0	0	0	0	0	0	0	0	0	0	0	0	0	0	0	0	0	0	0	0	0.000232396	0	0
Bacteria/Bacteroidetes/Flavobacteriia/Flavobacteriales/Flavobacteriaceae/Flavobacterium/OTU_001447	0	9.74018e-05	0	0	0	0	0	0.000104844	0	0	0	0	0	0	0	0	0	0	0	0	0	0	0	8.89759e-05	0	2.01349e-05	3.4125e-05	4.31072e-05	0	0	0	0	0	0	0	0.000277932	0	0	0	0	0	0	0	0	0	0	0	0	0.000186324
Bacteria/Bacteroidetes/Flavobacteriia/Flavobacteriales/Flavobacteriaceae/Flavobacterium/OTU_001537	0	0	7.16213e-05	0.000161031	0	2.96727e-05	0	0	0.00254081	0	0	0	0	0	0.000123365	0	0	0	0.000328057	0	0	0.000148291	0.000141871	0.00756295	0.000168658	0	3.4125e-05	0	0	0	0	0	0	0	0	0	0	0	0	0.000852515	0.000185805	0	0	0	0	0	0	0	0
Bacteria/Bacteroidetes/Flavobacteriia/Flavobacteriales/Flavobacteriaceae/Flavobacterium/OTU_001708	0.000139739	0	2.38738e-05	0	0	0	0	0.000104844	7.69941e-05	0	0	0	0	0	0	0	0	0	0	0	0	0	4.72903e-05	0	0	0	3.4125e-05	0	4.43991e-05	7.10884e-05	0.000131874	0	0	0.000412882	0	0	0	0	0	0	0	0	0	0.000392003	0	0	0	0	0
Bacteria/Bacteroidetes/Flavobacteriia/Flavobacteriales/Flavobacteriaceae/Flavobacterium/OTU_001803	0	0	0	0.000120773	0.000124766	5.93454e-05	0	0	0.000230982	0	0	0	0	0	6.16827e-05	0	0	0	0.000164029	0	4.53782e-05	7.41455e-05	4.72903e-05	0.00115669	0	0	0	0	0	0	0	0	0	0	0.000155448	0.000277932	0	0	0	0	0.000185805	0	0	0	0	0	0	0	0
Bacteria/Bacteroidetes/Flavobacteriia/Flavobacteriales/Flavobacteriaceae/Flavobacterium/OTU_001811	0.000195635	7.30514e-05	9.5495e-05	0	0	5.93454e-05	3.60978e-05	0.000209688	0	0	0	0	0	0	6.16827e-05	6.31194e-05	0	0	0	0	0	0.000296582	0	4.44879e-05	0.000112439	2.01349e-05	3.4125e-05	0	0	7.10884e-05	0.000263748	0	0	0	0.000155448	0	0	9.65158e-05	0	0	0.000185805	0	0	0.000130668	0.000422476	0	0.000232396	0	0.000279486
Bacteria/Bacteroidetes/Flavobacteriia/Flavobacteriales/Flavobacteriaceae/Flavobacterium/OTU_001867	0	0	4.77475e-05	0	0	0	0	0	0	0	0	0	0	0	0	0	0	0	8.20143e-05	0	4.53782e-05	0	0	0	0	0	0	0	0	0	0	0	0	0	0	0	0	0	0	0	0	0	0	0	0	0	0.000232396	0	0
Bacteria/Bacteroidetes/Flavobacteriia/Flavobacteriales/Flavobacteriaceae/Flavobacterium/OTU_001901	0	2.43505e-05	0	0	0.000124766	0.000118691	0.000270734	0	0	0.000207469	0	0	0	0	6.16827e-05	0	0	0	8.20143e-05	0	0.000136135	0.000296582	0	4.44879e-05	2.81096e-05	0	3.4125e-05	0	0	0	0.000131874	0	0	0	0	0	0	0	0	0	0	0	0	0	0.000140825	0	0	0	0.000372648
Bacteria/Bacteroidetes/Flavobacteriia/Flavobacteriales/Flavobacteriaceae/Flavobacterium/OTU_001926	5.58956e-05	9.74018e-05	0	0	0	0	1.80489e-05	0	7.69941e-05	0	0	0	0	0	0	0	0	0	0	0	0	0	0	8.89759e-05	2.81096e-05	0	0	0	0	0	0.000131874	0	0	0	0	0	0	9.65158e-05	0	0.000639386	0	0.000491884	0	0.000130668	0	0.000330142	0	0	0
Bacteria/Bacteroidetes/Flavobacteriia/Flavobacteriales/Flavobacteriaceae/Flavobacterium/OTU_002047	0	2.43505e-05	0	0	0	0	0	0	0	0	0	0	0	0	0	0	0	0	0	0	0	0	4.72903e-05	4.44879e-05	0	4.02698e-05	3.4125e-05	0	4.43991e-05	0	0	0	0	0	0	0	0	0	0	0	0	0	0	0	0	0	0	0	0
Bacteria/Bacteroidetes/Flavobacteriia/Flavobacteriales/Flavobacteriaceae/Flavobacterium/OTU_002098	0	0	0	0.000241546	0.000457476	0.000385745	0	0.000104844	0	0	0	0	0	0	0	0	0	0	8.20143e-05	0	0.000317648	0	0	0	0	2.01349e-05	6.82501e-05	4.31072e-05	0	7.10884e-05	0	0	0	0	0	0.000277932	0	0	0	0	0	0	0	0	0	0	0	0	0
Bacteria/Bacteroidetes/Flavobacteriia/Flavobacteriales/Flavobacteriaceae/Flavobacterium/OTU_002103	0	0	2.38738e-05	0.000322061	0.000499064	0.000296727	0	0	0	0	0	0	0	0	0	0	0	0	0.000164029	0.000418936	4.53782e-05	0	0	0	0	0	6.82501e-05	0	0	0	0	0	0	0	0	0	0	0	0	0	0	0.000245942	0	0	0	0	0	0	0
Bacteria/Bacteroidetes/Flavobacteriia/Flavobacteriales/Flavobacteriaceae/Flavobacterium/OTU_002113	0	0	0	0	0	0	0.000126342	0	0	0	0	0	0	0	0	0	0.000450045	0	0	0	0	0.000148291	0	0	2.81096e-05	0	0	0	4.43991e-05	0	0	9.75705e-05	0	0	0	0	0	0	0	0	0	0	0	0	0	0	0	0.000289268	9.31619e-05
Bacteria/Bacteroidetes/Flavobacteriia/Flavobacteriales/Flavobacteriaceae/Flavobacterium/OTU_002206	0	0	0	0	0.000166355	2.96727e-05	0.00124537	0	0.000615953	0	0.000123449	0	0	0	6.16827e-05	0	0	0	0	0.000418936	9.07565e-05	0.0032624	0	0.000622831	0.000140548	0	0.000375375	4.31072e-05	4.43991e-05	7.10884e-05	0	0	0	0	0	0	0	0	0	0	0	0	0	0	0	0	0.000232396	0	0
Bacteria/Bacteroidetes/Flavobacteriia/Flavobacteriales/Flavobacteriaceae/Kordia/OTU_000874	0.000223582	0.000219154	0.000310359	0	0	0	0	0	0	0	0	0	0	0	6.16827e-05	0.000252477	0	0	0	0	4.53782e-05	0	0	0	8.43289e-05	2.01349e-05	0	0	0.000133197	0	0	0	0	0	0	0.000277932	0	0	0	0.000213129	0	0	0	0	0	0	0	0.000289268	0.000279486
Bacteria/Bacteroidetes/Flavobacteriia/Flavobacteriales/Flavobacteriaceae/Lutibacter/OTU_000306	2.79478e-05	4.87009e-05	7.16213e-05	0.000201288	0.00033271	0.000148364	0.000270734	0.000314531	0.00153988	0.000829876	0.000185174	0	0.00108969	0.000317225	0.000493462	0.000189358	0.00090009	0.000106163	0.000328057	0	9.07565e-05	0.000593164	0.000520193	0.00200196	0.00075896	0.000261754	0.000307125	0.001207	0.000355192	0.000284353	0.000923117	0.000390282	0	0	0.000310897	0.000833797	0.000621375	9.65158e-05	0.000688468	0.00106564	0.000371609	0.000491884	0.000184468	0.00104534	0.0011266	0.000660284	0.00116198	0.000289268	0.00046581
Bacteria/Bacteroidetes/Flavobacteriia/Flavobacteriales/Flavobacteriaceae/Lutibacter/OTU_000423	5.58956e-05	0.000121752	4.77475e-05	8.05153e-05	0.000166355	5.93454e-05	3.60978e-05	0	0.000153988	0	0.000185174	0	0.000502934	0.000317225	6.16827e-05	0.000252477	0.000450045	0	0.000246043	0.000418936	0	0.000222436	9.45805e-05	0.00022244	0.00078707	0.000181214	0.000273	0.000431072	8.87981e-05	7.10884e-05	0.000263748	0.000585423	0.000296472	0	0.000621794	0	0.00041425	0	0.000344234	0.000426257	0.000929023	0.000491884	0	0.000653339	0.00028165	0.000330142	0.000232396	0.000578536	0.000652133
Bacteria/Bacteroidetes/Flavobacteriia/Flavobacteriales/Flavobacteriaceae/Lutibacter/OTU_001654	0	0	0	0	0	0	0	0	0	0	0	0	8.38223e-05	0	0	0	0	0	0	0	0	0	0	0	0	0	0	0	0	0	0.000263748	0	0	0	0	0	0	0	0	0	0	0	0	0	0	0	0.000232396	0	0
Bacteria/Bacteroidetes/Flavobacteriia/Flavobacteriales/Flavobacteriaceae/Lutimonas/OTU_000331	0.00164892	0.000340906	0.000787834	0	4.15887e-05	5.93454e-05	1.80489e-05	0.000419375	0	0.000622407	6.17246e-05	0.000490677	0	0	0	0.000252477	0	0.000477732	0	0	4.53782e-05	7.41455e-05	0	0	5.62193e-05	0	3.4125e-05	8.62143e-05	4.43991e-05	0.000213265	0.00065937	0.00146356	0.00326119	0.000825764	0.000155448	0.000277932	0.00041425	9.65158e-05	0.000344234	0.000213129	0	0.000491884	0	0.00117601	0.000704126	0.00132057	0.000232396	0.000578536	0.0012111
Bacteria/Bacteroidetes/Flavobacteriia/Flavobacteriales/Flavobacteriaceae/Maribacter/OTU_001782	0.000139739	0	2.38738e-05	0	0	0	0	0	0	0	0	0	0	0	0	0.000252477	0	0	0	0	0	0	0	0	0	0	0	0	0	7.10884e-05	0	9.75705e-05	0.000296472	0	0	0	0.000207125	0	0	0	0	0	0	0	0.000140825	0	0	0	0
Bacteria/Bacteroidetes/Flavobacteriia/Flavobacteriales/Flavobacteriaceae/Maribacter/OTU_002120	5.58956e-05	0	2.38738e-05	0	0	2.96727e-05	0	0	0	0	0	0	8.38223e-05	0	0	0.000126239	0	0	0	0	0	0	0	4.44879e-05	0	0	0	0	0	0	0	0	0	0	0	0	0	0	0	0.000213129	0	0	0	0.000130668	0	0	0	0	0
Bacteria/Bacteroidetes/Flavobacteriia/Flavobacteriales/Flavobacteriaceae/Maribacter/OTU_002161	2.79478e-05	0.000121752	2.38738e-05	0	0	0	0	0	0	0.000207469	0	0	8.38223e-05	0	0	0.000189358	0	0	0	0	0	0	0	0	0	0	3.4125e-05	0	0	0	0	0	0.000296472	0	0.000155448	0	0	0	0	0	0	0	0.000184468	0.000261335	0.00028165	0	0	0.000578536	0.000186324
Bacteria/Bacteroidetes/Flavobacteriia/Flavobacteriales/Flavobacteriaceae/NS3a_marine_group/OTU_000026	0.00125765	0.00667202	0.00869005	0.034058	0.0302766	0.0430551	9.02446e-05	0.000629063	0.000461965	0.00580913	0.000864144	0.000490677	0.000251467	0.0025378	0.00111029	0.00340845	0.00180018	0.000212325	0.0233741	0.00377042	0.0171076	0.00415215	0.00425612	0.00102322	0.0014617	0.000543642	0.00126263	0.00137943	0.00368512	0.00454966	0.000263748	0.000195141	0.000889416	0.00206441	0.00124359	0.00305725	0.00289975	0.000868642	0.0010327	0.00191816	0.000929023	0.00368913	0.00350489	0	0.000140825	0.00198085	0.000464792	0.000289268	9.31619e-05
Bacteria/Bacteroidetes/Flavobacteriia/Flavobacteriales/Flavobacteriaceae/NS3a_marine_group/OTU_001368	0	0	0	4.02576e-05	0	2.96727e-05	0	0	0	0	0	0	0	0	0	0	0	0	0	0	0	0	0	0	0	0	0	0	0	0	0	0	0	0	0	0	0	0	0	0	0	0	0	0	0	0	0	0	0
Bacteria/Bacteroidetes/Flavobacteriia/Flavobacteriales/Flavobacteriaceae/NS4_marine_group/OTU_000971	0	0.000413958	0.00057297	0	0	0	0	0	0	0	0	0	0	0	0	0.000126239	0	0	0	0	0	0	0	0	0	0	0	0	0	7.10884e-05	0	0	0	0	0	0	0	0	0	0	0	0	0	0	0	0	0	0	0
Bacteria/Bacteroidetes/Flavobacteriia/Flavobacteriales/Flavobacteriaceae/NS5_marine_group/OTU_001581	0	0.000584411	0.000214864	0	4.15887e-05	2.96727e-05	0	0	0	0	0	0	0	0	0	0.000126239	0	0	0	0	0	0	0	0	0	0	0	0	0	7.10884e-05	0	0	0	0	0	0	0	0	0	0	0	0	0	0	0	0	0	0	9.31619e-05
Bacteria/Bacteroidetes/Flavobacteriia/Flavobacteriales/Flavobacteriaceae/Olleya/OTU_001362	8.38434e-05	0	4.77475e-05	0	0	2.96727e-05	0	0.000104844	0	0.000207469	0	0	0	0	0	0.000189358	0	0.000106163	8.20143e-05	0	0	7.41455e-05	4.72903e-05	0	0	6.04047e-05	0	0	4.43991e-05	0	0.000263748	9.75705e-05	0	0	0	0	0.000207125	0	0.000344234	0	0	0	0.000184468	0.000261335	0	0	0	0	0.000279486
Bacteria/Bacteroidetes/Flavobacteriia/Flavobacteriales/Flavobacteriaceae/OTU_000039	0.000670747	0.00104707	0.00217251	0.0213768	0.0150967	0.0154001	0.000577565	0.00083875	0.00631352	0.00228216	0.00141967	0	0.000335289	0.000740192	0.000431779	0.00126239	0.00225023	0.000424651	0.017223	0.00167574	0.00834959	0.00222436	0.00245909	0.00511611	0.00112439	0.0021947	0.001365	0.00103457	0.00168716	0.00163503	0.00065937	0.000292711	0	0.000825764	0.000621794	0.00166759	0.001657	0.000482579	0	0.00170503	0.00148644	0.000983768	0.00202915	0.000130668	0	0	0.000232396	0.000289268	0.000186324
Bacteria/Bacteroidetes/Flavobacteriia/Flavobacteriales/Flavobacteriaceae/OTU_000071	0.000558956	0.00136363	0.00219639	0.00640097	0.00790185	0.0104448	0.000126342	0.000524219	0.000384971	0.00165975	0.000617246	0	8.38223e-05	0.000634451	0.000493462	0.00145175	0.000450045	0.000159244	0.0104158	0.00167574	0.00957481	0.00111218	0.00174974	0.000444879	0.000252987	0.000422833	0.00047775	0.000215536	0.00133197	0.0012085	0.000395622	9.75705e-05	0	0.000412882	0.000155448	0.000277932	0.00103563	9.65158e-05	0.000344234	0.0014919	0.000185805	0.000983768	0.00221361	0.000130668	0	0.000330142	0.000464792	0.000289268	0.000186324
Bacteria/Bacteroidetes/Flavobacteriia/Flavobacteriales/Flavobacteriaceae/OTU_000100	0.000419217	0.000487009	0.000358106	0.00152979	0.00178831	0.00347171	0.00200343	0.00146781	0.00115491	0.000622407	0.000493797	0.00196271	0.000167645	0.000422967	0.000740192	0.00132551	0.00135014	0.000106163	0.00426474	0.00209468	0.00453782	0.00311411	0.00463445	0.00311416	0.0017428	0.000261754	0.000921376	0.000474179	0.000399592	0.00085306	0.00118687	0.000878134	0.000592944	0.00165153	0.000155448	0.000555864	0.00041425	0.000193032	0.00137694	0.000213129	0.000185805	0.000491884	0.00110681	0.000392003	0.000140825	0.00132057	0.000929584	0.000578536	0.0012111
Bacteria/Bacteroidetes/Flavobacteriia/Flavobacteriales/Flavobacteriaceae/OTU_000121	0.000866382	0.00168018	0.00167116	0.000442834	0.000207943	0.000445091	0.000342929	0.000314531	0.000615953	0.00103734	0.000370348	0.000981354	0.000670578	0.000211484	6.16827e-05	0.00170422	0.00405041	0.000318488	0.0005741	0	0.000499161	0.000889746	0.000331032	0.000711807	0.000281096	0.000805396	0.000750751	0	0.00133197	0.000639795	0.00065937	0.00126842	0.00444708	0.00206441	0.000466345	0	0.000207125	0.000579095	0.000688468	0.000852515	0.00111483	0.00196754	0.000737871	0.000914674	0.00647796	0.000990426	0.00185917	0.000867804	0.00251537
Bacteria/Bacteroidetes/Flavobacteriia/Flavobacteriales/Flavobacteriaceae/OTU_000217	0.000866382	0.00233764	0.0019099	0.000241546	0.000207943	0.000118691	0	0	7.69941e-05	0.000414938	0	0.000490677	0	0.000105742	6.16827e-05	0.00126239	0.00090009	0.000212325	0.000410071	0	0.000181513	0	0.000236451	4.44879e-05	0.000112439	0.000100675	0.0001365	4.31072e-05	0.000399592	7.10884e-05	0.000791244	0.000292711	0.00118589	0.000412882	0.000621794	0.000277932	0.000207125	0.000193032	0.000344234	0	0.000185805	0.000491884	0	0.000522671	0.000985777	0	0.000464792	0.000289268	0.0012111
Bacteria/Bacteroidetes/Flavobacteriia/Flavobacteriales/Flavobacteriaceae/OTU_000334	0.000139739	0.000219154	0.000214864	8.05153e-05	0	0.000148364	1.80489e-05	0.000104844	7.69941e-05	0.000622407	6.17246e-05	0.00147203	0	0.000105742	0	0.000441836	0	0	0.000410071	0.000418936	0.000272269	0	9.45805e-05	4.44879e-05	0.000281096	0.000140944	0.000273	4.31072e-05	0.000133197	0	0.00065937	0.000780564	0.00177883	0.000825764	0	0.000555864	0.0008285	9.65158e-05	0.000344234	0.000426257	0.000557414	0.000245942	0.000922339	0.00143734	0.000985777	0.00132057	0	0.00202488	0.00149059
Bacteria/Bacteroidetes/Flavobacteriia/Flavobacteriales/Flavobacteriaceae/OTU_000351	0.00248735	0.00053571	0.000787834	0	4.15887e-05	0	1.80489e-05	0.000104844	0.000153988	0	6.17246e-05	0.000490677	0.000167645	0.000211484	0	0.0016411	0.00135014	0.00116779	8.20143e-05	0	4.53782e-05	7.41455e-05	4.72903e-05	4.44879e-05	0	4.02698e-05	6.82501e-05	0	0.000310793	0.000284353	0.00065937	0.00136599	0.000889416	0.000412882	0.000155448	0.000555864	0.00041425	0.000193032	0.0020654	0.000639386	0.000371609	0.00122971	0.000737871	0.00104534	0.000985777	0.00165071	0.000464792	0.00231415	0.000652133
Bacteria/Bacteroidetes/Flavobacteriia/Flavobacteriales/Flavobacteriaceae/OTU_000392	5.58956e-05	0.00053571	0.000931076	4.02576e-05	0	2.96727e-05	1.80489e-05	0	7.69941e-05	0	0.000123449	0.000490677	8.38223e-05	0.000211484	6.16827e-05	0.000820552	0.00090009	5.30814e-05	0	0	0	0	4.72903e-05	0.000177952	5.62193e-05	0	3.4125e-05	0	8.87981e-05	0	0.000395622	0.000682993	0.000296472	0.000825764	0.000155448	0	0	0	0.000344234	0.000426257	0	0	0.000184468	0.000392003	0.000422476	0.00132057	0.000464792	0.00115707	0.00102478
Bacteria/Bacteroidetes/Flavobacteriia/Flavobacteriales/Flavobacteriaceae/OTU_000399	0.000391269	0.000487009	0.000596844	8.05153e-05	8.31774e-05	0	1.80489e-05	0.000314531	0.000384971	0.000414938	0	0	0.000167645	0	6.16827e-05	0.000883671	0.00225023	0.000265407	0.000246043	0	0	0	9.45805e-05	0.000133464	0.000393535	6.04047e-05	0.00020475	0.000172429	0.000266394	7.10884e-05	0.00118687	0.00136599	0.00177883	0.000412882	0	0.00138966	0.00041425	0.000482579	0.0010327	0.000426257	0.000185805	0.000983768	0.000553403	0.00156801	0.0016899	0.00132057	0	0.000578536	0.00223589
Bacteria/Bacteroidetes/Flavobacteriia/Flavobacteriales/Flavobacteriaceae/OTU_000426	0.000614851	0.000413958	0.000310359	0	4.15887e-05	2.96727e-05	1.80489e-05	0.000209688	0	0.000207469	6.17246e-05	0.000490677	0.000167645	0	6.16827e-05	0.000631194	0	0.000265407	0	0.000837872	4.53782e-05	7.41455e-05	4.72903e-05	8.89759e-05	0	4.02698e-05	3.4125e-05	0	0.000310793	0.000213265	0.000131874	0.000292711	0	0.00123865	0	0.000555864	0	0.000386063	0	0.000639386	0.000371609	0	0.000922339	0.000522671	0.00028165	0.000990426	0.000464792	0.000578536	0.000652133
Bacteria/Bacteroidetes/Flavobacteriia/Flavobacteriales/Flavobacteriaceae/OTU_000434	0.000111791	9.74018e-05	0.000119369	0.000925926	0.000540653	0.00103854	0	0	0	0	6.17246e-05	0	0	0	0	0	0	0	8.20143e-05	0	0.000136135	0	4.72903e-05	4.44879e-05	0	0	3.4125e-05	0	8.87981e-05	7.10884e-05	0	0	0	0	0	0	0	0	0	0	0.000371609	0	0.000368936	0	0	0	0	0	0
Bacteria/Bacteroidetes/Flavobacteriia/Flavobacteriales/Flavobacteriaceae/OTU_000463	0.000838434	0.000340906	0.000358106	0	8.31774e-05	0	0	0	0	0	6.17246e-05	0	0.000167645	0	6.16827e-05	0.000568074	0	0.000743139	8.20143e-05	0	0	0	0	4.44879e-05	0.000112439	6.04047e-05	6.82501e-05	4.31072e-05	4.43991e-05	0	0.000131874	0.000195141	0.000296472	0	0	0	0.00041425	0.000193032	0	0.000426257	0.000185805	0	0	0.000784006	0.0011266	0.000660284	0.000232396	0.000289268	0.00102478
Bacteria/Bacteroidetes/Flavobacteriia/Flavobacteriales/Flavobacteriaceae/OTU_000489	0.000447165	0.000267855	0.000262611	0	8.31774e-05	0	0	0	7.69941e-05	0.000207469	0	0	0	0	6.16827e-05	0.000189358	0.000450045	5.30814e-05	0	0	4.53782e-05	0	4.72903e-05	0	0	2.01349e-05	3.4125e-05	0	0	0	0	0.000292711	0	0	0	0.000277932	0	0	0	0	0	0.000245942	0	0	0.00028165	0.000330142	0	0	9.31619e-05
Bacteria/Bacteroidetes/Flavobacteriia/Flavobacteriales/Flavobacteriaceae/OTU_000631	8.38434e-05	0.000754864	0.000429728	8.05153e-05	4.15887e-05	0.000118691	0	0	0	0	0	0	8.38223e-05	0	0.000185048	0.000315597	0	5.30814e-05	0	0	4.53782e-05	0	0	0	0	0	0	0	8.87981e-05	0.000142177	0	9.75705e-05	0	0	0	0	0	0	0	0	0	0	0	0	0	0.000330142	0	0	9.31619e-05
Bacteria/Bacteroidetes/Flavobacteriia/Flavobacteriales/Flavobacteriaceae/OTU_000700	0.000782538	0.000146103	0.000143243	0	0	0	0	0	0	0	0	0	0	0	0	0.000189358	0.000450045	0.000106163	0	0	0	0	0	4.44879e-05	0	2.01349e-05	6.82501e-05	4.31072e-05	0.000133197	0	0.000131874	0.000292711	0	0.000412882	0	0	0	0	0.000344234	0.000213129	0.000185805	0	0	0.000261335	0.000140825	0.000330142	0	0.000867804	0.000186324
Bacteria/Bacteroidetes/Flavobacteriia/Flavobacteriales/Flavobacteriaceae/OTU_000704	0.000391269	0.000121752	4.77475e-05	0	0	0	0	0.000209688	7.69941e-05	0.000207469	0	0.000490677	0	0.000105742	6.16827e-05	0.000189358	0	5.30814e-05	0	0	0	0	0	8.89759e-05	0.000112439	0	3.4125e-05	8.62143e-05	0.000133197	0	0.000263748	0.000487852	0	0.000412882	0	0	0	0.000193032	0.000344234	0.000213129	0.000185805	0.000245942	0.000184468	0.000914674	0.00126743	0	0.000232396	0.000867804	0.000931619
Bacteria/Bacteroidetes/Flavobacteriia/Flavobacteriales/Flavobacteriaceae/OTU_000733	0.000167687	0.000194804	0.000143243	0	8.31774e-05	0	1.80489e-05	0.000209688	0	0	0	0	0	0	6.16827e-05	0.000441836	0.00135014	0.000106163	0	0	4.53782e-05	7.41455e-05	0	0	0	4.02698e-05	6.82501e-05	0	0	0	0.000131874	0.000487852	0.000296472	0.000412882	0	0.000277932	0.000207125	0	0	0.000213129	0.000185805	0	0.000184468	0.000261335	0.000422476	0.000330142	0	0.000578536	0.000652133
Bacteria/Bacteroidetes/Flavobacteriia/Flavobacteriales/Flavobacteriaceae/OTU_000839	0.000111791	0.000243505	0.000119369	0	0	0	0	0	0	0.000207469	0	0	0	0	0	6.31194e-05	0	0	0	0	0	0	4.72903e-05	0	0	2.01349e-05	0	0	4.43991e-05	7.10884e-05	0.000263748	9.75705e-05	0	0.000412882	0	0	0.000207125	9.65158e-05	0	0	0	0	0.000184468	0	0.000422476	0.000660284	0.000232396	0	0.000186324
Bacteria/Bacteroidetes/Flavobacteriia/Flavobacteriales/Flavobacteriaceae/OTU_000857	0	4.87009e-05	4.77475e-05	0	0	2.96727e-05	0	0	0	0	0	0	8.38223e-05	0.000105742	0	0	0	0	0	0	4.53782e-05	0	0	0	2.81096e-05	0	0	4.31072e-05	4.43991e-05	7.10884e-05	0	0.000195141	0.000296472	0	0	0	0	0	0	0	0	0.000245942	0	0.000130668	0.00028165	0.000330142	0	0	9.31619e-05
Bacteria/Bacteroidetes/Flavobacteriia/Flavobacteriales/Flavobacteriaceae/OTU_000906	0.000223582	7.30514e-05	2.38738e-05	0	0	2.96727e-05	1.80489e-05	0	7.69941e-05	0.000207469	6.17246e-05	0	0	0	0	0.000315597	0.00090009	5.30814e-05	0	0	4.53782e-05	7.41455e-05	0	4.44879e-05	2.81096e-05	0	0	0	8.87981e-05	0.000142177	0.000263748	0.000487852	0.000592944	0	0.000155448	0	0	0	0.000344234	0	0	0	0	0.000392003	0.00028165	0	0	0.000289268	0.000558971
Bacteria/Bacteroidetes/Flavobacteriia/Flavobacteriales/Flavobacteriaceae/OTU_001007	0.000223582	0.000146103	0.000119369	0	0	0	0	0.000209688	0	0	0	0.000490677	0	0.000105742	0	0.000378716	0.00090009	0.000212325	0	0	0	7.41455e-05	0	0	0	0	3.4125e-05	0	0	0	0.000263748	0	0	0	0	0	0	0	0	0.000213129	0	0.000245942	0	0	0.00028165	0.000330142	0	0.000289268	0.00046581
Bacteria/Bacteroidetes/Flavobacteriia/Flavobacteriales/Flavobacteriaceae/OTU_001057	0.000531008	0.000146103	0.000119369	0	0	0	1.80489e-05	0	0	0	6.17246e-05	0	8.38223e-05	0	0	0.000252477	0	5.30814e-05	0	0	9.07565e-05	0	0	0	0	0	0	0	8.87981e-05	7.10884e-05	0.000131874	0.000292711	0.000296472	0	0	0	0	0	0.000688468	0	0.000185805	0.000245942	0.000553403	0.000392003	0.00028165	0	0	0	0.000372648
Bacteria/Bacteroidetes/Flavobacteriia/Flavobacteriales/Flavobacteriaceae/OTU_001141	0	2.43505e-05	2.38738e-05	4.02576e-05	0	8.90181e-05	5.41467e-05	0	7.69941e-05	0.000207469	0	0	0	0	0	0.000126239	0	0	0	0	4.53782e-05	0	9.45805e-05	8.89759e-05	0.000112439	0.000100675	6.82501e-05	0	4.43991e-05	0	0	9.75705e-05	0	0	0	0	0.000207125	9.65158e-05	0	0.000213129	0	0	0	0.000130668	0	0	0	0.000289268	0
Bacteria/Bacteroidetes/Flavobacteriia/Flavobacteriales/Flavobacteriaceae/OTU_001232	0.000279478	0.000170453	4.77475e-05	0	4.15887e-05	0	1.80489e-05	0.000104844	0	0	0	0	8.38223e-05	0	0	0.000126239	0.000450045	5.30814e-05	0	0	0	0	0	4.44879e-05	0	0	3.4125e-05	4.31072e-05	4.43991e-05	0	0.000131874	0.000292711	0	0.000412882	0	0.000277932	0.00041425	0	0.000344234	0.000426257	0.000185805	0.000245942	0	0.000522671	0.00028165	0.000660284	0.000232396	0	9.31619e-05
Bacteria/Bacteroidetes/Flavobacteriia/Flavobacteriales/Flavobacteriaceae/OTU_001305	0.000139739	4.87009e-05	9.5495e-05	4.02576e-05	0	0	0	0	0	0.000207469	6.17246e-05	0	0	0	6.16827e-05	0.000189358	0.000450045	5.30814e-05	0.000164029	0	0	0	0	0	0	0	0	4.31072e-05	8.87981e-05	0.000142177	0.000263748	0.000195141	0.000296472	0.000412882	0	0	0	9.65158e-05	0.000344234	0	0	0.000245942	0.000553403	0.000261335	0.000563301	0.000330142	0	0.000289268	0.000931619
Bacteria/Bacteroidetes/Flavobacteriia/Flavobacteriales/Flavobacteriaceae/OTU_001318	0	0	4.77475e-05	0	0	0	0	0	0	0	0	0	0	0	0	0.000126239	0	0	0	0	0	0	0	0	0	0	0	4.31072e-05	0	0	0.000263748	9.75705e-05	0	0.000825764	0	0.000277932	0.000207125	0	0	0	0	0	0.000184468	0.000130668	0.000140825	0	0.000232396	0	9.31619e-05
Bacteria/Bacteroidetes/Flavobacteriia/Flavobacteriales/Flavobacteriaceae/OTU_001375	5.58956e-05	2.43505e-05	7.16213e-05	8.05153e-05	4.15887e-05	0	0	0	0.000153988	0	6.17246e-05	0	0	0	0	6.31194e-05	0	0.000106163	0	0	0	0	0	4.44879e-05	5.62193e-05	8.05396e-05	6.82501e-05	4.31072e-05	0	7.10884e-05	0.000131874	0.000390282	0.000889416	0.000825764	0.000155448	0.000555864	0	0	0	0	0.000185805	0.000491884	0	0	0.00028165	0.000660284	0	0.000289268	0.000838457
Bacteria/Bacteroidetes/Flavobacteriia/Flavobacteriales/Flavobacteriaceae/OTU_001460	0	4.87009e-05	4.77475e-05	4.02576e-05	0.000124766	0	0	0	0.000230982	0	0	0	0	0	6.16827e-05	0.000189358	0	0	0.000246043	0	0	0	4.72903e-05	4.44879e-05	0	0	0	0	0	0	0.000131874	0	0.000296472	0	0	0	0.000207125	0	0	0	0	0	0	0.000261335	0.00028165	0	0.000232396	0	0.000186324
Bacteria/Bacteroidetes/Flavobacteriia/Flavobacteriales/Flavobacteriaceae/OTU_001657	0.000195635	0	0	0	0	0	0	0	0	0	0	0	0	0	0	0	0	0	0	0	0	0	0	0	0	0	0	0	0	0	0	0	0	0	0	0	0	0	0	0	0	0	0	0	0	0	0	0	0
Bacteria/Bacteroidetes/Flavobacteriia/Flavobacteriales/Flavobacteriaceae/OTU_001683	0.000167687	2.43505e-05	0	0	0	0	0	0	0	0	0	0	0	0	0	6.31194e-05	0	0	8.20143e-05	0	0	0	0	0	0	0	0	0	0	0	0.000131874	0	0	0	0	0	0	0	0	0	0	0	0	0	0	0	0	0	0.000186324
Bacteria/Bacteroidetes/Flavobacteriia/Flavobacteriales/Flavobacteriaceae/OTU_001756	0.000279478	7.30514e-05	0	0	0	2.96727e-05	0	0	0	0.000414938	0.000123449	0	0	0	6.16827e-05	0.000126239	0	0	0	0	0	0	0	8.89759e-05	0	2.01349e-05	0	4.31072e-05	8.87981e-05	7.10884e-05	0	0.000292711	0.000296472	0.000412882	0.000155448	0	0	9.65158e-05	0.000344234	0	0.000185805	0	0.000184468	0.000261335	0.000140825	0.000330142	0	0	0.000279486
Bacteria/Bacteroidetes/Flavobacteriia/Flavobacteriales/Flavobacteriaceae/OTU_001802	0	0.000121752	9.5495e-05	0	4.15887e-05	0	0	0	0	0	0	0.000490677	0	0	6.16827e-05	6.31194e-05	0	5.30814e-05	0	0	0	0	0	0	2.81096e-05	0	0	0	0	7.10884e-05	0	0.000292711	0	0.000412882	0	0	0	0	0.000344234	0	0	0.000245942	0	0.000392003	0.00028165	0.000330142	0	0	0.000186324
Bacteria/Bacteroidetes/Flavobacteriia/Flavobacteriales/Flavobacteriaceae/OTU_001979	2.79478e-05	4.87009e-05	0	0	0	0	0	0	7.69941e-05	0	0	0	0	0	0	6.31194e-05	0	0	0	0	0	0	0	0	0	0	0	4.31072e-05	0	0	0	0	0	0.000412882	0	0.000555864	0	0	0.000344234	0.000213129	0	0	0	0	0	0.000330142	0	0.000289268	0.000186324
Bacteria/Bacteroidetes/Flavobacteriia/Flavobacteriales/Flavobacteriaceae/OTU_002009	0	0	0	0	0	0	0	0	0	0	0	0	0	0	0	6.31194e-05	0	0	0	0	4.53782e-05	7.41455e-05	0	0	0	0	0	0	0	0	0	0	0	0	0	0	0	0	0	0	0	0	0	0	0	0.000330142	0	0	0
Bacteria/Bacteroidetes/Flavobacteriia/Flavobacteriales/Flavobacteriaceae/OTU_002014	0	0	0	0	0	0	0	0	0	0	0	0	0	0	0	0	0	0	0	0	0	0	0	0	0	0	0	0	0	0	0	0	0	0	0	0	0	0	0	0.000426257	0	0	0	0	0	0	0	0	0
Bacteria/Bacteroidetes/Flavobacteriia/Flavobacteriales/Flavobacteriaceae/OTU_002127	0	0	0	0	0	0	0	0	0	0	0	0	0	0	0	0	0	0	0	0	0	0	0	0	0	0	0	0	0	0	0	0	0	0	0	0.000555864	0	0	0	0	0	0	0	0	0	0	0	0	0
Bacteria/Bacteroidetes/Flavobacteriia/Flavobacteriales/Flavobacteriaceae/Polaribacter/OTU_000015	0.000335374	0.00177758	0.00167116	0.00942029	0.00806821	0.00970298	0.00763469	0.00125813	0.00331075	0.00352697	0.000308623	0.00245339	0.00335289	0.00370096	0.00160375	0.00100991	0.00180018	0.000265407	0.0211597	0.00460829	0.0122975	0.00800771	0.00312116	0.00271376	0.00306395	0.000644317	0.00180863	0.00275886	0.00266394	0.00476292	0.0025056	0.000585423	0.000592944	0.000825764	0.00202083	0.00194553	0.001657	0.00067561	0.00378657	0.000852515	0.00111483	0.00270536	0.00184468	0.000261335	0.00028165	0.000660284	0.00209156	0.000289268	0.00111794
Bacteria/Bacteroidetes/Flavobacteriia/Flavobacteriales/Flavobacteriaceae/Polaribacter/OTU_000046	0.000279478	0.000316556	0.000668465	0.00950081	0.00711167	0.0099997	0.00083025	0.000733906	0.000615953	0.00207469	0.000740695	0.00147203	0.00159262	0.00179761	0.0014187	0.000252477	0.00270027	0.000159244	0.0332158	0.00251362	0.0216908	0.0024468	0.00383051	0.00124566	0.00075896	0.000684587	0.000580126	0.00267264	0.00208676	0.0018483	0.000263748	0.000682993	0.000296472	0.00123865	0.000777242	0.000555864	0.00124275	0.000289547	0.0010327	0.00127877	0	0.00319725	0.00129127	0.000130668	0	0.000330142	0.000697188	0	0.000558971
Bacteria/Bacteroidetes/Flavobacteriia/Flavobacteriales/Flavobacteriaceae/Polaribacter/OTU_000123	0.000475112	0.000949668	0.00214864	0.00257649	0.00232897	0.00370909	0.000812201	0.000629063	0.00146289	0.000622407	0.000432072	0.000490677	0.000670578	0.000951676	0.000801875	0.00107303	0	0.000159244	0.00500287	0.000418936	0.00503698	0.00111218	0.00383051	0.00249132	0.000955727	0.000684587	0.000511876	0.00116389	0.00137637	0.00156394	0.00065937	0	0.000296472	0	0.000466345	0.000833797	0.00103563	0.000193032	0.000344234	0.00191816	0.000743218	0.000491884	0.000368936	0.000522671	0	0.000660284	0.000232396	0.000289268	9.31619e-05
Bacteria/Bacteroidetes/Flavobacteriia/Flavobacteriales/Flavobacteriaceae/Polaribacter/OTU_000126	0.000531008	0.000121752	9.5495e-05	0.00442834	0.00336868	0.00412451	0.00128147	0.000104844	0.000153988	0.000414938	6.17246e-05	0.000490677	0	0	0	0	0	5.30814e-05	0.00426474	0.000418936	0.00186051	0.000889746	0.000567483	0.000133464	0.000281096	4.02698e-05	0.000170625	0.000258643	0.000310793	0.00042653	0.000263748	0	0.000296472	0	0.000310897	0	0.000207125	0.000193032	0	0.00106564	0.000185805	0.000245942	0.000368936	0.000130668	0	0	0	0	9.31619e-05
Bacteria/Bacteroidetes/Flavobacteriia/Flavobacteriales/Flavobacteriaceae/Polaribacter/OTU_000286	0.000139739	0.000121752	0.000119369	0.00273752	0.00286962	0.00249251	3.60978e-05	0.000314531	7.69941e-05	0.000207469	6.17246e-05	0	0.000251467	0.000422967	0.000370096	0.000126239	0.000450045	0	0.00549496	0.000837872	0.0041748	0.000741455	0.000803935	0.000266928	0.000337316	8.05396e-05	0.000102375	0.000258643	0.000355192	0.000781972	0.000131874	9.75705e-05	0	0.000412882	0	0.000277932	0.00041425	9.65158e-05	0	0.000639386	0.000185805	0.000983768	0.000368936	0	0	0	0	0	0
Bacteria/Bacteroidetes/Flavobacteriia/Flavobacteriales/Flavobacteriaceae/Polaribacter/OTU_000535	0	7.30514e-05	7.16213e-05	0.000362319	0.000207943	0.000296727	0.000234636	0.000104844	0.000153988	0	6.17246e-05	0	0.000335289	0.000211484	0.000123365	0	0	0	0.00123021	0.000418936	0.000907565	0.000296582	0.000331032	0.000400391	0.000224877	0.000161079	3.4125e-05	0.000431072	0.000177596	0	0.000263748	0	0	0	0	0	0	0	0	0	0	0	0	0	0	0	0	0	0
Bacteria/Bacteroidetes/Flavobacteriia/Flavobacteriales/Flavobacteriaceae/Polaribacter/OTU_000683	0.000531008	0.00353082	0.00386755	0.019686	0.0162612	0.0231744	0.0212616	0.00293563	0.00731444	0.00643154	0.00117277	0.00147203	0.00704107	0.00539283	0.00326918	0.00252477	0.00225023	0.000477732	0.0339539	0.00502723	0.0265009	0.0178691	0.00851225	0.00787437	0.0061279	0.00100675	0.00457275	0.00426761	0.00395152	0.00568707	0.00382434	0.000975705	0.00118589	0.000825764	0.000777242	0.00333519	0.003314	0.00144774	0.00550775	0.00383632	0.00167224	0.00393507	0.00258255	0.000392003	0.000563301	0.00165071	0.00395073	0.00144634	0.00139743
Bacteria/Bacteroidetes/Flavobacteriia/Flavobacteriales/Flavobacteriaceae/Polaribacter/OTU_000835	0	0	0	8.05153e-05	0	2.96727e-05	5.41467e-05	0.000104844	0.000461965	0	0	0	0	0	0	0	0	5.30814e-05	8.20143e-05	0	0	0	4.72903e-05	0.000311416	0.000196767	0	3.4125e-05	4.31072e-05	0	0	0	0	0	0	0	0	0.000207125	0	0	0.000213129	0	0	0	0	0	0	0	0	0
Bacteria/Bacteroidetes/Flavobacteriia/Flavobacteriales/Flavobacteriaceae/Polaribacter/OTU_000920	5.58956e-05	2.43505e-05	0	0.000362319	0.000207943	0.000267054	0.000234636	0.000104844	7.69941e-05	0	6.17246e-05	0	8.38223e-05	0.000317225	0.000123365	6.31194e-05	0	0	0.000410071	0.000418936	0.000453782	0.000296582	0.000236451	4.44879e-05	2.81096e-05	2.01349e-05	0.000102375	0.000172429	4.43991e-05	0	0.000131874	0	0	0	0	0	0	0	0.000344234	0.000213129	0.000185805	0	0.000184468	0	0	0	0.000232396	0	0
Bacteria/Bacteroidetes/Flavobacteriia/Flavobacteriales/Flavobacteriaceae/Polaribacter/OTU_000985	0	0	4.77475e-05	0.000161031	0.000207943	0.000178036	0.000523418	0	0.000461965	0	6.17246e-05	0.000981354	0.000251467	0	6.16827e-05	6.31194e-05	0	0	0.000492086	0.000418936	0.000317648	0.000296582	0.000236451	0.000266928	8.43289e-05	2.01349e-05	3.4125e-05	0.000172429	4.43991e-05	7.10884e-05	0.000131874	0	0	0	0	0	0	0	0	0	0	0.000245942	0.000368936	0	0	0	0	0	0.000186324
Bacteria/Bacteroidetes/Flavobacteriia/Flavobacteriales/Flavobacteriaceae/Polaribacter/OTU_001679	0	9.74018e-05	0.000334233	0.000120773	0.000166355	5.93454e-05	0	0	0	0	0	0	0	0	0	6.31194e-05	0	0	0.000246043	0	4.53782e-05	0	4.72903e-05	0	0	0	0	4.31072e-05	4.43991e-05	0	0	9.75705e-05	0	0	0	0	0	0	0	0.000213129	0	0	0.000184468	0	0	0	0	0.000289268	0
Bacteria/Bacteroidetes/Flavobacteriia/Flavobacteriales/Flavobacteriaceae/Polaribacter/OTU_002074	0	0	0	0.000201288	0.000207943	0.000118691	0	0	0	0	0	0	0	0	0	0	0	0	0.000328057	0	0.000226891	0	0	0	0	0	0	4.31072e-05	0	0	0	0	0	0	0	0.000277932	0	0	0	0	0	0	0	0	0	0	0	0	0
Bacteria/Bacteroidetes/Flavobacteriia/Flavobacteriales/Flavobacteriaceae/Polaribacter/OTU_002180	0	2.43505e-05	7.16213e-05	0.00161031	0.00153878	0.00124625	0.000126342	0	0.000461965	0.000207469	0	0	0.000167645	0	0	0	0.000450045	0	0.00360863	0.000418936	0.0010437	0.000370727	9.45805e-05	0.000444879	8.43289e-05	2.01349e-05	6.82501e-05	4.31072e-05	4.43991e-05	0.000142177	0	0	0	0	0.000155448	0.000277932	0.00041425	9.65158e-05	0	0.000426257	0.000371609	0.000245942	0	0	0	0	0.000232396	0	0
Bacteria/Bacteroidetes/Flavobacteriia/Flavobacteriales/Flavobacteriaceae/Psychroserpens/OTU_000732	0.000167687	0.000146103	0.000334233	0	4.15887e-05	0	0	0	0	0	6.17246e-05	0	8.38223e-05	0	0	0.000315597	0	0.000106163	0	0	0	0	0	0	0	4.02698e-05	0	4.31072e-05	4.43991e-05	0	0.000131874	9.75705e-05	0	0.000412882	0	0	0.000207125	0.000289547	0	0.000426257	0	0	0.000184468	0.000261335	0.00028165	0	0	0	0.000279486
Bacteria/Bacteroidetes/Flavobacteriia/Flavobacteriales/Flavobacteriaceae/Robiginitalea/OTU_000819	0	2.43505e-05	4.77475e-05	8.05153e-05	0	0	0	0	0	0	0	0	0	0	0	0.000378716	0	0	0.000164029	0	4.53782e-05	0	0	0	8.43289e-05	4.02698e-05	3.4125e-05	0	0	0	0.000395622	0.000195141	0.000592944	0.000412882	0.000155448	0	0	0	0.000344234	0.000426257	0	0	0	0	0.000563301	0	0	0	0.000279486
Bacteria/Bacteroidetes/Flavobacteriia/Flavobacteriales/Flavobacteriaceae/Robiginitalea/OTU_001300	0.000167687	0	4.77475e-05	0	0	0	0	0	0	0	0	0	0	0	0	0.000252477	0	5.30814e-05	0	0	0	0	0	0	2.81096e-05	0	0	4.31072e-05	0	0	0	9.75705e-05	0	0	0	0	0	0	0.000344234	0	0	0	0	0	0	0	0	0	9.31619e-05
Bacteria/Bacteroidetes/Flavobacteriia/Flavobacteriales/Flavobacteriaceae/Ulvibacter/OTU_000079	0.00318605	0.00781649	0.00637429	0.000442834	0.000707008	0.000415418	0.000523418	0.00083875	7.69941e-05	0.000207469	0	0.000490677	0.000419111	0.00148038	0.000185048	0.00605946	0.00135014	0.000636976	0.000328057	0.000418936	0.000408404	0.0008156	0.000141871	0.000355904	0.000168658	0.000100675	0.000273	0.000215536	0.00102118	0.000568707	0.000131874	0.000878134	0.000889416	0.00123865	0.000310897	0	0.00041425	0.000289547	0.000344234	0.0014919	0.000185805	0.000737826	0.000184468	0.000392003	0.00028165	0.000660284	0.000464792	0.000867804	0.00139743
Bacteria/Bacteroidetes/Flavobacteriia/Flavobacteriales/Flavobacteriaceae/Ulvibacter/OTU_001060	0.000139739	2.43505e-05	0	0	0	0	1.80489e-05	0	0.000153988	0	0	0	8.38223e-05	0	6.16827e-05	6.31194e-05	0	0	0	0	0.000136135	0	4.72903e-05	0.000133464	8.43289e-05	0.000120809	6.82501e-05	4.31072e-05	4.43991e-05	7.10884e-05	0.000131874	9.75705e-05	0	0	0.000155448	0	0.000207125	9.65158e-05	0	0	0	0	0	0.000130668	0.000140825	0	0	0	0.000186324
Bacteria/Bacteroidetes/Flavobacteriia/Flavobacteriales/Flavobacteriaceae/Ulvibacter/OTU_001192	0.000167687	2.43505e-05	0	0	0	0	0	0	0	0	0.000123449	0	8.38223e-05	0	6.16827e-05	0.000189358	0	0.000159244	0	0.000418936	0	0	0	0	5.62193e-05	0	3.4125e-05	0	0	0	0	0.000487852	0	0.000412882	0.000155448	0	0	0	0	0	0.000185805	0	0.000184468	0.000130668	0.000140825	0.000660284	0.000232396	0.000289268	0.000652133
Bacteria/Bacteroidetes/Flavobacteriia/Flavobacteriales/Flavobacteriaceae/Ulvibacter/OTU_001196	0.000139739	0	4.77475e-05	0	0	0	0	0	0	0	6.17246e-05	0	0	0	0	6.31194e-05	0	0	0	0	0	0	0	0	0	0	0	0	4.43991e-05	0	0	9.75705e-05	0	0.000412882	0.000155448	0	0	0	0	0	0	0	0	0	0	0	0	0	0
Bacteria/Bacteroidetes/Flavobacteriia/Flavobacteriales/Flavobacteriaceae/uncultured/OTU_000030	0.00430396	0.0114691	0.018908	0.0150966	0.00790185	0.0148067	7.21957e-05	0.000524219	0.000230982	0.000622407	0.000246898	0.000490677	0.000335289	0.0045469	0.0014187	0.0111721	0.00090009	0.00100855	0.0164849	0.00209468	0.0141126	0.00215022	0.00198619	0.000667319	0.000281096	0.000201349	0.000273	0.000689715	0.0045731	0.00263027	0.000263748	0.000682993	0.000296472	0.00247729	0.000932691	0.00138966	0.00103563	0.00125471	0.000344234	0.00383632	0.000557414	0.00245942	0.000922339	0.000784006	0.00028165	0.00165071	0	0.000867804	0.000186324
Bacteria/Bacteroidetes/Flavobacteriia/Flavobacteriales/Flavobacteriaceae/uncultured/OTU_000640	0.000279478	0.000170453	2.38738e-05	8.05153e-05	4.15887e-05	2.96727e-05	0	0	0	0	0	0	8.38223e-05	0	0.000123365	0.000315597	0	0.000106163	0	0	4.53782e-05	0.000148291	0	8.89759e-05	0.000168658	0	0	0	0	7.10884e-05	0.000395622	9.75705e-05	0	0	0.000310897	0	0.000207125	0	0	0.000213129	0.000185805	0.000737826	0	0.00117601	0.00028165	0.000990426	0	0.000289268	0.000279486
Bacteria/Bacteroidetes/Flavobacteriia/Flavobacteriales/Flavobacteriaceae/Winogradskyella/OTU_000795	0.000223582	0.000292205	0.000286485	0	4.15887e-05	2.96727e-05	0	0.000209688	0	0	0	0.000490677	0	0	6.16827e-05	0.000315597	0.000450045	0	0	0	0	7.41455e-05	9.45805e-05	4.44879e-05	0	2.01349e-05	6.82501e-05	4.31072e-05	0.000133197	0	0.000131874	0.000292711	0.000296472	0.000825764	0	0	0.000207125	0	0	0	0	0.000491884	0.000368936	0.000261335	0.00028165	0.000330142	0.000232396	0.000289268	0.000558971
Bacteria/Bacteroidetes/Flavobacteriia/Flavobacteriales/NS7_marine_group/OTU_001842	0	4.87009e-05	2.38738e-05	4.02576e-05	0.000124766	0	3.60978e-05	0.000104844	0.000153988	0	6.17246e-05	0	0	0.000105742	0	6.31194e-05	0	0	0	0	0.000136135	7.41455e-05	0.000141871	4.44879e-05	8.43289e-05	0	0.000102375	0	8.87981e-05	7.10884e-05	0.000131874	9.75705e-05	0	0	0.000310897	0	0	0.000193032	0	0	0	0.000491884	0	0.000130668	0	0	0	0	0
Bacteria/Bacteroidetes/Flavobacteriia/Flavobacteriales/NS9_marine_group/OTU_000606	0.000223582	0	0.000143243	0	4.15887e-05	0	0	0.000104844	0	0	6.17246e-05	0	8.38223e-05	0	0	0	0	5.30814e-05	0	0.000418936	0	7.41455e-05	0	4.44879e-05	8.43289e-05	6.04047e-05	3.4125e-05	0	0.000177596	0	0.000395622	0.000487852	0.000296472	0	0	0	0	0	0.000344234	0.000213129	0	0	0.000184468	0	0.00028165	0.000330142	0	0.000289268	0.000279486
Bacteria/Bacteroidetes/Flavobacteriia/Flavobacteriales/NS9_marine_group/OTU_000790	0	4.87009e-05	0	4.02576e-05	0	2.96727e-05	0	0	0	0	6.17246e-05	0	0	0	0	6.31194e-05	0	0	0	0	0	0	0	0	0	0	0	0	0	0	0.000263748	9.75705e-05	0	0	0	0	0	0	0	0	0	0	0	0.000130668	0	0	0	0	9.31619e-05
Bacteria/Bacteroidetes/Flavobacteriia/Flavobacteriales/NS9_marine_group/OTU_001287	0	2.43505e-05	0	0	0	2.96727e-05	0	0	0	0	0	0	0	0	0	6.31194e-05	0	0	0	0	0	0	0	0	0.000112439	2.01349e-05	0	0	8.87981e-05	0	0.000395622	0.000195141	0	0.000412882	0.000155448	0	0	9.65158e-05	0	0.000213129	0	0	0	0.000261335	0.00028165	0.000330142	0	0.000578536	0
Bacteria/Bacteroidetes/Flavobacteriia/Flavobacteriales/NS9_marine_group/OTU_001418	0	4.87009e-05	4.77475e-05	0	0	0	0	0	0	0	0	0	0	0	0	0.000252477	0	0	8.20143e-05	0	0	0	0	4.44879e-05	0	4.02698e-05	3.4125e-05	0	0.000133197	0	0.000395622	0.000195141	0.000296472	0	0.000466345	0	0.000207125	9.65158e-05	0.000344234	0	0	0.000491884	0	0.000261335	0	0.000330142	0.000232396	0	0.000186324
Bacteria/Bacteroidetes/Flavobacteriia/Flavobacteriales/NS9_marine_group/OTU_002046	0.000307426	0	2.38738e-05	0	0	0	0	0	0	0	0	0.000490677	0	0	0	6.31194e-05	0	0	0	0	0	0	0	0	0	0	0	0	0	0	0	0	0	0.000412882	0	0	0.000207125	0	0	0	0	0	0	0.000130668	0	0	0	0	9.31619e-05
Bacteria/Bacteroidetes/Flavobacteriia/Flavobacteriales/OTU_000647	0	0	0	0	0	0	7.21957e-05	0	0	0	0.000246898	0	0	0	0	0	0	0.000159244	0	0	0	0.000148291	0	0	0	0	0.00119438	0	4.43991e-05	0	0	0	0	0	0	0	0	0	0	0	0	0	0	0	0	0	0	0	0
Bacteria/Bacteroidetes/Flavobacteriia/Flavobacteriales/OTU_001441	0	2.43505e-05	4.77475e-05	0	0	0	1.80489e-05	0	0	0	0.000123449	0	8.38223e-05	0	0	0	0	0	0	0	0	0	0	0	0	0	0	0	0	0	0	0	0	0	0	0	0.000207125	0	0	0	0	0	0	0	0	0.000330142	0.000232396	0	9.31619e-05
Bacteria/Bacteroidetes/Flavobacteriia/Flavobacteriales/OTU_001848	0	2.43505e-05	2.38738e-05	0	0	0	0	0	0	0	6.17246e-05	0	0	0	0	6.31194e-05	0	0	0	0	0	0	0	0	0	4.02698e-05	3.4125e-05	0	0	7.10884e-05	0.000395622	0	0	0	0	0	0	0	0	0	0	0.000491884	0	0	0	0.000660284	0	0.000289268	9.31619e-05
Bacteria/Bacteroidetes/Flavobacteriia/Flavobacteriales/Schleiferiaceae/Schleiferia/OTU_000114	0.000922277	0.00803565	0.00606393	0.000241546	0.000166355	5.93454e-05	3.60978e-05	0.000209688	0	0	0.000185174	0.000490677	8.38223e-05	0.000317225	0.000185048	0.00713249	0.000450045	0.000424651	8.20143e-05	0	0.000181513	0	0	0.000311416	8.43289e-05	2.01349e-05	3.4125e-05	0.000129321	0.000177596	0.000639795	0.000395622	0.00107328	0	0.000825764	0.000155448	0	0	0	0	0.000852515	0	0.000245942	0	0.000392003	0.000422476	0.00198085	0.000464792	0.00144634	0.0012111
Bacteria/Bacteroidetes/Flavobacteriia/Flavobacteriales/Schleiferiaceae/Schleiferia/OTU_001969	0	9.74018e-05	2.38738e-05	0	0	0	0	0	0	0	0	0	0	0	0	6.31194e-05	0	0	0	0	0	0	0	0	0	0	0	0	4.43991e-05	0	0.000131874	9.75705e-05	0.000296472	0	0.000155448	0	0	0	0	0	0	0	0	0.000261335	0	0.000330142	0	0	0
Bacteria/Bacteroidetes/OTU_000278	0.000614851	0.00143668	0.00298422	0	0	0	1.80489e-05	0	0	0	0	0.000490677	0	0.000211484	6.16827e-05	0.00157798	0	0.000159244	0	0	0	0	0	0.000266928	0	0	0	4.31072e-05	4.43991e-05	0	0	0.000390282	0.000296472	0	0.000155448	0	0	0	0.000344234	0.000852515	0	0	0	0.000130668	0.000563301	0.000660284	0	0	0.000279486
Bacteria/Bacteroidetes/OTU_000391	0.000167687	0.00202109	0.00126531	0.000241546	0.000207943	0.0006528	0	0.000104844	0	0	0	0.000490677	0.000251467	0.000211484	0	0.00126239	0	0	0.000246043	0	0.000226891	7.41455e-05	4.72903e-05	4.44879e-05	0	2.01349e-05	3.4125e-05	0	0.000266394	0.000142177	0	0.000195141	0	0.000412882	0	0	0	0	0.000344234	0.000639386	0	0.000245942	0.000368936	0.000261335	0.00028165	0.000330142	0	0.000578536	9.31619e-05
Bacteria/Bacteroidetes/OTU_000493	0	7.30514e-05	0.000119369	0.000120773	0	0	0	0	0	0	0	0	0	0.000105742	0	6.31194e-05	0	0	0	0	0	0	4.72903e-05	0	0.000281096	0	3.4125e-05	8.62143e-05	0.000177596	0	0.000791244	0.000487852	0.000592944	0	0.000155448	0.000277932	0.000207125	9.65158e-05	0	0	0	0	0.000184468	0.000130668	0.000422476	0	0.000232396	0	0.000372648
Bacteria/Bacteroidetes/OTU_000567	8.38434e-05	0.000121752	0	4.02576e-05	4.15887e-05	5.93454e-05	0	0.000314531	0	0	0	0	0.000335289	0.000634451	0.00067851	6.31194e-05	0	0	0	0	0	0	9.45805e-05	4.44879e-05	2.81096e-05	0	0	0.000129321	0.000532789	0.000355442	0.000263748	9.75705e-05	0.000296472	0	0	0	0	0	0	0.000426257	0	0.000245942	0	0	0.00028165	0	0	0	9.31619e-05
Bacteria/Bacteroidetes/OTU_000862	2.79478e-05	0.000365257	0.000477475	0	0	2.96727e-05	0	0	0	0	0	0	0	0	6.16827e-05	0.000126239	0	5.30814e-05	0	0	0	7.41455e-05	0	0	0	2.01349e-05	0	0	8.87981e-05	0	0.000131874	0	0	0	0	0	0	0	0	0	0	0	0	0	0	0	0	0	0
Bacteria/Bacteroidetes/OTU_000901	2.79478e-05	7.30514e-05	0	0	0	0	0	0.000104844	0	0.000207469	0	0.000490677	0	0	0	6.31194e-05	0.00090009	5.30814e-05	0	0	0	0	0	4.44879e-05	8.43289e-05	0	0	0	0	7.10884e-05	0.000395622	0.000195141	0	0	0.000155448	0	0	0	0	0	0.000185805	0	0	0.000130668	0.000140825	0	0.000232396	0.000289268	0.000279486
Bacteria/Bacteroidetes/OTU_001083	0	0.000170453	9.5495e-05	0	0	0	0	0.000104844	0	0	0	0	0	0	0	0.000315597	0	0	0	0	0	0	0	0	0	0	0	0	0	0	0	0	0	0	0	0	0	0	0	0	0	0	0	0	0	0	0	0	0
Bacteria/Bacteroidetes/OTU_001247	2.79478e-05	2.43505e-05	0	4.02576e-05	0	0	0	0.000104844	0	0	0	0	8.38223e-05	0.000105742	0	6.31194e-05	0	0	0	0	0	0	0	0	2.81096e-05	2.01349e-05	0	0	4.43991e-05	0	0	0.000195141	0	0	0	0	0.000207125	0	0	0	0.000185805	0.000491884	0	0.000130668	0.000422476	0	0	0	0.000186324
Bacteria/Bacteroidetes/OTU_001631	0	0	0	0.000161031	0	0	0	0	0	0	0	0	8.38223e-05	0.000211484	0.000123365	6.31194e-05	0	0	0	0	9.07565e-05	7.41455e-05	4.72903e-05	4.44879e-05	5.62193e-05	2.01349e-05	0	0	0	0	0.000131874	9.75705e-05	0	0	0	0	0.000207125	9.65158e-05	0	0	0	0	0	0.000130668	0.000704126	0	0	0	9.31619e-05
Bacteria/Bacteroidetes/SB-5/OTU_000588	2.79478e-05	0.000170453	0	0	0	5.93454e-05	3.60978e-05	0	0	0	6.17246e-05	0	0.000670578	0.000951676	0.000246731	0.000126239	0.000450045	0	8.20143e-05	0	4.53782e-05	7.41455e-05	4.72903e-05	0	0.000168658	4.02698e-05	3.4125e-05	0.00030175	8.87981e-05	0.000284353	0.000527496	0.00117085	0.000592944	0.000412882	0	0.000277932	0.000207125	0	0.000688468	0.000213129	0	0.000245942	0.000184468	0.000392003	0.000563301	0	0.000697188	0	0.000558971
Bacteria/Bacteroidetes/SB-5/OTU_001729	5.58956e-05	4.87009e-05	0	4.02576e-05	4.15887e-05	0	0	0.000104844	0	0	0	0	0.000167645	0.000105742	6.16827e-05	0.000126239	0	0	0	0	4.53782e-05	0	0	0	0	0	0	0	4.43991e-05	0.000142177	0	0.000195141	0.000296472	0	0.000155448	0	0	0	0.000344234	0	0	0	0	0.000261335	0	0	0	0.000289268	0.000372648
Bacteria/Bacteroidetes/Sphingobacteriia/Sphingobacteriales/AKYH767/OTU_000929	0	0	9.5495e-05	0	4.15887e-05	0	0	0	0	0	0	0	8.38223e-05	0	0	6.31194e-05	0	0	0	0	0	0	0	4.44879e-05	0	2.01349e-05	0	4.31072e-05	0	0	0	9.75705e-05	0	0	0	0.000277932	0	0	0	0	0.000185805	0	0	0.000261335	0.000563301	0.000330142	0	0	0.000372648
Bacteria/Bacteroidetes/Sphingobacteriia/Sphingobacteriales/Chitinophagaceae/Ferruginibacter/OTU_001076	5.58956e-05	2.43505e-05	0	0	0	0	0	0	0	0	0	0	0	0	0	0	0	0	0	0	0	0	4.72903e-05	0	2.81096e-05	0	0	0	8.87981e-05	0	0.000131874	9.75705e-05	0.000296472	0	0	0	0	0	0	0	0.000185805	0	0	0	0	0.000330142	0	0	0
Bacteria/Bacteroidetes/Sphingobacteriia/Sphingobacteriales/Chitinophagaceae/OTU_001582	0.000307426	9.74018e-05	9.5495e-05	0	0	0	0	0.000104844	0	0.000207469	0	0	0	0	0	0.000378716	0	5.30814e-05	0	0	4.53782e-05	0	4.72903e-05	0	2.81096e-05	2.01349e-05	3.4125e-05	0	0	7.10884e-05	0.000131874	9.75705e-05	0	0	0.000155448	0.000277932	0.000207125	0	0.000344234	0	0	0	0	0	0.000422476	0	0	0	0.000558971
Bacteria/Bacteroidetes/Sphingobacteriia/Sphingobacteriales/Chitinophagaceae/OTU_002063	0	0.000170453	9.5495e-05	0	4.15887e-05	5.93454e-05	0	0	0	0	0	0	0	0	0	0.000126239	0	0	0	0	0	0	0	0	0	0	0	0	4.43991e-05	0	0	0	0	0	0	0	0	0	0	0.000213129	0	0	0	0	0	0	0	0	0
Bacteria/Bacteroidetes/Sphingobacteriia/Sphingobacteriales/Chitinophagaceae/Taibaiella/OTU_000577	0.000111791	0.000487009	0.000644591	8.05153e-05	0	2.96727e-05	0	0	0	0	0	0.000490677	0	0	0.000123365	0.000189358	0	0	8.20143e-05	0	9.07565e-05	7.41455e-05	0	4.44879e-05	0	0	3.4125e-05	0	0.000133197	7.10884e-05	0	0	0	0	0	0	0	0	0	0.000213129	0	0	0	0	0.000140825	0	0	0	9.31619e-05
Bacteria/Bacteroidetes/Sphingobacteriia/Sphingobacteriales/Chitinophagaceae/uncultured/OTU_000472	0.000139739	0.000900967	0.000429728	0	8.31774e-05	5.93454e-05	0	0.000104844	0	0	6.17246e-05	0	0	0.000105742	0	0.000883671	0	0	0	0	0	0	0	0	0	0	6.82501e-05	0	0	7.10884e-05	0	9.75705e-05	0	0	0	0	0	0	0.000344234	0	0	0	0.000184468	0	0	0.000330142	0	0.000289268	9.31619e-05
Bacteria/Bacteroidetes/Sphingobacteriia/Sphingobacteriales/Chitinophagaceae/uncultured/OTU_000734	5.58956e-05	4.87009e-05	7.16213e-05	0	4.15887e-05	0	0	0.000104844	7.69941e-05	0.000207469	0.000123449	0.000490677	0	0.000105742	6.16827e-05	0.000252477	0.00090009	0	8.20143e-05	0.000418936	0	0	0	8.89759e-05	5.62193e-05	0	3.4125e-05	0.000129321	0.000133197	7.10884e-05	0.000263748	9.75705e-05	0.000592944	0.000825764	0	0	0	0	0	0.000426257	0.000185805	0	0	0.000261335	0.000140825	0.000330142	0.000697188	0.000289268	0.00046581
Bacteria/Bacteroidetes/Sphingobacteriia/Sphingobacteriales/Chitinophagaceae/uncultured/OTU_001148	0	2.43505e-05	4.77475e-05	0	0	2.96727e-05	0	0	0	0	0.000246898	0	0	0	0	0	0	0	0	0	0	7.41455e-05	0	4.44879e-05	0	0.000221484	0	0	4.43991e-05	0	0	0	0	0	0	0	0	0	0	0	0	0.000245942	0	0	0	0	0	0	0
Bacteria/Bacteroidetes/Sphingobacteriia/Sphingobacteriales/Chitinophagaceae/uncultured/OTU_001253	0	7.30514e-05	0	0	0	0	0	0	0	0	0	0	0	0	0	6.31194e-05	0	0	0	0	0	0	0	0	2.81096e-05	0	0	0	0	0	0	9.75705e-05	0	0	0	0	0	0	0	0.000213129	0	0	0.000184468	0	0	0	0	0	0
Bacteria/Bacteroidetes/Sphingobacteriia/Sphingobacteriales/Chitinophagaceae/uncultured/OTU_001470	0	0	0	0	0	0	0	0	0	0	0	0	0	0	0	0	0	0	0	0	0	7.41455e-05	0	0	8.43289e-05	0	3.4125e-05	0	0	0	0	9.75705e-05	0	0	0	0.000277932	0	0	0	0	0.000185805	0	0	0	0	0	0.000232396	0	0
Bacteria/Bacteroidetes/Sphingobacteriia/Sphingobacteriales/Chitinophagaceae/uncultured/OTU_001952	0	0	0	0	0	0	0	0	0	0	0.000123449	0	0	0	0	0	0	0	0	0	0	0	4.72903e-05	0	0	2.01349e-05	3.4125e-05	0	0	0	0	0	0	0	0	0	0	0	0	0.000213129	0	0	0	0	0	0	0	0	0
Bacteria/Bacteroidetes/Sphingobacteriia/Sphingobacteriales/Chitinophagaceae/uncultured/OTU_002080	0	0	0	0	0	0	0	0	0	0	0	0	0	0	0	0	0	0	0	0	0	7.41455e-05	4.72903e-05	0	0	0	0	0	0	0	0	0	0	0	0	0	0	0	0	0	0	0	0	0	0	0	0	0	0
Bacteria/Bacteroidetes/Sphingobacteriia/Sphingobacteriales/CMW-169/OTU_000903	0	0	0	0	0	2.96727e-05	0	0	0	0	0	0	0.000251467	0.000211484	0.000370096	0.000126239	0	5.30814e-05	0	0	0	0	4.72903e-05	0	2.81096e-05	0	3.4125e-05	0.000172429	0.000133197	0.000355442	0.000131874	0.000195141	0	0.000412882	0	0	0.000207125	0	0	0	0	0	0	0	0	0	0.000232396	0.000289268	0.000186324
Bacteria/Bacteroidetes/Sphingobacteriia/Sphingobacteriales/CWT_CU03-E12/OTU_001400	0	0	0	0	0	0	0	0	0	0	0	0	0	0	0	0	0	0	0	0	0	0	0	0	0	2.01349e-05	0	0	0	0	0	0	0.000296472	0	0	0	0	0	0	0	0	0	0	0	0	0	0	0	0.000279486
Bacteria/Bacteroidetes/Sphingobacteriia/Sphingobacteriales/E6aC02/OTU_001721	2.79478e-05	0	0	4.02576e-05	0	0	0	0.000209688	0	0	0	0	0	0	0	6.31194e-05	0	0	0	0	0	0	0	8.89759e-05	8.43289e-05	0	0	0	0	0	0	9.75705e-05	0.000592944	0	0	0	0	0	0	0	0.000371609	0	0.000184468	0.000130668	0.00028165	0.000330142	0	0	9.31619e-05
Bacteria/Bacteroidetes/Sphingobacteriia/Sphingobacteriales/env.OPS_17/OTU_000677	0	0.000121752	0.000334233	0	0	0	0	0	0	0	0	0	0	0	0	0.000189358	0	0	0	0	0	0	0	0	0	0	0	0	0	0	0	9.75705e-05	0	0	0	0	0	0	0	0	0	0	0	0	0	0.000330142	0	0.000289268	0.000186324
Bacteria/Bacteroidetes/Sphingobacteriia/Sphingobacteriales/env.OPS_17/OTU_002192	0	0	2.38738e-05	0	0	0	0	0.000104844	0	0	0	0	8.38223e-05	0	0	0	0	5.30814e-05	0	0	0	0	0	0	2.81096e-05	0	0	0	0	0	0.000263748	9.75705e-05	0.000296472	0	0	0	0	0	0	0	0.000185805	0	0	0	0.000140825	0.000330142	0.000232396	0	0.000279486
Bacteria/Bacteroidetes/Sphingobacteriia/Sphingobacteriales/FFCH9454/OTU_001421	0	0	0	4.02576e-05	0	0	0	0	0	0	0	0	0	0	0	0	0	0	0	0	0	0	0	4.44879e-05	5.62193e-05	0	0	0	0	0	0.000131874	9.75705e-05	0	0	0	0	0	0	0	0	0	0	0	0	0	0	0.000232396	0	9.31619e-05
Bacteria/Bacteroidetes/Sphingobacteriia/Sphingobacteriales/LiUU-11-161/OTU_000648	0	0	0	4.02576e-05	4.15887e-05	0	1.80489e-05	0.000209688	0	0.000207469	0.000370348	0.000490677	0	0	0	0.000189358	0	0	0.000164029	0	0	7.41455e-05	0	4.44879e-05	8.43289e-05	0.000140944	6.82501e-05	0	0	7.10884e-05	0.000131874	0.000195141	0	0.000412882	0	0.000277932	0.000207125	0	0.000344234	0	0.000185805	0	0.000184468	0.000130668	0.000140825	0.000660284	0	0.000289268	0.000186324
Bacteria/Bacteroidetes/Sphingobacteriia/Sphingobacteriales/LiUU-11-161/OTU_001215	0	0	0	0	0	0	0	0	0	0	6.17246e-05	0	0	0	0	0.000126239	0	0	0	0	0	0	0	0	5.62193e-05	2.01349e-05	3.4125e-05	0	4.43991e-05	0	0	0.000195141	0	0	0	0	0.000207125	9.65158e-05	0	0	0	0	0	0	0.00028165	0	0	0.000289268	0.000186324
Bacteria/Bacteroidetes/Sphingobacteriia/Sphingobacteriales/NS11-12_marine_group/OTU_000277	0	0.000730514	0.000811708	0.00173108	0.000457476	0.00264087	0	0	7.69941e-05	0	6.17246e-05	0	0	0.000528709	0	0.000252477	0	0.000159244	8.20143e-05	0	0.000499161	0.000222436	0.000236451	8.89759e-05	2.81096e-05	2.01349e-05	3.4125e-05	0.000129321	0.000177596	0.000355442	0	0	0	0	0.000466345	0.000277932	0	9.65158e-05	0	0	0.000185805	0	0.000368936	0	0	0.000330142	0	0.000289268	0
Bacteria/Bacteroidetes/Sphingobacteriia/Sphingobacteriales/NS11-12_marine_group/OTU_000871	2.79478e-05	0	2.38738e-05	0	0	0	1.80489e-05	0.000104844	0	0	0.000246898	0	0	0	0	6.31194e-05	0	0	0	0	0	0	0	0	5.62193e-05	2.01349e-05	3.4125e-05	0	0	0	0	0.000195141	0	0	0.000155448	0	0	0	0	0	0.000185805	0	0.000368936	0	0.000140825	0	0.000232396	0.000289268	0
Bacteria/Bacteroidetes/Sphingobacteriia/Sphingobacteriales/NS11-12_marine_group/OTU_001511	0	7.30514e-05	0.000167116	0.000120773	0.000124766	8.90181e-05	1.80489e-05	0	0	0	0	0	0	0.000317225	0	6.31194e-05	0	0	0	0	0	0	4.72903e-05	0	5.62193e-05	0	3.4125e-05	4.31072e-05	0	0	0	0	0	0	0	0	0	0	0	0	0	0	0	0.000130668	0	0	0	0	0.000186324
Bacteria/Bacteroidetes/Sphingobacteriia/Sphingobacteriales/NS11-12_marine_group/OTU_001997	0	0	0	0	0	0	1.80489e-05	0	0	0	0.000185174	0	0	0	0	0	0	0	0	0	0	0	0	0	0	6.04047e-05	3.4125e-05	0	4.43991e-05	0	0	0	0	0	0	0	0	0	0	0	0	0.000245942	0	0	0	0	0	0	0
Bacteria/Bacteroidetes/Sphingobacteriia/Sphingobacteriales/OTU_000465	0.00517034	0.00104707	0.00095495	0.000201288	0.000249532	0.000296727	0.000126342	0.00115328	7.69941e-05	0	0.000185174	0.00147203	0.003772	0.00951676	0.0123365	0.0019567	0.00315032	0.00138012	0.000492086	0.000418936	0.000862186	0.000296582	0.00118226	0.000622831	0.000393535	0.000402698	0.000238875	0.00353479	0.00994539	0.0108765	0.00184623	0.00146356	0.00237178	0.00165153	0.00108814	0.00250139	0.000621375	0.000193032	0.000688468	0.00191816	0.00130063	0.000983768	0.00184468	0.00627205	0.00506971	0.00330142	0.00185917	0.00260341	0.00568288
Bacteria/Bacteroidetes/Sphingobacteriia/Sphingobacteriales/OTU_000837	0	2.43505e-05	0	0	0	2.96727e-05	0	0	0	0	0	0	0.000335289	0.000740192	0.000370096	0.000126239	0.000450045	0	0	0	0	0	0	0	2.81096e-05	0	0	8.62143e-05	0.000443991	0.000284353	0.000131874	9.75705e-05	0	0.000412882	0	0	0	0	0	0	0	0	0	0.000261335	0	0.000330142	0	0	0
Bacteria/Bacteroidetes/Sphingobacteriia/Sphingobacteriales/OTU_001946	0	0	9.5495e-05	0	0	0	0	0	0	0	0	0	0	0.000105742	0	0	0	0	0	0	0	0	0	0	0	0	3.4125e-05	0	0	0	0	0	0	0	0.000155448	0	0	0	0	0	0	0	0	0	0	0	0	0	0
Bacteria/Bacteroidetes/Sphingobacteriia/Sphingobacteriales/OTU_001970	0	0	0	4.02576e-05	0	2.96727e-05	0	0.000104844	0	0	0	0	0	0	0	0	0	0	8.20143e-05	0	0	0	0	0	5.62193e-05	0	0	0.000172429	8.87981e-05	0	0	0	0	0	0	0	0	0	0	0	0	0	0	0.000130668	0	0	0.000232396	0	0
Bacteria/Bacteroidetes/Sphingobacteriia/Sphingobacteriales/PHOS-HE51/OTU_000889	0.000139739	2.43505e-05	4.77475e-05	4.02576e-05	0	0	0	0.000314531	0	0	6.17246e-05	0	0	0	0	0.000126239	0	0	0	0	0	0	0	0	0.000112439	0	0	4.31072e-05	0	0	0.000131874	0.000682993	0.000889416	0.000825764	0.000155448	0.000277932	0	9.65158e-05	0	0	0.000185805	0.000245942	0	0.000261335	0.000140825	0.000660284	0	0.000867804	0.000372648
Bacteria/Bacteroidetes/Sphingobacteriia/Sphingobacteriales/PHOS-HE51/OTU_001751	8.38434e-05	0.000146103	0	0	0	2.96727e-05	0	0.000104844	0	0	0	0.000490677	0	0	6.16827e-05	0.000126239	0	0.000318488	0	0	0	0	0	0	5.62193e-05	0	0	0	4.43991e-05	0	0	0.000390282	0.000296472	0	0	0	0	0	0.000344234	0	0.000185805	0	0.000184468	0.000261335	0.000140825	0.000660284	0.000464792	0.000289268	0.000558971
Bacteria/Bacteroidetes/Sphingobacteriia/Sphingobacteriales/PHOS-HE51/OTU_001795	0.000139739	2.43505e-05	7.16213e-05	0	0	0	0	0	0	0	0	0	0	0	0	0.000189358	0	0	0	0	0	0	0	0	2.81096e-05	0	0	0	0	7.10884e-05	0	9.75705e-05	0	0	0	0	0	0	0	0	0	0.000245942	0	0.000130668	0.000140825	0	0	0.000289268	9.31619e-05
Bacteria/Bacteroidetes/Sphingobacteriia/Sphingobacteriales/PHOS-HE51/OTU_002079	0.000139739	4.87009e-05	0	0	0	0	0	0	0	0	0	0	0	0	6.16827e-05	0	0.000450045	5.30814e-05	0	0	0	0	0	0	2.81096e-05	0	0	0	0	0	0.000131874	0.000487852	0	0	0	0	0	0	0	0	0	0.000245942	0.000184468	0.000130668	0.000140825	0	0.000232396	0	0
Bacteria/Bacteroidetes/Sphingobacteriia/Sphingobacteriales/Saprospiraceae/Candidatus_Aquirestis/OTU_000600	5.58956e-05	0.000633112	0.000835581	0.000281804	4.15887e-05	0.000118691	3.60978e-05	0.000314531	0	0	0.000123449	0.000490677	0	0.000211484	6.16827e-05	0.000189358	0	0.000106163	8.20143e-05	0	0.000181513	0	0.000141871	8.89759e-05	0	0	3.4125e-05	8.62143e-05	0.000133197	0	0	0	0	0	0	0	0	0	0	0	0	0	0	0	0.000140825	0.000330142	0.000232396	0	0
Bacteria/Bacteroidetes/Sphingobacteriia/Sphingobacteriales/Saprospiraceae/Lewinella/OTU_001662	0	4.87009e-05	0	0	4.15887e-05	0	0	0	0	0	6.17246e-05	0	0	0	0	0	0.000450045	0	0	0	0	7.41455e-05	0	4.44879e-05	2.81096e-05	2.01349e-05	0.0001365	0	4.43991e-05	0	0	0.000195141	0	0	0.000155448	0	0.000207125	0	0	0.000213129	0.000185805	0.000245942	0.000184468	0	0	0	0	0.000289268	9.31619e-05
Bacteria/Bacteroidetes/Sphingobacteriia/Sphingobacteriales/Saprospiraceae/OTU_000722	0	0	0	0	0	0	0.000108293	0.000314531	0.000230982	0.000622407	0.000308623	0	0	0	0	0	0	0	0	0	9.07565e-05	0.000222436	4.72903e-05	0	0	2.01349e-05	0	8.62143e-05	4.43991e-05	7.10884e-05	0	0	0	0	0	0	0	0	0	0	0	0	0	0	0	0	0	0	0
Bacteria/Bacteroidetes/Sphingobacteriia/Sphingobacteriales/Saprospiraceae/uncultured/OTU_000557	0	4.87009e-05	0.000119369	0	4.15887e-05	2.96727e-05	0.000234636	0.000209688	0	0	6.17246e-05	0.000981354	0	0	0	0	0	0	0	0	0	0	0.000141871	0	0	0	0	0	0	0.000142177	0	9.75705e-05	0	0	0	0	0.000207125	0	0	0	0	0	0.000184468	0	0	0	0	0	0
Bacteria/Bacteroidetes/Sphingobacteriia/Sphingobacteriales/Saprospiraceae/uncultured/OTU_000639	0.00125765	0.000267855	0.000644591	8.05153e-05	4.15887e-05	2.96727e-05	1.80489e-05	0.000209688	0.000153988	0.000207469	0.000123449	0	8.38223e-05	0.000105742	0	0.00100991	0.000450045	0.000690058	8.20143e-05	0.000837872	4.53782e-05	0.000148291	0	4.44879e-05	0.000252987	6.04047e-05	6.82501e-05	8.62143e-05	8.87981e-05	0.000142177	0.00118687	0.00136599	0.000889416	0.000412882	0.000310897	0.00111173	0.000207125	9.65158e-05	0.000688468	0.000426257	0.000743218	0.000737826	0.000922339	0.000653339	0.00126743	0.00165071	0.00116198	0	0.00149059
Bacteria/Bacteroidetes/Sphingobacteriia/Sphingobacteriales/Saprospiraceae/uncultured/OTU_000824	5.58956e-05	2.43505e-05	4.77475e-05	4.02576e-05	4.15887e-05	0	0	0.000104844	7.69941e-05	0	0	0	0	0.000105742	0	0	0	0	8.20143e-05	0	0	0	4.72903e-05	4.44879e-05	0.000112439	0	3.4125e-05	0	0	0	0	0	0	0.000412882	0	0	0	0.000289547	0	0	0.000185805	0	0.000184468	0.000130668	0	0	0	0	0.000372648
Bacteria/Bacteroidetes/Sphingobacteriia/Sphingobacteriales/Saprospiraceae/uncultured/OTU_000911	0	0	2.38738e-05	0	4.15887e-05	0	0	0	0	0	0	0	0	0	0	6.31194e-05	0	5.30814e-05	0	0	0	0	0	0	8.43289e-05	2.01349e-05	3.4125e-05	0	0.000177596	0	0.000131874	0	0	0	0	0	0	0	0	0.000213129	0.000371609	0.000245942	0	0	0.000563301	0	0	0.000289268	0.000279486
Bacteria/Bacteroidetes/Sphingobacteriia/Sphingobacteriales/Saprospiraceae/uncultured/OTU_000972	0	0	0	0	0	0	0	0	0	0	0	0	8.38223e-05	0	6.16827e-05	6.31194e-05	0	0	0	0	4.53782e-05	0	0	0	8.43289e-05	0	0	0	0	0	0	0.000487852	0	0	0	0.000277932	0	0.000193032	0	0.000426257	0.000185805	0	0	0.000392003	0.000140825	0	0	0.000578536	9.31619e-05
Bacteria/Bacteroidetes/Sphingobacteriia/Sphingobacteriales/Saprospiraceae/uncultured/OTU_001178	0	2.43505e-05	0	0	0	0	1.80489e-05	0	0	0.000207469	6.17246e-05	0	0	0	0	0	0	0	0	0	0	0.000148291	0	4.44879e-05	0	2.01349e-05	0	0	0	0	0.000131874	0.000195141	0	0	0	0.000277932	0	0	0.000344234	0	0	0	0	0	0	0	0	0	9.31619e-05
Bacteria/Bacteroidetes/Sphingobacteriia/Sphingobacteriales/Saprospiraceae/uncultured/OTU_001346	2.79478e-05	0	2.38738e-05	0	0	0	0	0	0	0	0	0	0	0	0	6.31194e-05	0	0	0	0	0	0	0	0	2.81096e-05	0	3.4125e-05	0	0	0	0	9.75705e-05	0	0	0	0	0	0	0	0	0	0	0	0.000261335	0.00028165	0.000330142	0	0	9.31619e-05
Bacteria/Bacteroidetes/Sphingobacteriia/Sphingobacteriales/Saprospiraceae/uncultured/OTU_001670	0.000139739	0	0	0	0	5.93454e-05	0	0	0	0	0	0	0	0	0	0	0.000450045	0	0	0	0	0	0	4.44879e-05	2.81096e-05	0	0	4.31072e-05	4.43991e-05	0	0	0.000195141	0	0	0	0	0	0	0	0	0	0	0	0.000261335	0	0	0	0	0.00046581
Bacteria/Bacteroidetes/Sphingobacteriia/Sphingobacteriales/Saprospiraceae/uncultured/OTU_001736	2.79478e-05	2.43505e-05	0	0	0	0	0	0	0	0	6.17246e-05	0	8.38223e-05	0	0	0.000189358	0	0	0	0.000418936	0	7.41455e-05	0	4.44879e-05	5.62193e-05	4.02698e-05	6.82501e-05	0	4.43991e-05	0	0	0.000195141	0	0.000412882	0	0.000277932	0	0	0	0	0	0	0	0	0	0	0	0	0
Bacteria/Bacteroidetes/Sphingobacteriia/Sphingobacteriales/Saprospiraceae/uncultured/OTU_001951	0	7.30514e-05	2.38738e-05	0	0	0	0	0.000104844	0.000153988	0	0	0	8.38223e-05	0.000105742	0	0	0	0	0	0	4.53782e-05	0	0	0	5.62193e-05	2.01349e-05	3.4125e-05	0	4.43991e-05	0	0	9.75705e-05	0	0	0	0	0	0	0	0	0	0	0	0.000130668	0	0.000330142	0.000232396	0	0.000372648
Bacteria/Bacteroidetes/Sphingobacteriia/Sphingobacteriales/Saprospiraceae/uncultured/OTU_002052	2.79478e-05	0	0	0	0	0	9.02446e-05	0.000104844	7.69941e-05	0	0	0	0	0	0	0	0	0	0	0	4.53782e-05	0.000222436	9.45805e-05	0	2.81096e-05	0	3.4125e-05	0	0	0	0	0	0	0	0	0	0	0	0	0	0	0	0	0	0	0	0	0	0
Bacteria/Bacteroidetes/Sphingobacteriia/Sphingobacteriales/Saprospiraceae/uncultured/OTU_002186	0	0	0	0	0	0	0	0.000104844	0	0	0	0	0	0	0	0	0	0	0	0	0	7.41455e-05	0	0	0	0	0.000102375	0	0	0	0	9.75705e-05	0	0	0	0	0	0	0	0	0	0	0	0	0	0.000330142	0.000464792	0	0
Bacteria/Bacteroidetes/Sphingobacteriia/Sphingobacteriales/Sphingobacteriaceae/Pedobacter/OTU_000303	0.00050306	0.00129057	0.00157567	0.000362319	4.15887e-05	0.000445091	0	0	0	0	0	0.000490677	8.38223e-05	0.000211484	6.16827e-05	0.000441836	0	0.000106163	0.000164029	0	0.000136135	0	4.72903e-05	0	0	0	0	4.31072e-05	4.43991e-05	0.000142177	0	9.75705e-05	0	0	0.000155448	0	0	0	0	0.000213129	0	0	0	0	0	0.000330142	0	0	0
Bacteria/Bacteroidetes/Sphingobacteriia/Sphingobacteriales/Sphingobacteriaceae/Pedobacter/OTU_001394	0	0	0	0	0	0	0	0.000104844	0	0	0	0	0	0	0	0.000252477	0	0	0	0	0	0	4.72903e-05	0	0	0	0	0.000172429	0	0	0.000131874	0.000585423	0	0	0	0	0	0	0	0	0	0	0	0.000653339	0	0	0.000464792	0.00347122	0
Bacteria/Bacteroidetes/Sphingobacteriia/Sphingobacteriales/ST-12K33/OTU_000009	0.00469523	0.0054058	0.00250674	0.00881643	0.00378457	0.00958429	0.00113708	0.00650031	0.000615953	0.00290456	0.00160484	0.00294406	0.0326069	0.045469	0.0642734	0.00397652	0.0139514	0.00270715	0.00762733	0.00921659	0.0326269	0.00556091	0.0269555	0.00364801	0.000899508	0.00368469	0.0023205	0.0753513	0.0899525	0.0749982	0.00487934	0.00643965	0.00711533	0.00701899	0.00202083	0.00138966	0.00372825	0.00106167	0.00378657	0.00383632	0.000929023	0.00172159	0.00239808	0.0044427	0.00577383	0.0105645	0.00395073	0.00925658	0.0058692
Bacteria/Bacteroidetes/Sphingobacteriia/Sphingobacteriales/ST-12K33/OTU_001393	0	2.43505e-05	2.38738e-05	0	0	0	0	0.000104844	0	0	0	0	0.000167645	0.000951676	0.000308414	0	0.000450045	0.000106163	0	0	0	0	4.72903e-05	0	0	0	0	0.00030175	0.000355192	0.000568707	0	0	0	0	0	0	0	9.65158e-05	0	0.000213129	0	0	0	0	0.000140825	0	0	0.000289268	0
Bacteria/Bacteroidetes/Sphingobacteriia/Sphingobacteriales/ST-12K33/OTU_001438	2.79478e-05	7.30514e-05	2.38738e-05	4.02576e-05	0	5.93454e-05	1.80489e-05	0	0	0	0	0	8.38223e-05	0.000317225	0.000185048	6.31194e-05	0	0	8.20143e-05	0.000418936	0.000181513	0	9.45805e-05	0	0	0	0	0.000215536	0.00048839	0.000142177	0.000131874	0	0	0	0	0.000277932	0	0	0	0	0	0	0	0	0	0.000330142	0	0	0
Bacteria/Bacteroidetes/Sphingobacteriia/Sphingobacteriales/WCHB1-69/OTU_000032	0.00550572	0.00153408	0.00124144	0.000402576	0.000457476	0.000682472	9.02446e-05	0.00125813	0.000461965	0.000414938	0.000493797	0.00196271	0.00427494	0.0134292	0.0179497	0.00328221	0.00720072	0.00207017	0.00180431	0.00167574	0.00131597	0.000593164	0.00165516	0.000889759	0.000534083	0.000382563	0.000375375	0.004828	0.0119877	0.0148575	0.00329685	0.00380525	0.00326119	0.0045417	0.00186538	0.00583658	0.00124275	0.0018338	0.000688468	0.00277067	0.000743218	0.00245942	0.00387382	0.0107148	0.00535136	0.00726312	0.00116198	0.00578536	0.00801192
Bacteria/Bacteroidetes/Sphingobacteriia/Sphingobacteriales/WCHB1-69/OTU_000060	0.00382885	0.000852266	0.00095495	0.000362319	0.000124766	0.000593454	5.41467e-05	0.000314531	0	0	0.000246898	0.000981354	0.00318525	0.00983399	0.0078337	0.00157798	0.00450045	0.00100855	0.000656114	0	0.000862186	0.000148291	0.000283742	0.000711807	0.000252987	0.000261754	0.00020475	0.00396586	0.0150069	0.00938366	0.00065937	0.00107328	0.00266825	0.00206441	0.000621794	0.000277932	0.000207125	0.000482579	0	0.000426257	0.000185805	0.000491884	0.000368936	0.00169868	0.00183073	0.00165071	0.000464792	0.00115707	0.00139743
Bacteria/Bacteroidetes/Sphingobacteriia/Sphingobacteriales/WCHB1-69/OTU_000066	0.0063162	0.00175323	0.0010027	0.000161031	0.000291121	0.00106822	5.41467e-05	0.00104844	0.000230982	0.000622407	0.000370348	0.000490677	0.00628667	0.0144866	0.0166543	0.00246165	0.00225023	0.00276023	0.000820143	0	0.00222353	0.000889746	0.000945805	0.000845271	0.000309206	0.000281889	0.000443625	0.0106475	0.0155397	0.0159949	0.00263748	0.00204898	0.00652238	0.00330306	0.00139904	0.00444691	0.00103563	0.000482579	0.0010327	0.0029838	0.000557414	0.00122971	0.00184468	0.00797073	0.00436558	0.00495213	0.00278875	0.00404975	0.0058692
Bacteria/Bacteroidetes/Sphingobacteriia/Sphingobacteriales/WCHB1-69/OTU_000300	0.000279478	0.000267855	7.16213e-05	0.000241546	4.15887e-05	8.90181e-05	1.80489e-05	0	0	0	0	0.000981354	0.00142498	0.00179761	0.00160375	6.31194e-05	0.000450045	5.30814e-05	0	0	0.000181513	0	0.000141871	8.89759e-05	2.81096e-05	2.01349e-05	6.82501e-05	0.00129321	0.00164277	0.00191939	0.000131874	0.000195141	0	0	0	0.000277932	0	0	0.000344234	0	0.000371609	0	0.000184468	0.000522671	0.00028165	0.000330142	0	0	0.00046581
Bacteria/Bacteroidetes/Sphingobacteriia/Sphingobacteriales/WCHB1-69/OTU_000490	0.000391269	4.87009e-05	0	0	0	0	0	0	0	0	0	0.000490677	0	0	0	0	0.00135014	0	0	0	0	0	4.72903e-05	4.44879e-05	2.81096e-05	0	0	0	8.87981e-05	0	0.000131874	9.75705e-05	0.000592944	0	0	0	0	0	0	0	0.000185805	0	0	0.000130668	0.00028165	0.000330142	0	0	0.000279486
Bacteria/Bacteroidetes/Sphingobacteriia/Sphingobacteriales/WCHB1-69/OTU_000674	0	0	0	0	0	0	0	0	0	0	0	0	0	0	0	0.000126239	0	0	0	0	0	0	0	0	5.62193e-05	0	0	0	8.87981e-05	0	0	0.000195141	0.000296472	0	0	0	0	9.65158e-05	0	0.000426257	0	0.000245942	0.000368936	0.000261335	0.00028165	0.000330142	0	0.000289268	9.31619e-05
Bacteria/Bacteroidetes/Sphingobacteriia/Sphingobacteriales/WCHB1-69/OTU_000743	0.00050306	2.43505e-05	0	0	0	0	0	0	7.69941e-05	0.000207469	0	0	0	0	6.16827e-05	0	0.000450045	0.000106163	0	0	0	0	0	0	8.43289e-05	0	0	0	0	0	0.000131874	0.000195141	0	0	0.000155448	0	0	0	0.000344234	0	0.000371609	0.000245942	0	0	0.000140825	0	0	0	0.000279486
Bacteria/Bacteroidetes/Sphingobacteriia/Sphingobacteriales/WCHB1-69/OTU_000947	2.79478e-05	4.87009e-05	2.38738e-05	0	0	2.96727e-05	0	0	0	0.000207469	0	0	8.38223e-05	0	0	0.000189358	0.000450045	0	0	0	0	7.41455e-05	0	0	0.000196767	0	0	0	8.87981e-05	0	0.000131874	0.000195141	0	0.000412882	0	0	0	0	0	0.000213129	0.000185805	0.000245942	0	0	0.000422476	0.000330142	0	0.000578536	0
Bacteria/Bacteroidetes/Sphingobacteriia/Sphingobacteriales/WCHB1-69/OTU_001017	0.000167687	9.74018e-05	0	0	4.15887e-05	0	0	0	0	0	0	0	0	0	0	6.31194e-05	0	5.30814e-05	0	0	0	0	0	4.44879e-05	0.000168658	0	0	4.31072e-05	8.87981e-05	7.10884e-05	0.000131874	9.75705e-05	0.000296472	0	0	0	0.000207125	0	0	0	0	0	0	0.000261335	0.00028165	0.000660284	0	0.000289268	9.31619e-05
Bacteria/Bacteroidetes/Sphingobacteriia/Sphingobacteriales/WCHB1-69/OTU_001082	0	0	0	0	0	0	0	0	0	0	0	0	0	0	6.16827e-05	0	0	0	0	0	0	0	0	0	2.81096e-05	0	0	0	4.43991e-05	0	0	9.75705e-05	0	0	0	0	0	0	0	0	0	0	0	0	0.000140825	0	0	0.000289268	9.31619e-05
Bacteria/Bacteroidetes/Sphingobacteriia/Sphingobacteriales/WCHB1-69/OTU_001101	2.79478e-05	0	0	0	0	0	0	0	0	0	0	0	0	0	0	0	0	0	0	0	0	0	0	0	2.81096e-05	0	3.4125e-05	0	0	0	0	0	0	0	0	0	0	0	0	0	0	0	0	0.000261335	0	0	0	0	0
Bacteria/Bacteroidetes/Sphingobacteriia/Sphingobacteriales/WCHB1-69/OTU_001282	2.79478e-05	2.43505e-05	2.38738e-05	0	0	0	0	0	0	0	0	0	0	0	0	0.000126239	0	0	0	0	0	0	0	0	0.000140548	2.01349e-05	0	0	4.43991e-05	0	0.000131874	0.000195141	0.000296472	0	0	0	0	0	0	0	0.000185805	0	0	0	0.00028165	0	0.000232396	0	0
Bacteria/Bacteroidetes/Sphingobacteriia/Sphingobacteriales/WCHB1-69/OTU_001298	5.58956e-05	0	0	0	0	0	0	0	0	0	0	0	0	0	0	6.31194e-05	0	0.000106163	0	0	0	0	0	0	2.81096e-05	0	0	0	0	0	0.000131874	0	0	0	0	0	0	0	0	0	0.000185805	0.000245942	0.000368936	0	0	0.000330142	0	0	0
Bacteria/Bacteroidetes/Sphingobacteriia/Sphingobacteriales/WCHB1-69/OTU_001299	0	0	2.38738e-05	0	0	0	0	0	0	0	0	0	0	0	6.16827e-05	0.000252477	0	0.000106163	0	0	0	0	0	0	8.43289e-05	0	0	0	4.43991e-05	0	0.000263748	0.000390282	0	0.000412882	0	0.000277932	0.000207125	0	0	0.000213129	0	0	0	0.000653339	0.000704126	0.000990426	0.000232396	0	0.000279486
Bacteria/Bacteroidetes/Sphingobacteriia/Sphingobacteriales/WCHB1-69/OTU_001316	0	0	0	0	4.15887e-05	0	5.41467e-05	0	0	0	0.000246898	0	0	0	0	0	0	0	0	0	9.07565e-05	0	4.72903e-05	0	0	2.01349e-05	0	0	0	0	0.000395622	0	0	0	0	0	0.000207125	0	0.0010327	0	0	0	0.000553403	0	0	0	0.000697188	0	0
Bacteria/Bacteroidetes/Sphingobacteriia/Sphingobacteriales/WCHB1-69/OTU_001552	0	0	0	0	0	2.96727e-05	0	0.000104844	0	0	0	0	0	0	0	6.31194e-05	0	0	0	0	0	0	0	0	0	0	0	0	0	0	0.000131874	0.000195141	0	0	0	0	0	9.65158e-05	0	0	0	0.000245942	0	0.000261335	0	0	0.000232396	0	0.000186324
Bacteria/Bacteroidetes/Sphingobacteriia/Sphingobacteriales/WCHB1-69/OTU_001629	0.000279478	0	0	0	0	0	0	0.000104844	0	0	0	0	8.38223e-05	0	0	0.000126239	0.00090009	0	0	0	4.53782e-05	0	0	0	0.000196767	2.01349e-05	0	0	0	0	0.000131874	0.000292711	0.000296472	0	0	0	0	0	0	0.000213129	0	0	0	0.000130668	0.000422476	0.000330142	0	0	0
Bacteria/Bacteroidetes/Sphingobacteriia/Sphingobacteriales/WCHB1-69/OTU_001731	0.000111791	4.87009e-05	0	4.02576e-05	4.15887e-05	0	0	0	0	0	0	0	0	0	0	0	0	0	0	0	0	0	0	0	0.000140548	0	3.4125e-05	0	8.87981e-05	0	0	0	0	0	0.000310897	0	0	0	0	0	0.000185805	0	0	0.000784006	0.000844951	0	0	0	0.000279486
Bacteria/Bacteroidetes/Sphingobacteriia/Sphingobacteriales/WCHB1-69/OTU_001829	2.79478e-05	2.43505e-05	2.38738e-05	0	0	0	0	0	0	0	0	0	0	0	0	0	0	0	0	0	0	0	0	0	0	2.01349e-05	0	0	0	0	0	0	0	0	0	0	0	0	0	0	0	0.000245942	0	0.000392003	0.000422476	0	0.000464792	0	9.31619e-05
Bacteria/Bacteroidetes/Sphingobacteriia/Sphingobacteriales/WCHB1-69/OTU_001840	0	0	7.16213e-05	4.02576e-05	0	2.96727e-05	1.80489e-05	0	0	0	0	0	0.000167645	0.000211484	0	0	0	0	0	0	4.53782e-05	0	0	4.44879e-05	0	0	6.82501e-05	0	0.000133197	7.10884e-05	0	0	0	0	0	0	0	0	0	0	0	0	0	0	0.00028165	0	0	0.000289268	0.000186324
Bacteria/Bacteroidetes/Sphingobacteriia/Sphingobacteriales/WCHB1-69/OTU_001869	0	0	0.000167116	0	0	0	0	0	0	0	0	0	8.38223e-05	0	6.16827e-05	0	0	0	0	0	0	0	0	0	2.81096e-05	0	0	8.62143e-05	4.43991e-05	0.000142177	0	0	0	0	0.000155448	0	0	0	0	0	0	0	0	0	0	0	0	0	0.000186324
Bacteria/Bacteroidetes/Sphingobacteriia/Sphingobacteriales/WCHB1-69/OTU_001899	0	0	0	0	0	0	0	0	0	0	0	0	0	0	0	6.31194e-05	0	0	0	0	0	0	0	0	0	0	0	0	0	0	0.000131874	0	0	0	0	0	0	0	0	0	0.000185805	0	0	0	0	0	0.000232396	0	0
Bacteria/Bacteroidetes/Sphingobacteriia/Sphingobacteriales/WCHB1-69/OTU_001930	0	2.43505e-05	0	0	0	0	0	0	0	0	0	0	0	0	0	0	0.000450045	0	0	0	0	0	0	0	0	0	0	0	0	0	0	0	0.000296472	0.000412882	0	0	0	0	0	0	0	0	0	0	0	0	0	0	0
Bacteria/Bacteroidetes/Sphingobacteriia/Sphingobacteriales/WCHB1-69/OTU_001966	0	2.43505e-05	9.5495e-05	0	0	0	0	0	0	0	0	0	0.000167645	0.000211484	0.000370096	6.31194e-05	0.000450045	0	0	0	0	0	0	0	5.62193e-05	2.01349e-05	3.4125e-05	4.31072e-05	0.000399592	0.000142177	0	9.75705e-05	0	0	0	0	0	0	0	0	0.000185805	0	0	0.000392003	0	0	0	0.000289268	0.000279486
Bacteria/Bacteroidetes/Sphingobacteriia/Sphingobacteriales/WCHB1-69/OTU_001972	0	0	0	0	0	0	0	0	0	0	0	0	0	0	0	0	0	0	0	0	0	0	0	0	2.81096e-05	0	0	0	4.43991e-05	0	0	0	0	0	0	0	0	0	0	0	0	0	0	0.000130668	0	0	0	0.000289268	0
Bacteria/Bacteroidetes/WCHB1-32/OTU_000663	0.000167687	0	7.16213e-05	4.02576e-05	0	0	0	0.000104844	0	0	0	0	0.00108969	0.000211484	0.000123365	0.000189358	0	0	0.000164029	0	0	0	4.72903e-05	4.44879e-05	2.81096e-05	0	3.4125e-05	0.000646607	0.000177596	0.000213265	0	0.000195141	0	0	0	0	0	0	0	0.000213129	0	0	0	0.000130668	0	0	0.000232396	0	9.31619e-05
Bacteria/Bacteroidetes/WCHB1-32/OTU_000665	2.79478e-05	7.30514e-05	2.38738e-05	4.02576e-05	0	2.96727e-05	0	0	0	0	6.17246e-05	0	0.00117351	0.000740192	0.000246731	6.31194e-05	0.000450045	0.000318488	0	0	9.07565e-05	0	4.72903e-05	0	2.81096e-05	2.01349e-05	3.4125e-05	0.000560393	0.000221995	0.00106633	0	9.75705e-05	0.000296472	0	0.000155448	0	0.000207125	0	0	0.000213129	0	0	0	0.000130668	0.000140825	0.000330142	0	0	0
Bacteria/Candidate_division_OP3/OTU_000020	0.00159302	0.00109577	0.0013608	0.0163849	0.0139322	0.00649832	0.00548687	0.00608094	0.0040037	0.00186722	0.0132708	0.00245339	0.00159262	0.0139579	0.020417	0.000631194	0.00315032	0.0016986	0.0132043	0.00125681	0.0066706	0.00355898	0.00714083	0.00169054	0.00106817	0.00302024	0.00105788	0.00107768	0.00590507	0.00952584	0.00197811	0.000487852	0.000592944	0.00123865	0.00124359	0.000277932	0	0.000482579	0.00172117	0.00106564	0.000185805	0.00172159	0.00202915	0.00104534	0.0016899	0.000990426	0.000929584	0.000289268	0.000652133
Bacteria/Candidate_division_OP3/OTU_000620	5.58956e-05	0.000219154	0	0.000120773	0	0.000207709	0	0.000209688	0.000153988	0.000207469	0.000123449	0.000490677	8.38223e-05	0.000105742	0.000370096	0	0	5.30814e-05	0	0	9.07565e-05	0.000148291	0.000141871	4.44879e-05	0	2.01349e-05	0	0	0.000221995	0.000568707	0	0	0	0	0.000155448	0	0	0	0	0	0.000185805	0	0	0	0.00028165	0	0	0.000289268	9.31619e-05
Bacteria/Candidate_division_OP3/OTU_000689	2.79478e-05	7.30514e-05	4.77475e-05	0.000241546	8.31774e-05	0.0003264	1.80489e-05	0.000104844	0	0	0.000246898	0	0	0.000105742	0	0	0	0	0	0	0.000136135	7.41455e-05	0.000331032	4.44879e-05	2.81096e-05	8.05396e-05	6.82501e-05	0	0.000310793	0.000355442	0.000131874	0.000195141	0	0	0	0	0	0	0	0	0.000185805	0	0.000184468	0.000130668	0.000422476	0	0	0	9.31619e-05
Bacteria/Candidate_division_OP3/OTU_000760	2.79478e-05	4.87009e-05	0	4.02576e-05	4.15887e-05	5.93454e-05	0	0	0	0.000207469	0	0	8.38223e-05	0.000105742	0.000123365	0	0	0	0	0.000418936	0	0	4.72903e-05	0	0	0	3.4125e-05	0	0	7.10884e-05	0	0	0	0	0.000155448	0	0	0	0	0	0	0	0	0	0.000140825	0.000330142	0	0	0
Bacteria/Candidate_division_OP3/OTU_001105	0	0	0	0.000120773	4.15887e-05	0	0	0	0	0	0	0	0	0.000105742	0.000123365	0	0	0.000106163	0	0	0	0	0.000141871	0	0	0	0	0	0	0	0	9.75705e-05	0	0	0	0	0	0	0	0	0	0	0	0	0	0	0	0	0
Bacteria/Candidate_division_OP3/OTU_001129	2.79478e-05	0	2.38738e-05	0.000322061	0.000124766	0.0003264	3.60978e-05	0.000209688	7.69941e-05	0	0.000246898	0	8.38223e-05	0.000317225	0.000185048	0	0	0	8.20143e-05	0	4.53782e-05	0.000222436	0.000331032	8.89759e-05	5.62193e-05	0.000120809	6.82501e-05	0	0.000266394	0.000355442	0	9.75705e-05	0.000296472	0	0	0	0	9.65158e-05	0	0.000213129	0	0	0	0.000130668	0.000140825	0.000330142	0	0	0.000186324
Bacteria/Candidate_division_OP3/OTU_001204	0	2.43505e-05	0	8.05153e-05	4.15887e-05	5.93454e-05	1.80489e-05	0	7.69941e-05	0	0.000308623	0	0	0.000105742	0.000185048	0	0	0	8.20143e-05	0	9.07565e-05	0.000148291	0.000141871	0	0	4.02698e-05	3.4125e-05	0	4.43991e-05	0.000568707	0	0	0	0	0	0	0	0	0.000344234	0	0	0	0	0	0	0	0	0	0
Bacteria/Candidate_division_OP3/OTU_001217	8.38434e-05	4.87009e-05	0	0	4.15887e-05	0	0	0	7.69941e-05	0	0	0	0	0.000105742	0.000308414	0	0.000450045	0	0	0	0	0	4.72903e-05	0	2.81096e-05	2.01349e-05	3.4125e-05	0	0	0	0	0	0	0	0.000155448	0	0	0	0	0	0	0	0	0	0.000140825	0	0	0	0
Bacteria/Candidate_division_OP3/OTU_001307	2.79478e-05	9.74018e-05	4.77475e-05	4.02576e-05	0	0	0	0	0	0	0	0	0	0.000317225	0.000123365	0	0	5.30814e-05	0	0	0	0	9.45805e-05	0	0	0	0	0	0	0	0	0	0	0	0	0	0	0	0	0	0	0	0	0	0	0	0	0	0
Bacteria/Candidate_division_OP3/OTU_001861	0	0	0	0	0	0	0	0.000104844	0	0	0	0	0	0	0	0	0	0	0	0	0	0	0	0	0	0	0	0	0	7.10884e-05	0	0	0	0	0	0	0	0	0	0	0	0	0	0	0	0	0	0	0
Bacteria/Candidate_division_OP3/OTU_002018	0	2.43505e-05	0	4.02576e-05	4.15887e-05	0	1.80489e-05	0.000104844	0	0	0	0	0	0	6.16827e-05	0	0	0	0	0	0	0	4.72903e-05	0	0	0	0	0	4.43991e-05	0	0	0	0	0	0	0	0	0	0	0	0	0	0	0	0	0	0	0	0
Bacteria/Candidate_division_OP3/OTU_002202	0	2.43505e-05	2.38738e-05	0	4.15887e-05	5.93454e-05	1.80489e-05	0	7.69941e-05	0	0	0	8.38223e-05	0	0.000185048	0	0	0	0.000164029	0	9.07565e-05	0	9.45805e-05	0	0	0	0	4.31072e-05	8.87981e-05	0.000355442	0	0	0	0.000412882	0	0	0	0	0	0	0	0	0	0	0	0	0.000232396	0	0
Bacteria/Candidate_division_SR1/OTU_000539	0	4.87009e-05	0	0	0	0	1.80489e-05	0.000209688	0	0.000207469	0.000123449	0	0.000167645	0	0.000185048	0	0	0	8.20143e-05	0	0	7.41455e-05	0	0	2.81096e-05	0	6.82501e-05	0	8.87981e-05	0	0.000263748	0.000195141	0	0	0.000155448	0	0	0	0	0	0.000185805	0	0	0.000130668	0	0.000330142	0	0	9.31619e-05
Bacteria/Candidate_division_SR1/OTU_000740	2.79478e-05	4.87009e-05	2.38738e-05	0	0	0	0	0	0	0	0	0	0.000167645	0	6.16827e-05	6.31194e-05	0	0	0	0.000418936	0	0	9.45805e-05	0	0	0	0	4.31072e-05	0	7.10884e-05	0.000263748	0.000195141	0.000296472	0	0.000155448	0.000277932	0.000207125	0	0	0	0	0	0	0	0.000140825	0	0	0	0.000279486
Bacteria/Candidate_division_SR1/OTU_000910	0	7.30514e-05	2.38738e-05	0	4.15887e-05	2.96727e-05	3.60978e-05	0	0	0	0	0	8.38223e-05	0.000105742	6.16827e-05	0	0	0	0.000164029	0	0	0	4.72903e-05	4.44879e-05	5.62193e-05	0	0	8.62143e-05	8.87981e-05	0	0	9.75705e-05	0.000592944	0	0	0	0	0	0	0	0.000185805	0	0	0.000261335	0	0	0	0	9.31619e-05
Bacteria/Candidate_division_SR1/OTU_001099	0.000307426	2.43505e-05	0.00019099	8.05153e-05	0	0	5.41467e-05	0.000104844	0	0.000207469	0	0	8.38223e-05	0.000105742	0.000123365	6.31194e-05	0.000450045	0	0	0	4.53782e-05	0	0	4.44879e-05	2.81096e-05	2.01349e-05	0	0.000129321	8.87981e-05	0.000213265	0.000395622	9.75705e-05	0.000296472	0	0.000310897	0.000277932	0	0	0	0.000213129	0.000185805	0.000245942	0	0.000522671	0.000140825	0	0.000232396	0	0.000186324
Bacteria/Candidate_division_SR1/OTU_001139	8.38434e-05	0	0	0	0	0	0	0.000104844	0	0	0	0	0	0	6.16827e-05	0	0	0	0	0	0	0	0.000189161	0	0	0	3.4125e-05	0	8.87981e-05	0	0	0	0	0	0.000310897	0	0	0	0	0	0	0	0.000184468	0	0	0	0	0	0
Bacteria/Candidate_division_SR1/OTU_001455	8.38434e-05	0	0	0	0	0	0	0	0	0	0	0	0	0	0	0	0	0.000265407	0	0	0	0	0	0	0	0	0	0	0	0	0.000131874	0	0	0	0	0	0	0	0	0	0	0	0	0	0.000140825	0	0	0	0
Bacteria/Candidate_division_SR1/OTU_001501	0	0.000121752	0	0	0	2.96727e-05	0	0.000209688	0	0	0	0	0.000167645	0	0.000185048	6.31194e-05	0.00090009	0	0	0	0	0	0	4.44879e-05	2.81096e-05	2.01349e-05	0	4.31072e-05	4.43991e-05	7.10884e-05	0	0	0	0	0	0	0	0	0	0	0	0	0	0.000130668	0	0	0	0	0
Bacteria/Candidate_division_SR1/OTU_001717	0.000223582	7.30514e-05	0	0	0	2.96727e-05	1.80489e-05	0	0	0	0	0.000490677	0	0	0.000123365	0	0	0	0	0	0	0	4.72903e-05	0	0	0	0	0	0.000133197	7.10884e-05	0	0	0.000296472	0	0	0	0	0	0	0	0	0	0	0	0.000140825	0	0.000232396	0	0
Bacteria/Candidate_division_SR1/OTU_001718	0	0	0	0	0	0	1.80489e-05	0	0	0	0	0	0	0.000105742	0	0	0	0.000106163	0	0	0	0	0	0	0	0	0	0	4.43991e-05	0	0	0	0	0	0	0	0	0	0	0	0	0	0	0	0	0	0	0	0
Bacteria/Candidate_division_SR1/OTU_001826	0	2.43505e-05	0	0	0	0	0	0	0	0.000207469	6.17246e-05	0	0	0	0	0	0	0	0	0	0	0	0	0	0	0.000181214	3.4125e-05	4.31072e-05	0	0	0	0	0	0	0	0	0	0	0	0	0	0	0	0	0	0	0	0	0
Bacteria/Candidate_division_SR1/OTU_001845	0	0	0	0	0	0	3.60978e-05	0.000104844	0	0	0.000123449	0	0	0	0	0	0	0	0	0	0	0	0	0	0	0	3.4125e-05	0	4.43991e-05	0	0	0	0	0	0	0	0	0	0	0	0	0	0	0	0	0	0	0	0
Bacteria/Candidate_division_SR1/OTU_001896	5.58956e-05	4.87009e-05	0	0	0	0	0	0	0	0	0	0	0	0	6.16827e-05	0	0	0	0	0	0	0	0	0	0	0	0	0	0	0	0	0	0	0	0	0	0	0	0	0.000426257	0	0	0	0	0	0	0	0	9.31619e-05
Bacteria/Candidate_division_SR1/OTU_001914	0	0	4.77475e-05	0.000120773	4.15887e-05	2.96727e-05	0	0.000104844	0	0	0	0	0	0.000105742	0	0	0	0	0.000328057	0.000418936	0	0	4.72903e-05	0	2.81096e-05	0	3.4125e-05	4.31072e-05	4.43991e-05	7.10884e-05	0.000131874	0	0	0	0	0	0	0	0	0	0.000185805	0	0	0	0.000140825	0	0	0	0
Bacteria/Candidate_division_SR1/OTU_001945	0	2.43505e-05	2.38738e-05	0	0	0	0	0	0	0	0	0	0	0.000105742	0	0	0	0	0	0	0	0	0	0	0	0	0	0	0	0	0	0	0	0	0	0	0	0	0	0	0	0	0	0	0	0.000330142	0	0	0
Bacteria/Candidate_division_SR1/OTU_001959	0	2.43505e-05	0	0	0	0	0	0	0	0	0	0	0	0	0	0.000126239	0	0	0	0	0	0	0	0	0	0	0	0	0	0	0	0	0	0	0	0	0	0	0	0	0	0	0	0	0	0	0	0	0
Bacteria/Chlamydiae/Chlamydiae/Chlamydiales/cvE6/OTU_001370	0.000111791	0	0.000143243	4.02576e-05	0	0	1.80489e-05	0	0	0	0	0	0	0	6.16827e-05	0	0	0.000318488	0	0	0	0	9.45805e-05	0	0	0	0	0	8.87981e-05	7.10884e-05	0	0	0	0	0	0	0	0	0	0	0	0	0	0.000130668	0	0	0	0	0
Bacteria/Chlamydiae/Chlamydiae/Chlamydiales/WA-aaa01f12/OTU_002088	0	0	7.16213e-05	0	4.15887e-05	0	0	0	0	0	0	0	8.38223e-05	0	0	6.31194e-05	0	0	0	0	0	7.41455e-05	0	0	0	0	3.4125e-05	4.31072e-05	0	7.10884e-05	0	0	0	0	0	0	0	0	0	0	0	0	0	0	0	0	0	0	9.31619e-05
Bacteria/Chlorobi/Chlorobia/Chlorobiales/Chlorobiaceae/Chlorobaculum/OTU_001907	2.79478e-05	0	0	0	0	0	0	0.000104844	0	0	0	0	0	0	0	0	0	0	0	0	0	0	0	0	2.81096e-05	0	0	0	0	0	0	0	0	0	0	0	0	0	0	0	0	0	0	0	0	0	0.000232396	0	0
Bacteria/Chlorobi/Chlorobia/Chlorobiales/OPB56/OTU_000682	0	2.43505e-05	0	0	0	2.96727e-05	0	0	0	0	0	0	0	0	0	0.000126239	0	0.000159244	0	0	0	0	0	0	8.43289e-05	0	0	4.31072e-05	4.43991e-05	0	0.000131874	0.000195141	0.000296472	0	0	0	0	0	0	0.000213129	0	0	0	0.000261335	0.000704126	0	0.000232396	0	0.000279486
Bacteria/Chlorobi/Chlorobia/Chlorobiales/OPB56/OTU_001709	2.79478e-05	4.87009e-05	0	0	0	0	0	0	0	0	0	0	0.000251467	0	6.16827e-05	6.31194e-05	0	0	0	0	0	7.41455e-05	0	0	0	0	0	0.00030175	8.87981e-05	7.10884e-05	0.000131874	0	0	0	0	0	0	0	0	0	0	0.000245942	0.000184468	0	0.000140825	0	0.000232396	0	0.000279486
Bacteria/Chlorobi/Chlorobia/Chlorobiales/OPB56/OTU_001827	2.79478e-05	0	2.38738e-05	0	0	2.96727e-05	1.80489e-05	0	0	0	0	0	0.000167645	0	6.16827e-05	0	0	5.30814e-05	0	0	0	0	0	0	0	2.01349e-05	0	0.000129321	0.000133197	7.10884e-05	0.000395622	9.75705e-05	0	0	0	0	0	0	0	0	0	0	0	0.000130668	0	0	0	0	0
Bacteria/Chlorobi/Chlorobia/Chlorobiales/OPB56/OTU_001973	0	0	0	0	0	0	0	0	0	0	0	0	8.38223e-05	0.000211484	0	0	0	0	0	0	0	0	0	0	0	0	0	8.62143e-05	0.000133197	0	0	0	0	0	0	0	0	0	0	0	0	0	0.000184468	0	0	0	0.000232396	0	0
Bacteria/Chlorobi/Ignavibacteria/Ignavibacteriales/Ignavibacteriaceae/Ignavibacterium/OTU_000492	0.000642799	0.000146103	7.16213e-05	4.02576e-05	4.15887e-05	2.96727e-05	0	0.000104844	0	0	0	0	8.38223e-05	0	6.16827e-05	0.000126239	0.000450045	0.000106163	0	0	0	0	0	0.000177952	0.000140548	2.01349e-05	0	8.62143e-05	0.000133197	0	0.00065937	0.000780564	0.000889416	0	0.000155448	0.000277932	0.000207125	0.000193032	0	0.000639386	0.000185805	0.000245942	0.000368936	0.000784006	0.000844951	0.000660284	0	0.000578536	0.000745295
Bacteria/Chlorobi/Ignavibacteria/Ignavibacteriales/Ignavibacteriaceae/Ignavibacterium/OTU_001369	0.000139739	2.43505e-05	2.38738e-05	0	0	0	0	0	7.69941e-05	0	0	0	8.38223e-05	0	6.16827e-05	6.31194e-05	0.000450045	0	0	0	0	7.41455e-05	4.72903e-05	0	0	2.01349e-05	0	0	0	0	0.000131874	0.000195141	0	0	0	0.000555864	0	0	0	0	0	0	0.000184468	0.000261335	0.000563301	0.000330142	0.000464792	0	0.000186324
Bacteria/Chlorobi/Ignavibacteria/Ignavibacteriales/IheB3-7/OTU_000181	0.000195635	0.000194804	0.00019099	0	0	8.90181e-05	0	0	0	0.000414938	0	0	0.00293378	0.00116316	0.000616827	0	0.000450045	0	8.20143e-05	0	0	7.41455e-05	0.000141871	4.44879e-05	2.81096e-05	6.04047e-05	3.4125e-05	0.00271575	0.00137637	0.000284353	0.000131874	0.000682993	0.000296472	0	0.000155448	0.000555864	0.000207125	0.000193032	0.000344234	0.000639386	0	0.000491884	0.000737871	0.000914674	0.000704126	0.000660284	0	0.00173561	0.000931619
Bacteria/Chlorobi/Ignavibacteria/Ignavibacteriales/IheB3-7/OTU_000443	0.000335374	7.30514e-05	9.5495e-05	4.02576e-05	0	2.96727e-05	1.80489e-05	0	7.69941e-05	0	0.000123449	0.000490677	0.000754401	0.000951676	0.000308414	0.000252477	0.000450045	0	0.000164029	0.000418936	4.53782e-05	0	0.000189161	0	0.000224877	2.01349e-05	6.82501e-05	0.0006035	0.000887981	0.000710884	0	0.000292711	0.000296472	0.000412882	0	0	0	0	0	0.000852515	0.000557414	0.000245942	0	0.000653339	0.000844951	0.000330142	0.00116198	0	0.000372648
Bacteria/Chlorobi/Ignavibacteria/Ignavibacteriales/IheB3-7/OTU_000548	0.000111791	0.000389607	0.000358106	8.05153e-05	4.15887e-05	0.000178036	1.80489e-05	0	0	0.000207469	0.000123449	0.000490677	0.0030176	0.00158613	0.000801875	0.000694313	0	5.30814e-05	0	0	0.000136135	7.41455e-05	0.000189161	4.44879e-05	5.62193e-05	4.02698e-05	6.82501e-05	0.00280197	0.00146517	0.000924149	0.000527496	0.00126842	0.000592944	0	0	0.000277932	0.000207125	0.000193032	0	0	0	0	0	0.00104534	0.000844951	0.000990426	0.000464792	0.00231415	0.00130427
Bacteria/Chlorobi/Ignavibacteria/Ignavibacteriales/IheB3-7/OTU_001114	2.79478e-05	0	0	0	0	2.96727e-05	1.80489e-05	0	0	0	0	0	0.000419111	0.000105742	0	6.31194e-05	0	0	0	0	0	0	0.000141871	0	0	0	0	0.000689715	0.000355192	0.000142177	0.000131874	0	0	0.000412882	0	0.000833797	0	0	0	0.000213129	0	0	0	0.000130668	0.00028165	0	0	0.000289268	0.000186324
Bacteria/Chlorobi/Ignavibacteria/Ignavibacteriales/PHOS-HE36/OTU_000482	0.000391269	0.000170453	9.5495e-05	4.02576e-05	4.15887e-05	0	0	0.000104844	0	0	6.17246e-05	0.000490677	0.000167645	0	0.000123365	0.000694313	0.00135014	0.000212325	8.20143e-05	0.000418936	0	7.41455e-05	4.72903e-05	0.000177952	0.000477864	6.04047e-05	3.4125e-05	8.62143e-05	0	0.000142177	0.000527496	0.00126842	0.000889416	0.000412882	0.000155448	0.000277932	0.000207125	0.000386063	0.000688468	0.000426257	0.000185805	0.000245942	0.000553403	0.00130668	0.000985777	0.00132057	0.000232396	0.000578536	0.00167691
Bacteria/Chlorobi/Ignavibacteria/Ignavibacteriales/PHOS-HE36/OTU_000820	0.000363321	2.43505e-05	9.5495e-05	4.02576e-05	8.31774e-05	0	0	0	7.69941e-05	0	0	0	0.000167645	0	0	0.000441836	0.000450045	0	8.20143e-05	0.000418936	0	0.000148291	4.72903e-05	8.89759e-05	0.000252987	4.02698e-05	0.000102375	4.31072e-05	4.43991e-05	0	0.000263748	0.000878134	0.00118589	0.000412882	0.000155448	0.000555864	0	0.000289547	0	0	0.000371609	0.000737826	0	0.000914674	0.00126743	0.000330142	0.000464792	0.000867804	0.00139743
Bacteria/Chlorobi/Ignavibacteria/Ignavibacteriales/PHOS-HE36/OTU_000879	5.58956e-05	2.43505e-05	2.38738e-05	0	0	0	0	0	0	0	6.17246e-05	0	0	0	0	6.31194e-05	0.00090009	0	8.20143e-05	0	0	0	0	4.44879e-05	0.000112439	0	3.4125e-05	0	0	0	0.000131874	9.75705e-05	0.000296472	0	0	0	0	0.000193032	0	0.000213129	0.000185805	0	0.000184468	0.00104534	0.000140825	0	0	0	9.31619e-05
Bacteria/Chlorobi/Ignavibacteria/Ignavibacteriales/PHOS-HE36/OTU_001856	0	4.87009e-05	2.38738e-05	0	0	0	0	0	0	0	0	0	0	0	0	0	0	0	0	0	0	7.41455e-05	0	4.44879e-05	0	0	0	0	0	7.10884e-05	0	9.75705e-05	0	0	0	0	0	0	0	0	0	0	0	0.000130668	0.000140825	0	0	0	0
Bacteria/Chlorobi/Ignavibacteria/Ignavibacteriales/SM1H02/OTU_000613	0	0	0	0	8.31774e-05	5.93454e-05	5.41467e-05	0	0	0.000414938	6.17246e-05	0.000981354	0	0	0	0	0	0	0	0	0	7.41455e-05	0	0	0	4.02698e-05	0.00020475	0	0	0	0.000395622	0	0	0	0	0	0.00144988	0.00067561	0.000344234	0	0	0.000983768	0.000737871	0	0	0	0.000464792	0	0
Bacteria/Chloroflexi/Anaerolineae/Anaerolineales/Anaerolineaceae/Leptolinea/OTU_001272	5.58956e-05	4.87009e-05	0	0	0	0	0	0	0	0	0	0	0	0.000105742	0	0.000126239	0	0	0	0	0	0	0	0	0.000112439	2.01349e-05	0	0	0	0	0.000263748	0.000195141	0	0	0	0	0	9.65158e-05	0	0	0	0	0.000184468	0.000130668	0	0	0	0	0.000372648
Bacteria/Chloroflexi/Anaerolineae/Anaerolineales/Anaerolineaceae/Leptolinea/OTU_001384	0	0	0	4.02576e-05	0	0	0	0	0	0	0	0	0.000167645	0	6.16827e-05	0	0	0	0	0	0	0	0	0	0	0	0	4.31072e-05	0	0	0	0	0	0	0	0	0	0	0	0	0	0	0	0.000130668	0	0	0	0	0
Bacteria/Chloroflexi/Anaerolineae/Anaerolineales/Anaerolineaceae/OTU_000449	0.000139739	0.000267855	0.000405854	8.05153e-05	4.15887e-05	8.90181e-05	0	0.000209688	0	0	0	0	0.00100587	0.000845934	0.000616827	0.000315597	0.00090009	0	0	0.000418936	9.07565e-05	0	4.72903e-05	0	8.43289e-05	0	0	0.000517286	0.000221995	0.000284353	0.000263748	0.000585423	0.000592944	0	0.000155448	0	0	0	0.000344234	0.000213129	0.000185805	0.000245942	0	0.000392003	0.00028165	0.000330142	0.000232396	0	0.000372648
Bacteria/Chloroflexi/Anaerolineae/Anaerolineales/Anaerolineaceae/OTU_000572	2.79478e-05	0.000121752	9.5495e-05	0	0	0	1.80489e-05	0	0	0	6.17246e-05	0	0.000502934	0.000211484	0.000246731	0.000252477	0.00090009	0	8.20143e-05	0.000837872	0	0	4.72903e-05	0	5.62193e-05	4.02698e-05	6.82501e-05	0.000344857	4.43991e-05	7.10884e-05	0.000395622	0.000585423	0.000296472	0.000412882	0.000155448	0.000277932	0	9.65158e-05	0	0	0	0	0.000184468	0.000914674	0.000140825	0.000660284	0.000232396	0.000289268	0.000186324
Bacteria/Chloroflexi/Anaerolineae/Anaerolineales/Anaerolineaceae/OTU_001302	0	0	0	0	0	0	1.80489e-05	0	0	0	0	0	8.38223e-05	0.000105742	6.16827e-05	0	0	0.000106163	0	0	0	0	0	0	0	2.01349e-05	0	0	4.43991e-05	0	0	9.75705e-05	0	0	0	0	0	0	0	0	0	0	0	0.000130668	0	0	0	0	0
Bacteria/Chloroflexi/Anaerolineae/Anaerolineales/Anaerolineaceae/OTU_002109	2.79478e-05	0	0	0	0	0	0	0	0	0	0	0	0	0	0	0	0	0	0	0	0	0	0	0	2.81096e-05	0	0	0	0	0	0.000263748	0	0	0	0	0	0	0	0	0	0	0	0	0	0.000140825	0	0	0	0
Bacteria/Chloroflexi/Anaerolineae/Anaerolineales/Anaerolineaceae/OTU_002134	0	0	0	0	0	5.93454e-05	5.41467e-05	0	0	0	6.17246e-05	0.000981354	0	0	0	0	0	0	0	0	0	0	4.72903e-05	0	0	2.01349e-05	0.000102375	0	4.43991e-05	0	0.000395622	0	0	0	0	0	0.00041425	0	0.000344234	0	0	0.000491884	0	0	0	0	0	0	0
Bacteria/Chloroflexi/Anaerolineae/Anaerolineales/Anaerolineaceae/uncultured/OTU_000257	0.000391269	0.00053571	0.000405854	4.02576e-05	4.15887e-05	8.90181e-05	3.60978e-05	0.000314531	0	0.000207469	6.17246e-05	0.000981354	0.000586756	0.000528709	0.000493462	0.00113615	0.00090009	5.30814e-05	0.000328057	0.000418936	0.000136135	7.41455e-05	0	0.00022244	0.000421644	8.05396e-05	3.4125e-05	0.000689715	0.000399592	0.000568707	0.000527496	0.000878134	0.000592944	0.000825764	0.000777242	0.000833797	0.000621375	0.000386063	0	0.000426257	0.000743218	0.000491884	0.000737871	0.00431203	0.00295733	0.00231099	0.000697188	0.000578536	0.00186324
Bacteria/Chloroflexi/Anaerolineae/Anaerolineales/Anaerolineaceae/uncultured/OTU_000433	2.79478e-05	4.87009e-05	9.5495e-05	0	0	0	0	0.000209688	0	0	0	0	0.000922045	0.000211484	0.000123365	0.000126239	0	0	0	0	0	0	9.45805e-05	4.44879e-05	2.81096e-05	0	0.000102375	0.000431072	0.000221995	0	0	9.75705e-05	0.000296472	0	0	0	0.000207125	0	0	0	0	0.000245942	0	0.000130668	0.000704126	0	0	0.000289268	9.31619e-05
Bacteria/Chloroflexi/Anaerolineae/Anaerolineales/Anaerolineaceae/uncultured/OTU_000442	0.000335374	0.000194804	0.000262611	0	0	0	0	0	0	0.000207469	6.17246e-05	0	0	0.000105742	0	0.000441836	0	0.000583895	0	0	4.53782e-05	0	0	4.44879e-05	0.000393535	0	3.4125e-05	0	8.87981e-05	0.000142177	0.00065937	0.000487852	0.00148236	0	0.000155448	0.000555864	0	0	0.000344234	0.000852515	0	0	0.000368936	0.000784006	0.0011266	0.000660284	0	0.000578536	0.00111794
Bacteria/Chloroflexi/Anaerolineae/Anaerolineales/Anaerolineaceae/uncultured/OTU_000578	8.38434e-05	0	2.38738e-05	0	0	0	0	0.000104844	0	0	0	0	0.000335289	0.000422967	0.000246731	0	0	0	0	0	0	0	0	8.89759e-05	0	0	0	0.000387964	0.000133197	0.000213265	0	0.000195141	0	0	0	0	0	0	0	0	0	0	0	0.000130668	0	0	0	0	9.31619e-05
Bacteria/Chloroflexi/Anaerolineae/Anaerolineales/Anaerolineaceae/uncultured/OTU_000746	0.000111791	0	0.000167116	0	0	0	0	0	0	0	0	0.000490677	0	0	0	0.000126239	0	5.30814e-05	0	0	0	0	0	0	0.000140548	2.01349e-05	0	0	4.43991e-05	7.10884e-05	0.000527496	0.000292711	0	0	0	0	0	0	0	0.000426257	0	0	0.000184468	0.000261335	0.000140825	0.000330142	0	0	9.31619e-05
Bacteria/Chloroflexi/Anaerolineae/Anaerolineales/Anaerolineaceae/uncultured/OTU_000808	0	0	0	0	8.31774e-05	0	3.60978e-05	0	0	0.000414938	0	0.000490677	0	0	0	0	0	0	0	0	4.53782e-05	0	9.45805e-05	0	0	0	0	0	0	0	0.000263748	0	0	0	0	0	0	9.65158e-05	0	0	0	0.000245942	0.000184468	0	0	0	0.00139438	0	0
Bacteria/Chloroflexi/Anaerolineae/Anaerolineales/Anaerolineaceae/uncultured/OTU_000942	0	4.87009e-05	0	0	0	0	0	0	0	0	0	0	0	0	0	6.31194e-05	0	0	0	0	0	0	0	0	0	0	0	0	0	0	0	0	0	0	0	0	0	0	0	0	0	0	0	0.000130668	0.000563301	0	0	0	0
Bacteria/Chloroflexi/Anaerolineae/Anaerolineales/Anaerolineaceae/uncultured/OTU_000966	2.79478e-05	0	2.38738e-05	0	0	0	1.80489e-05	0	0	0	0	0	0	0	0	0.000252477	0	0	0	0	0	0	0	0	5.62193e-05	0	0	0	0	0	0.000131874	0	0.000889416	0	0	0	0	0	0	0	0.000185805	0	0	0.000392003	0.000140825	0.000330142	0	0	0.000372648
Bacteria/Chloroflexi/Anaerolineae/Anaerolineales/Anaerolineaceae/uncultured/OTU_000994	0	4.87009e-05	7.16213e-05	0	0	2.96727e-05	0	0.000104844	0	0	0	0	0.000502934	0.000528709	6.16827e-05	0	0	0	0	0	0	0	0	0	0	0	0	0.000819036	0.000355192	0.00042653	0.000131874	0.000195141	0	0	0	0	0	0	0	0	0	0.000245942	0	0.000261335	0.00028165	0.000330142	0.000232396	0	9.31619e-05
Bacteria/Chloroflexi/Anaerolineae/Anaerolineales/Anaerolineaceae/uncultured/OTU_001110	0.000139739	7.30514e-05	0	0	0	0	0	0	0	0	0	0	8.38223e-05	0	0	0	0.000450045	5.30814e-05	0	0	0	0	0	8.89759e-05	0.000112439	0	0	0	4.43991e-05	0	0.000131874	0.000292711	0.000296472	0	0	0	0	0	0.000344234	0.000213129	0	0.000245942	0.000184468	0.000261335	0.000140825	0.000330142	0.000464792	0	9.31619e-05
Bacteria/Chloroflexi/Anaerolineae/Anaerolineales/Anaerolineaceae/uncultured/OTU_001313	0.000167687	0	0	0	0	0	1.80489e-05	0	0	0	6.17246e-05	0	0	0	0	0.000126239	0	0	0	0	0	0	0	0	0	0	0	0	0	0	0	9.75705e-05	0.000296472	0	0	0	0	9.65158e-05	0	0.000213129	0	0	0	0	0.00028165	0.000330142	0	0	0
Bacteria/Chloroflexi/Anaerolineae/Anaerolineales/Anaerolineaceae/uncultured/OTU_001466	8.38434e-05	0	2.38738e-05	0	0	0	0	0	0	0	0	0	0	0	0	0	0	0	0	0	0	0	0	0	0	0	0	0	0	0	0	0	0	0	0	0	0	0	0	0	0	0	0	0	0	0.000330142	0	0	0
Bacteria/Chloroflexi/Anaerolineae/Anaerolineales/Anaerolineaceae/uncultured/OTU_001474	0.000111791	0	0	0	0	0	0	0	0	0	0	0	0	0	0	0.000189358	0	0	0	0	0	0	0	0	0	0	0	0	0	0	0	9.75705e-05	0	0	0	0	0	0	0	0	0	0	0	0	0.000140825	0.000330142	0	0.000289268	0
Bacteria/Chloroflexi/Anaerolineae/Anaerolineales/Anaerolineaceae/uncultured/OTU_001559	0.000139739	4.87009e-05	2.38738e-05	0	0	0	0	0	0	0	0	0	0	0	0	0	0	0.000159244	0	0	0	0	0	0	2.81096e-05	0	0	0	0	0.000142177	0	9.75705e-05	0.000296472	0	0	0	0	0	0	0	0	0	0	0	0.000140825	0	0	0	0.000186324
Bacteria/Chloroflexi/Anaerolineae/Anaerolineales/Anaerolineaceae/uncultured/OTU_001605	0.000111791	4.87009e-05	0	0	0	0	0	0	0	0	0	0	0	0.000105742	0	0.000126239	0	5.30814e-05	0	0	0	7.41455e-05	4.72903e-05	0	5.62193e-05	0	3.4125e-05	4.31072e-05	0	0	0	0.000195141	0.000296472	0	0	0.000277932	0	0	0.000344234	0.000213129	0.000185805	0.000245942	0	0.000392003	0.000704126	0	0	0	0
Bacteria/Chloroflexi/Anaerolineae/Anaerolineales/Anaerolineaceae/uncultured/OTU_001794	0.000139739	2.43505e-05	0	0	0	0	0	0	0	0	0	0	0	0	0	0.000126239	0	0	0	0	0	0	0	0	0	0	0	0	8.87981e-05	0	0	0	0	0	0	0	0	0	0	0	0	0	0	0	0	0	0.000232396	0	0
Bacteria/Chloroflexi/Anaerolineae/Anaerolineales/Anaerolineaceae/uncultured/OTU_001913	0	0	0	0	0	0	0	0	0	0	0	0	0	0.000317225	0	6.31194e-05	0	0	8.20143e-05	0	0	0	0	0	2.81096e-05	0	0	8.62143e-05	0.000221995	7.10884e-05	0	9.75705e-05	0	0	0	0	0	0	0	0	0	0	0	0	0	0	0	0	0
Bacteria/Chloroflexi/Anaerolineae/Anaerolineales/Anaerolineaceae/uncultured/OTU_001933	0	2.43505e-05	4.77475e-05	0	4.15887e-05	0	0	0	0	0.000207469	0	0	8.38223e-05	0.000211484	0.000370096	0.000126239	0	0	0	0	4.53782e-05	0	4.72903e-05	4.44879e-05	0	0	0	0	0.000177596	7.10884e-05	0.000131874	0	0.000296472	0	0.000155448	0	0	9.65158e-05	0	0	0.000185805	0	0	0.000261335	0	0	0	0	9.31619e-05
Bacteria/Chloroflexi/Anaerolineae/Anaerolineales/Anaerolineaceae/uncultured/OTU_001968	2.79478e-05	0	2.38738e-05	0	0	0	0	0	0	0	0	0	0	0	0.000123365	0	0	0	0	0	0	0	0	0	0	0	0	0	0	0	0	0	0	0	0	0	0	0	0	0	0	0	0	0	0	0	0	0	0
Bacteria/Chloroflexi/Anaerolineae/Anaerolineales/Anaerolineaceae/uncultured/OTU_001983	2.79478e-05	9.74018e-05	2.38738e-05	0	0	0	0	0.000104844	0	0	0	0	8.38223e-05	0	0	0.000126239	0	0.000212325	0	0	0	0	0	0	0	0	0	0	0	0	0	9.75705e-05	0.000296472	0	0	0	0	0	0	0	0.000185805	0	0	0.000130668	0.000140825	0	0.000232396	0.000289268	0
Bacteria/Chloroflexi/Anaerolineae/Anaerolineales/Anaerolineaceae/uncultured/OTU_002177	5.58956e-05	2.43505e-05	0	0	0	0	0	0	0	0	0	0	0	0	0	6.31194e-05	0	0	8.20143e-05	0	0	0	0	0	2.81096e-05	0	0	0	0	0	0	0	0.000296472	0	0	0	0	0	0	0	0	0	0	0	0	0	0	0.000289268	9.31619e-05
Bacteria/Chloroflexi/Ardenticatenia/Ardenticatenales/OTU_001311	0	0.000146103	0.000358106	0	0	0	0	0	0	0	0	0	0	0	0	6.31194e-05	0	0	8.20143e-05	0	0	0	0	4.44879e-05	5.62193e-05	0	0	0	0	0	0	0	0	0	0	0	0	0	0	0	0	0	0	0	0.00028165	0	0	0	0.000186324
Bacteria/Chloroflexi/Ardenticatenia/uncultured/OTU_000560	0.000111791	0.000389607	0.00038198	0	4.15887e-05	0	0	0	0	0	0	0	0.000167645	0.000211484	0.000185048	6.31194e-05	0	0.000530814	0	0	4.53782e-05	0	0	0	5.62193e-05	0	0	0.000344857	0.000266394	0.000142177	0.000263748	0.000390282	0	0.000412882	0.000155448	0.000555864	0	0	0	0	0	0	0	0.000130668	0.000563301	0	0.000232396	0.000289268	0.000279486
Bacteria/Chloroflexi/Ardenticatenia/uncultured/OTU_000970	0.000111791	0	2.38738e-05	0	0	0	0	0	0	0	0	0	0	0	0	6.31194e-05	0	5.30814e-05	0	0	0	0	0	0	0	0	0	0	0	0	0.000131874	0	0	0	0	0	0	0	0	0	0.000185805	0	0	0	0.000140825	0	0	0	0
Bacteria/Chloroflexi/Caldilineae/Caldilineales/Caldilineaceae/uncultured/OTU_000409	0.00050306	0.00109577	0.00126531	4.02576e-05	4.15887e-05	0	5.41467e-05	0.000104844	0	0	0.000123449	0	8.38223e-05	0	0	0.000441836	0.000450045	0.000159244	0	0	4.53782e-05	7.41455e-05	4.72903e-05	0.000133464	5.62193e-05	0	0	4.31072e-05	4.43991e-05	0	0.000131874	0	0	0	0	0	0	9.65158e-05	0	0	0	0	0	0.000261335	0	0	0	0.000289268	0
Bacteria/Chloroflexi/Caldilineae/Caldilineales/Caldilineaceae/uncultured/OTU_000524	0.00204019	4.87009e-05	0.000453601	0	0	2.96727e-05	0	0.000104844	7.69941e-05	0	0.000246898	0	0	0	0	0.000189358	0.00090009	0.000690058	0	0	4.53782e-05	0	4.72903e-05	4.44879e-05	0.000477864	2.01349e-05	0	0.000129321	8.87981e-05	0.000142177	0.000395622	0.00117085	0.00237178	0	0	0.000555864	0	0	0.000344234	0	0.000557414	0.000245942	0.000553403	0.00117601	0.000985777	0.000330142	0.000929584	0.000289268	0.000558971
Bacteria/Chloroflexi/Caldilineae/Caldilineales/Caldilineaceae/uncultured/OTU_000679	0.000447165	0	0	0	0	0	0	0	0	0	0	0	0	0	0	6.31194e-05	0	0.00037157	0	0	0	0	0	0	0.000140548	0	0	0	0	0	0.000131874	0.000195141	0.000592944	0	0	0	0.000207125	0	0	0.000213129	0	0	0	0.000130668	0.000422476	0	0	0.000289268	0.000186324
Bacteria/Chloroflexi/Caldilineae/Caldilineales/Caldilineaceae/uncultured/OTU_000686	0.000111791	7.30514e-05	0.000143243	0	0	0	3.60978e-05	0	0	0	0	0	0	0	0	6.31194e-05	0	5.30814e-05	0	0	0	0	0	0	0.000140548	0	0	0	4.43991e-05	0	0.000131874	9.75705e-05	0	0.000412882	0	0	0	0	0.000344234	0	0.000185805	0	0	0.000392003	0.000422476	0	0	0	0.000186324
Bacteria/Chloroflexi/Caldilineae/Caldilineales/Caldilineaceae/uncultured/OTU_000849	5.58956e-05	0.000219154	0.000143243	0	0	0	3.60978e-05	0	0	0	0	0	0.000419111	0	6.16827e-05	0.000126239	0	5.30814e-05	0.000164029	0.000418936	9.07565e-05	7.41455e-05	0	8.89759e-05	0	2.01349e-05	3.4125e-05	0.00030175	0.000310793	0.000142177	0.000131874	9.75705e-05	0	0	0	0	0	0.000289547	0	0	0	0	0	0.000392003	0.000140825	0	0	0	0.000186324
Bacteria/Chloroflexi/Caldilineae/Caldilineales/Caldilineaceae/uncultured/OTU_001144	5.58956e-05	4.87009e-05	7.16213e-05	0	0	0	0	0	0	0	0	0	0	0	0	6.31194e-05	0	0.000159244	0	0	0	0	0	0	0	0	3.4125e-05	0	0	0	0	9.75705e-05	0	0	0.000155448	0	0	0	0	0	0	0	0.000184468	0	0.000140825	0	0	0	0
Bacteria/Chloroflexi/Caldilineae/Caldilineales/Caldilineaceae/uncultured/OTU_001164	0.000531008	0.000121752	0.000143243	4.02576e-05	0	0	0	0	0	0	0	0	0	0	0	0.000126239	0	0.000318488	0	0	0	0	0	0	0.000112439	0	0	0	0	7.10884e-05	0	0.000195141	0	0	0.000155448	0	0	0	0	0	0	0	0	0	0	0	0	0	0.000279486
Bacteria/Chloroflexi/Caldilineae/Caldilineales/Caldilineaceae/uncultured/OTU_001448	0.000195635	0	0	0	0	0	0	0.000104844	0	0	0	0	0	0	0	0	0	5.30814e-05	0	0	0	0	0	0	5.62193e-05	0	0	0	0	0	0.000131874	0.000195141	0	0	0.000155448	0	0	0	0	0	0	0.000245942	0	0.000130668	0	0	0.000232396	0	0
Bacteria/Chloroflexi/Dehalococcoidia/GIF9/OTU_000161	0.000111791	0.000608761	0.00019099	0.000241546	0.000207943	8.90181e-05	3.60978e-05	0.000209688	0.000153988	0.000622407	0	0.00245339	0.000167645	0.00317225	0.000370096	0.000378716	0.00135014	5.30814e-05	0.000164029	0.000837872	0	0	0.000141871	0.000133464	0.00157414	4.02698e-05	0.000102375	4.31072e-05	0.000399592	0.000142177	0.000923117	0.000682993	0.00355766	0.00247729	0.000932691	0.00138966	0.00041425	0.000386063	0.00275387	0.00127877	0.00241546	0.000245942	0.00129127	0.00117601	0.0107027	0.00429185	0.000697188	0.000578536	0.00167691
Bacteria/Chloroflexi/JG37-AG-4/OTU_000812	0.00025153	0	0	0	0.000249532	0	0	0.000104844	0	0.000207469	0	0	0.000251467	0	0	0	0.00090009	0	0	0	4.53782e-05	0	0	0	0	6.04047e-05	3.4125e-05	0	0.000621587	7.10884e-05	0.000131874	0	0.00118589	0	0	0.000277932	0.0008285	0	0.000344234	0	0	0	0	0	0.000563301	0	0	0	0.000372648
Bacteria/Chloroflexi/JG37-AG-4/OTU_001601	5.58956e-05	0	0	4.02576e-05	4.15887e-05	0	0	0	0	0	0	0	8.38223e-05	0	0	0	0.000450045	0	0	0	0	0	0	0	0	0	0	0	4.43991e-05	0	0	0	0.000296472	0	0	0.000277932	0	9.65158e-05	0	0	0	0.000245942	0	0	0.000140825	0	0	0	0.000279486
Bacteria/Chloroflexi/JG37-AG-4/OTU_002164	0	0	2.38738e-05	0	4.15887e-05	0	0	0.000104844	7.69941e-05	0	0	0	0	0	0	0	0	0	0	0	0	0	0	4.44879e-05	0	0	0	0	0	7.10884e-05	0	0	0.000296472	0	0	0	0	0	0	0.000213129	0	0	0	0	0	0.000330142	0	0.000578536	0
Bacteria/Chloroflexi/KD4-96/OTU_001563	0.000195635	2.43505e-05	2.38738e-05	0	0	0	0	0	0	0	0	0	0	0	0.000123365	6.31194e-05	0	5.30814e-05	0	0	0	0	0	0	2.81096e-05	0	0	0	0	0	0	9.75705e-05	0	0	0	0	0.000207125	0	0	0	0	0	0.000184468	0.000392003	0	0	0.000232396	0.000289268	9.31619e-05
Bacteria/Chloroflexi/Ktedonobacteria/Ktedonobacterales/JG30a-KF-32/OTU_000122	0.00265504	0	0	0	0.00266168	0	0	0	7.69941e-05	0.00311203	0	0	0.00385583	0	0	0	0.0243024	0	0	0	0.000589917	0	0	4.44879e-05	0	0.000785261	0	0	0.00599387	0	0	0	0.0249036	0	0	0	0.00600663	9.65158e-05	0.000344234	0	0	0.00565667	0	0.000130668	0.00774539	0	0.000232396	0	0.00577604
Bacteria/Chloroflexi/Ktedonobacteria/Ktedonobacterales/Thermosporotrichaceae/uncultured/OTU_000780	0.000167687	0	0	0	0.000415887	8.90181e-05	0	0	0	0.000414938	0	0	0.000251467	0	0	0	0.00180018	0	0	0	0	0	0	0	0	0.000322158	0	0	0.000177596	0	0	0	0.00177883	0	0	0	0.00103563	0	0	0	0	0.00122971	0	0	0.000844951	0	0	0	0.000372648
Bacteria/Chloroflexi/OTU_000362	0.00103407	0.000219154	0.000453601	4.02576e-05	0	0	0	0	0	0	0	0	8.38223e-05	0.000105742	6.16827e-05	0.000441836	0	0.000636976	8.20143e-05	0	0.000136135	0	0	4.44879e-05	2.81096e-05	0	0	0	4.43991e-05	0	0	0	0	0.000412882	0.000155448	0	0	0	0	0.000213129	0	0	0	0	0.000140825	0.000330142	0	0	0.000186324
Bacteria/Chloroflexi/SL56_marine_group/OTU_001647	0.000167687	2.43505e-05	0.000167116	4.02576e-05	0	0	0	0	0	0	0	0	0	0	0	6.31194e-05	0.000450045	5.30814e-05	8.20143e-05	0	0	0	0	0	2.81096e-05	0	0	0	0	0	0	0	0	0	0	0	0	0	0	0	0	0	0	0	0	0	0	0	0
Bacteria/Chloroflexi/TK10/OTU_001675	0	0	0	0	0	2.96727e-05	0	0	0	0	0	0	0	0	0	0	0	0	0	0	0	0	0	0	0	0	0	0	0	0	0	0	0.000296472	0	0	0	0	0	0	0	0	0	0	0.000130668	0.000140825	0	0	0	0
Bacteria/Cloacimonetes/PBS-18/OTU_001980	8.38434e-05	0	2.38738e-05	0	0	0	0	0	0	0	0	0	0	0	0	6.31194e-05	0.00090009	0	0	0	0	0	0	8.89759e-05	5.62193e-05	2.01349e-05	0	0	8.87981e-05	0	0	0.000195141	0	0	0	0	0.000207125	0	0	0	0	0	0	0	0.000563301	0.000330142	0.000232396	0	9.31619e-05
Bacteria/Cyanobacteria/Chloroplast/OTU_000006	0.0593611	0.315996	0.0666078	0.000362319	0.000457476	0.000445091	0.000180489	0.00691969	0.000769941	0.000414938	0.000370348	0.000981354	0.000419111	0.00761341	0.00117197	0.227672	0.0144014	0.0375816	0.00131223	0	0.000136135	0.000444873	0.000378322	0.00142361	5.62193e-05	2.01349e-05	3.4125e-05	0.00159497	0.00150957	0.0085306	0.000263748	0.01044	0.00296472	0.0330306	0.00217628	0.000277932	0	0	0	0.00383632	0	0	0	0.00457337	0.00140825	0.0234401	0.000232396	0.0124385	0.00139743
Bacteria/Cyanobacteria/Chloroplast/OTU_000076	0.000698695	0.00779214	0.0117698	0.000120773	8.31774e-05	0.000207709	5.41467e-05	0.00115328	0.000461965	0.00145228	0.000432072	0.00343474	0.000335289	0.000845934	0.000616827	0.00788992	0.00135014	0.000477732	0.000410071	0.000837872	4.53782e-05	0.000370727	9.45805e-05	0.00124566	0.000252987	0.000161079	0.000238875	0.000560393	0.00093238	0.000995237	0.00342872	0.00565909	0.00770827	0.00578035	0.00139904	0.00222346	0.00124275	0.000868642	0.00172117	0.00213129	0.000929023	0.000983768	0.00129127	0.00326669	0.00183073	0.00528227	0.00255636	0.00347122	0.00512391
Bacteria/Cyanobacteria/Chloroplast/OTU_000103	0.00399653	0.000900967	0.00128918	0	8.31774e-05	2.96727e-05	0	0.000209688	0	0.000207469	0.000246898	0	0.000167645	0.000211484	6.16827e-05	0.000504955	0.00090009	0.0022825	0.000164029	0.000418936	0.000136135	7.41455e-05	0.000189161	0.000133464	0	0.000302024	0	4.31072e-05	0.000577188	0.000142177	0.000131874	0.000195141	0.000889416	0.000412882	0.000155448	0	0	0.000193032	0.000688468	0.000426257	0	0.000245942	0	0.000130668	0.0011266	0.00132057	0.000464792	0.000289268	0.00139743
Bacteria/Cyanobacteria/Chloroplast/OTU_000106	0.00050306	0.00168018	0.00176666	0.000120773	0.000207943	0.000118691	0.000108293	0.0016775	0.000307977	0.00124481	0.000308623	0.00196271	0.000838223	0.000317225	0.000185048	0.00479707	0.00090009	0.000318488	0.000410071	0.00125681	0.000181513	0.000444873	9.45805e-05	0.000845271	0.000393535	0.000100675	0.000307125	0.000517286	0.000799183	0.0012085	0.00501121	0.0125866	0.0171954	0.00371594	0.00124359	0.00194553	0.00186413	0.00164077	0.00172117	0.00213129	0.00111483	0.00221348	0.00442723	0.00470404	0.00267568	0.00693298	0.00325354	0.00607463	0.00903671
Bacteria/Cyanobacteria/Chloroplast/OTU_000166	0.000167687	0.00426133	0.00217251	0.000120773	4.15887e-05	2.96727e-05	0	0.000943594	0.000307977	0.000207469	0.000185174	0	8.38223e-05	0	6.16827e-05	0.00353468	0.000450045	0.000530814	0.000328057	0	0	0	0	0.000266928	0.000168658	2.01349e-05	0.0001365	0.000172429	0.000221995	0.000284353	0.000131874	0.00126842	0.00177883	0.000825764	0.000310897	0.000555864	0.00041425	0.000289547	0.000344234	0.000852515	0	0.00122971	0.00110681	0.000522671	0.000422476	0.00363156	0.000697188	0.000578536	0.00279486
Bacteria/Cyanobacteria/Chloroplast/OTU_000188	0.003745	0.000998369	0.000740086	0	0	0	0	0.000104844	0	0	0.000185174	0	0	0.000317225	6.16827e-05	0.000568074	0	0.00217634	0.000164029	0	9.07565e-05	0	9.45805e-05	0	2.81096e-05	0.000362428	0	8.62143e-05	8.87981e-05	0	0	9.75705e-05	0	0.000412882	0	0	0.000207125	0	0.000344234	0	0	0	0	0.000522671	0.000563301	0	0	0	0.000372648
Bacteria/Cyanobacteria/Chloroplast/OTU_000267	0.00326989	0.000779214	0.00057297	4.02576e-05	0	0	3.60978e-05	0	0	0	0.000246898	0	0.000167645	0	6.16827e-05	0.000378716	0.00090009	0.00185785	0.000164029	0	9.07565e-05	0.000148291	0.000141871	8.89759e-05	0	0.000422833	0	0.000129321	8.87981e-05	0	0.000131874	0	0	0	0	0	0	0	0	0	0	0	0	0	0	0	0	0	9.31619e-05
Bacteria/Cyanobacteria/Chloroplast/OTU_000345	0.000670747	0.000511359	0.00076396	0	4.15887e-05	0	0	0	0	0	0	0	8.38223e-05	0.000105742	0	0.000315597	0.000450045	0.000849302	8.20143e-05	0.000418936	0	0	4.72903e-05	0	0.000112439	2.01349e-05	3.4125e-05	0	0.000177596	7.10884e-05	0.000395622	0.000195141	0.000889416	0.000412882	0.000155448	0	0	9.65158e-05	0	0.000213129	0.000185805	0.000245942	0	0.000261335	0.000422476	0.00165071	0.000464792	0.000578536	0.00046581
Bacteria/Cyanobacteria/Chloroplast/OTU_000431	8.38434e-05	0.000389607	9.5495e-05	0	0	0	1.80489e-05	0	7.69941e-05	0	0	0.000490677	0.000167645	0	6.16827e-05	0.000441836	0	0	8.20143e-05	0.000418936	0	0	4.72903e-05	4.44879e-05	8.43289e-05	2.01349e-05	0	4.31072e-05	0.000133197	0.000284353	0.000791244	0.00175627	0.00148236	0.000825764	0	0	0.000621375	0	0.000344234	0	0	0	0	0.000261335	0.000563301	0	0.000464792	0.000578536	0.00167691
Bacteria/Cyanobacteria/Chloroplast/OTU_000575	0.0019284	0.000292205	0.000334233	8.05153e-05	4.15887e-05	0	1.80489e-05	0.000419375	0	0.000622407	0.000185174	0	0.000251467	0	0	0.000504955	0	0.000849302	0	0.000418936	4.53782e-05	0	9.45805e-05	0.000133464	2.81096e-05	0.000281889	0	4.31072e-05	0.000133197	0.000142177	0.000395622	0.000585423	0.000296472	0	0.000310897	0.000277932	0.00041425	9.65158e-05	0	0.000639386	0	0.000737826	0.000184468	0.00248269	0.00028165	0.000660284	0.000232396	0.000867804	0.00149059
Bacteria/Cyanobacteria/Chloroplast/OTU_000712	0.000139739	2.43505e-05	0	0	0	0	0	0	0	0	0	0	0	0	0	0	0	0.000159244	0	0	0	0	0	0	2.81096e-05	0	0	0	0	0	0	0	0	0	0	0	0	0	0	0	0	0	0.000184468	0	0	0	0	0	9.31619e-05
Bacteria/Cyanobacteria/Chloroplast/OTU_000764	0.000195635	0	7.16213e-05	0	0	0	0	0	0	0	0	0	8.38223e-05	0	0	0.000126239	0	0	0	0	0	0	4.72903e-05	0	0.000168658	2.01349e-05	0	0	0	0	0	0.000292711	0.000296472	0	0	0.000277932	0	0.000193032	0	0.000213129	0	0	0	0.000261335	0	0	0.000464792	0.000578536	0.000372648
Bacteria/Cyanobacteria/Chloroplast/OTU_000855	0	0	2.38738e-05	0	0	0	1.80489e-05	0	0	0	0	0	0	0	6.16827e-05	6.31194e-05	0	0	8.20143e-05	0	0	0	0	4.44879e-05	0	0	0	0	4.43991e-05	0	0	9.75705e-05	0.000296472	0.000412882	0.000310897	0.000277932	0	0	0.000344234	0	0	0	0	0	0.00028165	0	0.000232396	0	0.000279486
Bacteria/Cyanobacteria/Chloroplast/OTU_001090	0	4.87009e-05	2.38738e-05	4.02576e-05	4.15887e-05	0	0	0.000209688	0	0.000207469	0	0.000490677	0	0.000317225	0	6.31194e-05	0.00090009	5.30814e-05	0.000246043	0	0	7.41455e-05	0	0	2.81096e-05	0	3.4125e-05	0	4.43991e-05	7.10884e-05	0.000395622	0.000487852	0.00118589	0.000412882	0	0.000555864	0.000207125	0	0	0.000639386	0.000185805	0.000245942	0.000553403	0.000914674	0.000422476	0.000660284	0.000232396	0.000867804	0
Bacteria/Cyanobacteria/Chloroplast/OTU_001128	2.79478e-05	2.43505e-05	0	8.05153e-05	4.15887e-05	0	0	0.000104844	0	0.000207469	0	0	0	0	0	0	0	0	8.20143e-05	0	4.53782e-05	0	0	0	0	0	0	0	4.43991e-05	0	0	9.75705e-05	0	0	0	0.000277932	0	0.000193032	0	0	0	0	0.000184468	0.000392003	0.000422476	0	0	0.000289268	0
Bacteria/Cyanobacteria/Chloroplast/OTU_001246	2.79478e-05	0	4.77475e-05	0	0	0	0	0	0	0	0	0	0	0	0	0	0	0	0	0	0	0	0	0	2.81096e-05	0	0	0	0	0	0	0	0	0	0	0	0	0	0	0	0	0	0	0.000130668	0	0.000330142	0	0	9.31619e-05
Bacteria/Cyanobacteria/Chloroplast/OTU_001445	2.79478e-05	9.74018e-05	0	0	0	0	0	0	0	0	0	0	8.38223e-05	0	0	6.31194e-05	0.000450045	0.000212325	0	0	0	0	0	0	0	0	0	0	0	0	0	0	0.000296472	0	0	0	0	0	0.000344234	0	0	0	0	0.000130668	0.00126743	0	0	0	0.000279486
Bacteria/Cyanobacteria/Chloroplast/OTU_001573	2.79478e-05	2.43505e-05	4.77475e-05	4.02576e-05	0	0	0	0.000104844	0	0.000207469	0	0	8.38223e-05	0	0	0.000126239	0	0	0	0	0	0	0	0	0	0	0	0	0.000177596	0	0.000131874	9.75705e-05	0.000296472	0	0	0	0	0	0.000344234	0	0	0	0	0.000392003	0.000140825	0.000330142	0.000232396	0.000289268	9.31619e-05
Bacteria/Cyanobacteria/Chloroplast/OTU_001653	0	4.87009e-05	0	0	0	0	0	0	7.69941e-05	0	0	0.000490677	0	0	0	6.31194e-05	0	0	0	0	0	0	0	0	0	0	0	0	4.43991e-05	0	0.000263748	0.000390282	0.000592944	0	0.000155448	0	0	0	0	0	0	0	0	0	0	0	0	0	0.000372648
Bacteria/Cyanobacteria/Chloroplast/OTU_001678	2.79478e-05	2.43505e-05	2.38738e-05	0	0	2.96727e-05	1.80489e-05	0	0	0	6.17246e-05	0	0	0	0	6.31194e-05	0	0	0	0	0	0	0	0	2.81096e-05	0	0	0	0	7.10884e-05	0	0	0	0.000412882	0	0	0	0	0	0	0.000371609	0	0	0.000392003	0.000140825	0	0	0.000289268	0.000186324
Bacteria/Cyanobacteria/Chloroplast/OTU_001692	0	7.30514e-05	4.77475e-05	4.02576e-05	0	0	0	0	7.69941e-05	0	0	0	0	0	0	6.31194e-05	0	0	0	0.000418936	0	0	0	4.44879e-05	8.43289e-05	0	0	4.31072e-05	4.43991e-05	0	0	9.75705e-05	0	0	0	0	0	0	0	0.000426257	0	0	0	0.000130668	0	0	0	0	0
Bacteria/Cyanobacteria/Chloroplast/OTU_001789	0.00687516	0.00221589	0.00334233	8.05153e-05	4.15887e-05	8.90181e-05	0	0.000209688	0	0	0.000246898	0	0.000251467	0.000211484	0.000246731	0.000883671	0.00540054	0.00445884	0.000246043	0.000418936	0.000181513	0.000222436	0.000236451	0.000355904	0.000140548	0.000463103	6.82501e-05	8.62143e-05	0.000843582	0.000710884	0.000263748	0.000682993	0.00118589	0	0	0.000277932	0.000207125	0	0.000688468	0.000639386	0.000185805	0.000245942	0.00129127	0.00143734	0.00211238	0.00198085	0.00139438	0.00115707	0.00288802
Bacteria/Cyanobacteria/Chloroplast/OTU_001799	0.000111791	9.74018e-05	2.38738e-05	0	4.15887e-05	0	0	0	0	0	0	0	0	0	0	6.31194e-05	0	0	0	0	0	0	0	0	0	0	0	0	0	0	0.000131874	0	0	0	0	0	0	0	0.000344234	0	0	0	0	0	0	0	0	0	0
Bacteria/Cyanobacteria/Chloroplast/OTU_001998	2.79478e-05	7.30514e-05	0	0	0	0	0	0.000104844	0	0	0	0	0	0.000105742	0	0	0.000450045	0	0	0	0	0	0	0	0	0	0	0	0	0	0.000263748	0.000390282	0.000296472	0	0.000310897	0	0	0	0	0	0	0	0	0.000392003	0.00028165	0.000330142	0.000232396	0	0.000279486
Bacteria/Cyanobacteria/Chloroplast/OTU_002019	0	0	2.38738e-05	0	0	2.96727e-05	0	0	0	0	0	0.000490677	0	0	0	0	0	0	0	0	0	0	0	0	0	0	0	0	0	7.10884e-05	0.000131874	0.000195141	0	0.000412882	0	0.000277932	0	0	0	0.000213129	0	0	0	0	0	0	0	0	9.31619e-05
Bacteria/Cyanobacteria/Cyanobacteria/SubsectionI/FamilyI/OTU_000220	0.00100612	0.000170453	9.5495e-05	8.05153e-05	0	0	3.60978e-05	0	0	0	0.000123449	0	0	0.000105742	0.000308414	0.000504955	0.000450045	0.000583895	0.000492086	0	0	0	0.000141871	4.44879e-05	0.000281096	6.04047e-05	0	4.31072e-05	0.000177596	0	0.00105499	0.000682993	0.000592944	0	0.000155448	0	0	0	0	0.000213129	0.000371609	0.000245942	0	0.00117601	0.000985777	0.000330142	0.000697188	0	0.000372648
Bacteria/Cyanobacteria/Cyanobacteria/SubsectionI/FamilyI/OTU_000697	0.000223582	7.30514e-05	9.5495e-05	0	0	0	0	0	0	0.000207469	0	0.000490677	0	0	0	0	0	0.000212325	0	0	0	7.41455e-05	0	4.44879e-05	2.81096e-05	2.01349e-05	0	0	4.43991e-05	0	0.000263748	0.000292711	0	0	0.000310897	0	0	0	0	0.000426257	0.000185805	0	0	0.000130668	0.000704126	0.000330142	0.000697188	0	0.000186324
Bacteria/Cyanobacteria/Cyanobacteria/SubsectionI/FamilyI/OTU_001125	0.00050306	4.87009e-05	0.000119369	0	0	0	0	0	7.69941e-05	0	6.17246e-05	0	0	0	0	6.31194e-05	0	0.000106163	0	0	4.53782e-05	0	0	0	0	0	0	0	0	0	0	0.000292711	0	0	0	0	0	0	0	0	0	0	0	0.000392003	0	0	0	0.000289268	0.000186324
Bacteria/Cyanobacteria/Cyanobacteria/SubsectionI/FamilyI/OTU_001854	2.79478e-05	0	7.16213e-05	0	0	0	1.80489e-05	0	0	0	0	0	0	0	0	0	0	0	0	0	0	0	0	0	2.81096e-05	0	3.4125e-05	0	4.43991e-05	0	0	0.000195141	0	0	0	0	0	0	0	0	0	0	0	0.000130668	0	0	0	0.000289268	0
Bacteria/Cyanobacteria/Cyanobacteria/SubsectionI/FamilyI/OTU_002092	0.000167687	7.30514e-05	4.77475e-05	0	0	0	0	0	0	0	0	0	8.38223e-05	0	0	0.000189358	0	0.000159244	0	0	0	0	0	4.44879e-05	0	0	0	0	0	7.10884e-05	0	9.75705e-05	0	0	0	0	0	0	0	0	0	0	0	0	0	0	0	0	0
Bacteria/Cyanobacteria/Cyanobacteria/SubsectionI/FamilyI/Snowella/OTU_001682	0.000111791	2.43505e-05	0	0	0	0	0	0.000104844	0	0	0	0	0	0	0	0	0	0.000212325	0	0	0	0	0	0	0	0	0	0	0	0	0	0	0	0	0	0	0	0	0	0	0	0	0	0	0	0	0	0	0
Bacteria/Cyanobacteria/Cyanobacteria/SubsectionI/FamilyI/Synechococcus/OTU_000143	0.00296247	0.00158278	0.00179053	8.05153e-05	0.000166355	5.93454e-05	7.21957e-05	0.000524219	0.000153988	0	0.000617246	0.000981354	0.000838223	0.000422967	0.000863558	0.00138863	0.00450045	0.0016986	0.000328057	0.00125681	0.000136135	0.000148291	9.45805e-05	0.000311416	0.000618412	0.000100675	0.0001365	0.000129321	0.00102118	0.000355442	0.00316497	0.0026344	0.00296472	0.00247729	0.000310897	0.000833797	0.000621375	0.000193032	0.000688468	0.00106564	0.000557414	0.00122971	0.000368936	0.00483471	0.00675961	0.0039617	0.00232396	0.00115707	0.00335383
Bacteria/Cyanobacteria/Cyanobacteria/SubsectionI/FamilyI/Synechococcus/OTU_000287	0.00131355	0.00126622	0.00169504	0.000281804	8.31774e-05	0.000118691	3.60978e-05	0.000104844	0	0.000207469	6.17246e-05	0	0.000419111	0.000105742	0.000986923	0.00157798	0	0.000743139	0.000164029	0.000418936	0.000181513	0	9.45805e-05	8.89759e-05	0	0	3.4125e-05	0.000172429	0.000221995	0.000568707	0.000791244	0.000682993	0.000889416	0	0.000621794	0.000277932	0	9.65158e-05	0.000344234	0.000639386	0	0.000245942	0.000184468	0.000653339	0.00253485	0.00297128	0.000697188	0	0.000652133
Bacteria/Cyanobacteria/Cyanobacteria/SubsectionI/FamilyI/Synechococcus/OTU_000292	0.00162097	0.000316556	0.000262611	0.000120773	8.31774e-05	0	0	0	0	0.000207469	0	0	8.38223e-05	0	6.16827e-05	0.000378716	0.00135014	0.000636976	0	0	0	0	0	4.44879e-05	0.000224877	0	6.82501e-05	0	0.000133197	0	0.000263748	0.000585423	0.000889416	0	0	0.000277932	0.000207125	0	0	0	0.000185805	0.000245942	0	0.000392003	0.000844951	0	0.000232396	0.000289268	0.00111794
Bacteria/Cyanobacteria/Cyanobacteria/SubsectionI/FamilyI/Synechococcus/OTU_000526	0.000558956	4.87009e-05	2.38738e-05	4.02576e-05	0	2.96727e-05	0	0.000104844	0	0	6.17246e-05	0.000490677	0	0.000105742	0.000308414	0.000126239	0	0.000159244	0.000164029	0.000418936	9.07565e-05	0	9.45805e-05	0	2.81096e-05	6.04047e-05	0	4.31072e-05	0.000266394	0	0.000131874	0	0	0	0	0	0	0	0	0.000213129	0	0.000245942	0.000184468	0.000653339	0.000140825	0	0.000232396	0	0.000186324
Bacteria/Cyanobacteria/Cyanobacteria/SubsectionI/FamilyI/Synechococcus/OTU_000581	0.000698695	4.87009e-05	9.5495e-05	8.05153e-05	4.15887e-05	5.93454e-05	1.80489e-05	0	0	0.000414938	0.000123449	0.000490677	0	0	0	0.000189358	0	0.000318488	0.000164029	0	4.53782e-05	0	0	4.44879e-05	5.62193e-05	2.01349e-05	0	0	0	0	0.000263748	0.000292711	0.000592944	0	0.000310897	0.000277932	0.00041425	0.000193032	0	0.000426257	0.000185805	0.000245942	0	0.000522671	0.000140825	0.000330142	0	0	0.000279486
Bacteria/Cyanobacteria/Cyanobacteria/SubsectionI/FamilyI/Synechococcus/OTU_001521	0.000195635	2.43505e-05	9.5495e-05	0	0	0	0	0	0	0	6.17246e-05	0	0	0.000105742	6.16827e-05	0.000126239	0.000450045	5.30814e-05	0	0	0	0	0	4.44879e-05	0	0	3.4125e-05	0	8.87981e-05	0	0.000131874	9.75705e-05	0	0	0.000155448	0	0	9.65158e-05	0	0	0	0	0	0.000130668	0.00028165	0	0.000464792	0	0.000279486
Bacteria/Cyanobacteria/Cyanobacteria/SubsectionI/FamilyI/Synechococcus/OTU_001648	0.000670747	4.87009e-05	0.000119369	0	0	0	0	0	7.69941e-05	0	0	0	8.38223e-05	0	0	0	0	0.000106163	0	0	0	0	0	8.89759e-05	8.43289e-05	4.02698e-05	0	0	4.43991e-05	0	0.000131874	9.75705e-05	0	0	0.000155448	0	0	0	0	0.000213129	0.000185805	0	0	0.000261335	0.000422476	0	0.000232396	0	9.31619e-05
Bacteria/Cyanobacteria/Cyanobacteria/SubsectionIII/FamilyI/OTU_001075	2.79478e-05	0	0	0	0	0	0	0	0	0	0	0	0	0	0	0	0	0	0	0	0	0	0	0	0.000112439	0	0	0	0	0	0	0	0.000296472	0	0	0	0	9.65158e-05	0	0	0	0	0	0	0.000844951	0	0.000232396	0	0
Bacteria/Cyanobacteria/Cyanobacteria/SubsectionIV/FamilyI/Nodularia/OTU_000476	0.000363321	9.74018e-05	0.00019099	0	4.15887e-05	0	0	0.000209688	0	0.000207469	0.000123449	0.000490677	0.000251467	0	6.16827e-05	0.000252477	0.000450045	0	0	0.000418936	4.53782e-05	0	0.000283742	8.89759e-05	0.000337316	2.01349e-05	6.82501e-05	4.31072e-05	0.000177596	0	0.00171436	0.00156113	0.00177883	0.000412882	0.000466345	0.000277932	0	9.65158e-05	0.000688468	0	0.000185805	0.000491884	0.000368936	0.00117601	0.000844951	0.00297128	0.00139438	0.00115707	0.00130427
Bacteria/Cyanobacteria/Cyanobacteria/SubsectionIV/FamilyI/OTU_000139	0.00206814	0.000316556	0.000238738	0.000120773	0.000166355	2.96727e-05	7.21957e-05	0.000733906	7.69941e-05	0.000207469	0.000185174	0	0.000251467	0.000211484	0.000246731	0.00094679	0.00360036	0.000265407	8.20143e-05	0	9.07565e-05	0.000222436	9.45805e-05	0.000133464	0.00134926	0.000805396	0.000238875	0.000215536	0.000266394	0.000213265	0.00184623	0.00185384	0.00177883	0.000825764	0.000466345	0.000277932	0.000621375	0.000193032	0.00137694	0.000852515	0.00130063	0.00270536	0.000368936	0.00143734	0.00464723	0.00231099	0.00185917	0.00202488	0.00223589
Bacteria/Cyanobacteria/Cyanobacteria/SubsectionIV/FamilyI/OTU_000222	0.000279478	2.43505e-05	0.000143243	0	0	2.96727e-05	3.60978e-05	0.000209688	0	0	0	0.000981354	8.38223e-05	0.000105742	0.000308414	6.31194e-05	0.000450045	0.000106163	0.000164029	0	0	7.41455e-05	0.000141871	8.89759e-05	0.000309206	6.04047e-05	0.000170625	0	0.000310793	0.000142177	0.0030331	0.000878134	0.00266825	0.000825764	0.000310897	0.00138966	0.00041425	0.000289547	0.000688468	0.000639386	0.000185805	0	0.000368936	0.00313603	0.00239403	0.00231099	0.00302115	0.000867804	0.0012111
Bacteria/Cyanobacteria/Cyanobacteria/SubsectionIV/FamilyI/OTU_000253	0.00184455	7.30514e-05	0.000692339	0.000281804	0.00033271	0.000178036	0.000126342	0.000419375	7.69941e-05	0.000414938	0.000308623	0.00245339	0.000502934	0.000317225	0.000431779	0.000189358	0.00405041	0.000159244	0.000410071	0.000418936	0	0.000370727	0.000283742	0.000711807	0.00112439	0.000302024	6.82501e-05	0.000258643	0.000754784	0.000497619	0.00672557	0.00565909	0.00592944	0.00165153	0.00124359	0.00333519	0.00124275	0.000482579	0.00137694	0.00277067	0.00167224	0.00172159	0.00110681	0.00640272	0.00591466	0.00726312	0.00836626	0.00202488	0.00503074
Bacteria/Cyanobacteria/Cyanobacteria/SubsectionIV/FamilyI/OTU_000506	0.00248735	0.000194804	0.000262611	0.000161031	0.000207943	2.96727e-05	5.41467e-05	0.000419375	7.69941e-05	0.000414938	6.17246e-05	0.000490677	0.000167645	0	6.16827e-05	0.000441836	0.00135014	0.000477732	0.000410071	0	9.07565e-05	0.000222436	0.000189161	8.89759e-05	0.000618412	0.000181214	0.000102375	0	0.000399592	0.000213265	0.00171436	0.00185384	0.00118589	0.00123865	0.000155448	0.000833797	0.000621375	0	0.000688468	0.00127877	0.000743218	0.000737826	0.000553403	0.00274402	0.00309816	0.00165071	0.00278875	0.000867804	0.00204956
Bacteria/Cyanobacteria/Cyanobacteria/SubsectionIV/FamilyI/OTU_000653	5.58956e-05	4.87009e-05	2.38738e-05	0	4.15887e-05	0	1.80489e-05	0	0	0	0.000123449	0	0	0	0	6.31194e-05	0	0.000159244	8.20143e-05	0	0	0	9.45805e-05	8.89759e-05	0.000112439	4.02698e-05	3.4125e-05	0	0	0	0	0.000682993	0	0	0	0	0	0	0.0010327	0	0.000185805	0.000245942	0	0.000522671	0	0.000330142	0.000232396	0.000578536	0.000279486
Bacteria/Cyanobacteria/Cyanobacteria/SubsectionIV/FamilyI/OTU_001236	0.000558956	9.74018e-05	9.5495e-05	0.000120773	0.000124766	5.93454e-05	0	0.000104844	0	0	6.17246e-05	0	0	0.000105742	6.16827e-05	6.31194e-05	0.00135014	5.30814e-05	0	0	0.000181513	0	4.72903e-05	8.89759e-05	0.000196767	0.000201349	0	8.62143e-05	0	0	0.000527496	0.000780564	0	0	0.000155448	0.000833797	0.000207125	0	0	0.000426257	0	0.000245942	0.000184468	0.00169868	0.00126743	0.000330142	0.000929584	0.000578536	0.000372648
Bacteria/Cyanobacteria/Melainabacteria/Caenarcaniphilales/OTU_001622	0	9.74018e-05	0	4.02576e-05	0	8.90181e-05	0	0	0	0	0	0	0	0.000105742	0.000123365	6.31194e-05	0	0.000106163	0	0	0	0	0	0	0	0	0	0	0	7.10884e-05	0	9.75705e-05	0	0	0	0	0	0	0	0	0	0	0	0	0	0	0	0	0
Bacteria/Cyanobacteria/Melainabacteria/Gastranaerophilales/OTU_000247	0	0.000267855	2.38738e-05	8.05153e-05	8.31774e-05	5.93454e-05	0	0	0	0	0	0	0.00167645	0.0070847	0.0032075	0.000126239	0.000450045	5.30814e-05	8.20143e-05	0	0.000272269	0	4.72903e-05	0.000266928	0.000168658	0	3.4125e-05	0.000344857	0.000621587	0.000355442	0.000395622	0.000292711	0	0	0	0	0.000207125	9.65158e-05	0	0.000852515	0.000185805	0.000245942	0.000184468	0.000914674	0.000422476	0.000990426	0.000232396	0	0.00046581
Bacteria/Cyanobacteria/ML635J-21/OTU_001498	0	0	0	0	0	0	0	0	0.000153988	0	6.17246e-05	0	0	0	6.16827e-05	0	0	0	0	0	0	0	0	0.000266928	2.81096e-05	4.02698e-05	0	0	0	0	0	0	0	0	0	0	0	0	0	0	0	0.000245942	0	0	0	0	0	0	0
Bacteria/Deferribacteres/Deferribacteres_Incertae_Sedis/Unknown_Order/Unknown_Family/Caldithrix/OTU_001330	0	0	0	0	0	0	0	0	0	0	0	0	0	0	0	6.31194e-05	0	5.30814e-05	0	0	0	0	0	0	2.81096e-05	0	3.4125e-05	0	4.43991e-05	0	0	0.000195141	0	0	0	0	0	0	0	0	0	0	0	0.000261335	0.000563301	0.000330142	0	0.000289268	0
Bacteria/Fibrobacteres/Fibrobacteria/possible_order_07/OTU_000818	0	4.87009e-05	7.16213e-05	0	0	0	0	0	0	0	0	0	0.000167645	0	0	6.31194e-05	0	0	8.20143e-05	0	0	0	0	4.44879e-05	2.81096e-05	0	0	0	8.87981e-05	7.10884e-05	0	0	0	0	0	0	0	0	0	0	0	0	0.000184468	0	0.00028165	0.000330142	0.000232396	0	9.31619e-05
Bacteria/Fibrobacteres/Fibrobacteria/possible_order_07/OTU_000987	2.79478e-05	4.87009e-05	0.000143243	0.000161031	0	0	0	0	7.69941e-05	0	0	0	0.000251467	0.000317225	0.000370096	0	0.000450045	0	8.20143e-05	0	4.53782e-05	0	0	4.44879e-05	2.81096e-05	2.01349e-05	0	0.000129321	0.000443991	7.10884e-05	0.000131874	0.000292711	0.000296472	0	0.000155448	0	0.000207125	0	0	0	0	0	0.000184468	0.000130668	0.000844951	0.000330142	0.000464792	0	0.000372648
Bacteria/Firmicutes/Bacilli/Bacillales/Alicyclobacillaceae/Tumebacillus/OTU_001875	0	0	0	0	0	0	0	0	0	0	0	0	0	0	0	0	0	0	0	0	0	0	0	0	0	4.02698e-05	0	0	0	0	0	0	0	0	0	0	0	0	0	0	0	0	0	0	0	0	0	0	0
Bacteria/Firmicutes/Bacilli/Bacillales/Planococcaceae/OTU_000274	0	0	0.000859455	0.000120773	0	0	0	0	0	0	0	0	0	0	0.00191216	0	0	0	0.00278849	0	0	0	0	0.0022244	0	0	0	0	0	0	0	0	0	0	0.00559614	0	0	0	0	0.00724638	0.000185805	0	0	0	0	0	0	0	0
Bacteria/Firmicutes/Bacilli/Bacillales/Staphylococcaceae/Staphylococcus/OTU_000093	0.00142534	0	0.0239215	4.02576e-05	4.15887e-05	2.96727e-05	0	0.000104844	0	0	0	0	0	0	0.000493462	0	0	0	0.000328057	0	9.07565e-05	0	0	0.000489367	0	0	0	0	0	0	0	0	0	0	0.000621794	0	0	0	0	0.00170503	0	0	0	0	0	0	0	0	0.000279486
Bacteria/Firmicutes/Bacilli/Bacillales/Staphylococcaceae/Staphylococcus/OTU_000432	0.000307426	7.30514e-05	0.00978824	0.000120773	0	5.93454e-05	0	0	0	0	0	0	0	0	0	0	0	0.000318488	0.000328057	0	0.000136135	0.000148291	0.000378322	0.000311416	0	2.01349e-05	0	4.31072e-05	4.43991e-05	0.000213265	0	0	0	0	0.000310897	0	0	0	0	0.000426257	0	0	0	0	0	0	0	0	0
Bacteria/Firmicutes/Bacilli/Lactobacillales/Carnobacteriaceae/Carnobacterium/OTU_002156	0	0	0	0	0	0	0	0	0	0	0	0	0	0	0	0	0	0	0	0	4.53782e-05	0	0	0	0	0	0	0	0	0	0	0	0	0	0	0	0	0	0	0	0	0	0	0	0	0	0	0	9.31619e-05
Bacteria/Firmicutes/Bacilli/Lactobacillales/Enterococcaceae/Vagococcus/OTU_001719	0	4.87009e-05	0.000119369	0	0	0	0	0	0	0	0	0	0	0	0	6.31194e-05	0	0	0	0	0	0	0	0	0	0	0	0	0	0	0	0	0	0	0	0	0	0	0	0	0	0	0	0	0	0	0	0	0
Bacteria/Firmicutes/Clostridia/Clostridiales/Clostridiaceae_1/Clostridium_sensu_stricto_1/OTU_001792	2.79478e-05	0	0	0	0	0	0	0	0	0	0	0	0.000167645	0	0	0	0	0	0	0	0	0	0	0	8.43289e-05	0	0	0	4.43991e-05	0	0	9.75705e-05	0	0	0	0	0	0	0	0	0	0	0	0	0	0	0	0	0
Bacteria/Firmicutes/Clostridia/Clostridiales/Clostridiaceae_1/Clostridium_sensu_stricto_13/OTU_001123	0.000419217	4.87009e-05	0	0	0	0	0	0	0	0	6.17246e-05	0	0	0	0	0	0	0	0	0	0	0	4.72903e-05	0	8.43289e-05	8.05396e-05	0	0	8.87981e-05	0	0	0	0	0	0	0	0	9.65158e-05	0	0	0.000185805	0	0	0	0	0	0	0	9.31619e-05
Bacteria/Firmicutes/Clostridia/Clostridiales/Defluviitaleaceae/Defluviitaleaceae_UCG-011/OTU_000244	2.79478e-05	0.00116882	0.00057297	4.02576e-05	0	0.000207709	7.21957e-05	0.000314531	0	0	0	0	0.0022632	0.00148038	0.000370096	0.000378716	0.000450045	0.000106163	0.000164029	0.000418936	9.07565e-05	0	0.000236451	0.000177952	2.81096e-05	2.01349e-05	3.4125e-05	0.000862143	0.000266394	0.000497619	0.000263748	0.000585423	0	0.000825764	0.000310897	0.000555864	0	0	0	0	0	0.000491884	0	0.00182935	0.000140825	0	0.000232396	0	0.000279486
Bacteria/Firmicutes/Clostridia/Clostridiales/Defluviitaleaceae/Defluviitaleaceae_UCG-011/OTU_000314	2.79478e-05	0.000657462	0.000429728	8.05153e-05	4.15887e-05	8.90181e-05	1.80489e-05	0.000314531	0	0	0	0	0.00335289	0.00137464	0.000493462	0.000441836	0	5.30814e-05	8.20143e-05	0	4.53782e-05	0	0.000189161	0	0	2.01349e-05	3.4125e-05	0.0006035	0.000399592	0.000355442	0.000131874	0.000682993	0.000592944	0.000825764	0	0	0	0	0	0.000213129	0	0	0	0.000522671	0.000140825	0.000330142	0.000232396	0.000867804	0.000372648
Bacteria/Firmicutes/Clostridia/Clostridiales/Defluviitaleaceae/Defluviitaleaceae_UCG-011/OTU_000361	5.58956e-05	0.00107142	0.000358106	4.02576e-05	8.31774e-05	8.90181e-05	0.000108293	0.000104844	0	0	6.17246e-05	0	0.00108969	0.00169187	0.000370096	0.000504955	0.000450045	0	0	0	0.000181513	0	9.45805e-05	0.000177952	0	0	0	0.000474179	0.000310793	0	0.000263748	0.000585423	0.000296472	0	0	0	0	0	0	0	0	0.000245942	0	0.000522671	0	0	0	0	9.31619e-05
Bacteria/Firmicutes/Clostridia/Clostridiales/Defluviitaleaceae/Defluviitaleaceae_UCG-011/OTU_000401	0	0.000365257	0.000143243	0	0	2.96727e-05	1.80489e-05	0	0	0	0	0	0.000754401	0.000211484	0.000370096	0.000189358	0.000450045	0	8.20143e-05	0.000418936	4.53782e-05	7.41455e-05	4.72903e-05	4.44879e-05	2.81096e-05	0	0	0.000129321	8.87981e-05	0.000284353	0	9.75705e-05	0	0	0	0.000277932	0.000207125	0	0	0	0	0	0	0.000130668	0.000140825	0	0.000232396	0.000289268	0
Bacteria/Firmicutes/Clostridia/Clostridiales/Eubacteriaceae/Acetobacterium/OTU_000044	0	0	0.00019099	0.000925926	8.31774e-05	0	0	0.000104844	0.0053126	0.0197095	0.000123449	0	0.00251467	0	0.00117197	6.31194e-05	0.000450045	0	0.000492086	0.0134059	0.000272269	7.41455e-05	0.000141871	0.00747397	0.073844	0.000221484	6.82501e-05	0.00228468	0.000355192	0.000142177	0.000263748	0.000292711	0.000296472	0	0.000621794	0.0119511	0.000207125	0	0.000344234	0.00362319	0.0115199	0.000983768	0.000553403	0.000130668	0.00028165	0	0	0.00115707	0
Bacteria/Firmicutes/Clostridia/Clostridiales/Family_XI/Anaerococcus/OTU_001976	0	0	0.000501349	0	0	0	0	0	0	0	0	0	0	0	0	0	0	0	0	0	0	0	0	0	0	0	0	0	4.43991e-05	0	0	0	0	0	0	0	0	0	0	0	0	0	0	0	0	0	0	0	0
Bacteria/Firmicutes/Clostridia/Clostridiales/Family_XI/Finegoldia/OTU_001750	5.58956e-05	0	0.00019099	0	0	0	0	0	0	0	0	0	0	0	0	0	0	0	0	0	0	0	0	0	0	0	0	0	0	0	0	0	0	0	0	0	0	0	0	0	0	0	0	0	0	0	0	0	0
Bacteria/Firmicutes/Clostridia/Clostridiales/Family_XII/Fusibacter/OTU_000317	0.000139739	0.000608761	0.000262611	4.02576e-05	8.31774e-05	2.96727e-05	0	0.000314531	7.69941e-05	0	0	0	0.00108969	0.00137464	0.000123365	0.000883671	0.00135014	5.30814e-05	0	0	9.07565e-05	0.000222436	9.45805e-05	4.44879e-05	8.43289e-05	4.02698e-05	0	0.000215536	0.000177596	7.10884e-05	0.000527496	0.000682993	0.000592944	0	0	0.000277932	0	9.65158e-05	0	0	0	0	0	0.00169868	0.00028165	0.000330142	0.000464792	0.000289268	0.000186324
Bacteria/Firmicutes/Clostridia/Clostridiales/Family_XII/Fusibacter/OTU_000386	5.58956e-05	0.000413958	0.000310359	8.05153e-05	0	2.96727e-05	0	0	7.69941e-05	0.000207469	0	0.000981354	0.00134116	0.0012689	0.000246731	0.000189358	0	0	8.20143e-05	0	9.07565e-05	7.41455e-05	4.72903e-05	0	0.000112439	4.02698e-05	3.4125e-05	0.000732822	0.000399592	0.000497619	0.000131874	0.000585423	0.000296472	0.000412882	0	0.000277932	0.000621375	0.000289547	0	0.000426257	0.000371609	0.000245942	0.000184468	0.000261335	0.00028165	0	0	0.000289268	0.00046581
Bacteria/Firmicutes/Clostridia/Clostridiales/Family_XII/Fusibacter/OTU_000410	0.000167687	0.000730514	0.000835581	0	8.31774e-05	8.90181e-05	1.80489e-05	0.000104844	7.69941e-05	0	0	0	0.0022632	0.00158613	0.00111029	0.00107303	0.00090009	5.30814e-05	8.20143e-05	0	9.07565e-05	0	0.000141871	4.44879e-05	0.000281096	4.02698e-05	3.4125e-05	0.000258643	0.000177596	0.000355442	0.000791244	0.000780564	0.000296472	0.000825764	0.000310897	0.000555864	0.000207125	0.000193032	0.000344234	0.000426257	0.000371609	0.000737826	0.000368936	0.00235202	0.0022532	0.000330142	0.000464792	0.00144634	0.0012111
Bacteria/Firmicutes/Clostridia/Clostridiales/Family_XII/Fusibacter/OTU_000634	0	4.87009e-05	7.16213e-05	0	0	0	1.80489e-05	0	0	0	0	0	0.000922045	0	6.16827e-05	0.000126239	0	5.30814e-05	0	0	0	0	0	0	0.000112439	6.04047e-05	0	0.000732822	0	7.10884e-05	0	0	0	0	0	0	0	0	0	0	0	0	0	0.000392003	0.000140825	0	0	0	0
Bacteria/Firmicutes/Clostridia/Clostridiales/Family_XII/Fusibacter/OTU_000684	2.79478e-05	0.000292205	0.000214864	0	0	0	0	0	0	0	0	0	0.00125733	0.000317225	6.16827e-05	0.000126239	0	0	0	0	9.07565e-05	0.000148291	4.72903e-05	0	2.81096e-05	2.01349e-05	0	0.000387964	0.000310793	0.000142177	0	0.000195141	0	0	0	0	0	0	0	0	0	0	0	0.00117601	0	0	0.000232396	0.000867804	0.000186324
Bacteria/Firmicutes/Clostridia/Clostridiales/Family_XII/Fusibacter/OTU_000755	0	0	0	4.02576e-05	0	0	0	0	0	0	6.17246e-05	0	8.38223e-05	0.000422967	0.000370096	0	0	5.30814e-05	0	0	0	0	0	4.44879e-05	2.81096e-05	0	0	0	4.43991e-05	0.000142177	0	0.000195141	0	0	0	0.000277932	0	0	0	0	0.000185805	0	0	0.000130668	0	0	0	0	0.000186324
Bacteria/Firmicutes/Clostridia/Clostridiales/Family_XII/Fusibacter/OTU_000896	0	0.000292205	7.16213e-05	0	4.15887e-05	0	0	0	0	0	0	0	0.000502934	0.000317225	0	0.000252477	0	0	0	0	4.53782e-05	0	0	0	0	0	0	8.62143e-05	0.000177596	0	0	0	0	0	0	0	0	0	0	0	0	0.000245942	0	0.000784006	0	0	0	0.000289268	0
Bacteria/Firmicutes/Clostridia/Clostridiales/Family_XII/Fusibacter/OTU_001567	2.79478e-05	0.000243505	4.77475e-05	0	0	0	0	0.000104844	0	0	6.17246e-05	0	0.000754401	0.000211484	0.000123365	0.000126239	0	0	0	0	0	7.41455e-05	0	0	0	4.02698e-05	0	0.000344857	8.87981e-05	7.10884e-05	0	0	0	0	0.000155448	0	0	0	0	0	0	0	0	0.000392003	0	0	0.000464792	0	9.31619e-05
Bacteria/Firmicutes/Clostridia/Clostridiales/Family_XIII/OTU_000315	0.00234761	0.00109577	0.000644591	0.000120773	0.000166355	0.000148364	1.80489e-05	0.000209688	0	0	6.17246e-05	0	0.0022632	0.0012689	0.00185048	0.00119927	0.000450045	0.000743139	0.000410071	0	0.000499161	0.000148291	0.000331032	0.000133464	8.43289e-05	2.01349e-05	6.82501e-05	0.00254332	0.00142077	0.00106633	0.000263748	0.000780564	0.00118589	0.000825764	0.000155448	0.000277932	0.00041425	9.65158e-05	0.000344234	0.000213129	0.000185805	0.000245942	0	0.000522671	0.000563301	0.00132057	0.000232396	0.000578536	0.000838457
Bacteria/Firmicutes/Clostridia/Clostridiales/Family_XIII/OTU_000838	0.000111791	2.43505e-05	0.000286485	4.02576e-05	0	0	0	0	0	0.000207469	0	0	0.000167645	0	0.000246731	0.000189358	0	0	0	0	0.000181513	0	4.72903e-05	8.89759e-05	2.81096e-05	2.01349e-05	0	8.62143e-05	0	7.10884e-05	0.000131874	0.000195141	0.000296472	0	0	0.000277932	0	0	0	0	0	0	0	0.000130668	0.00028165	0.000330142	0.000464792	0	0.000279486
Bacteria/Firmicutes/Clostridia/Clostridiales/Lachnospiraceae/uncultured/OTU_000272	0.000111791	0.000219154	0.000405854	8.05153e-05	4.15887e-05	0.000118691	1.80489e-05	0.000104844	0	0	0	0	0.000754401	0.000422967	0.000123365	0.000820552	0	0	0.000246043	0	4.53782e-05	7.41455e-05	9.45805e-05	4.44879e-05	0	6.04047e-05	0	0.000387964	0.000221995	7.10884e-05	0	0.000195141	0.000592944	0.000412882	0.000155448	0	0	0.000193032	0.000344234	0.000852515	0	0	0.000184468	0.000653339	0.000422476	0	0	0	0.00046581
Bacteria/Firmicutes/Clostridia/Clostridiales/Lachnospiraceae/uncultured/OTU_000771	5.58956e-05	4.87009e-05	9.5495e-05	8.05153e-05	0	0	0	0	0	0	0.000123449	0	0	0.000211484	0.000123365	0.000126239	0	5.30814e-05	0.000164029	0	0	0	0	0	2.81096e-05	0	3.4125e-05	0	0.000310793	7.10884e-05	0	0.000195141	0.000296472	0	0	0	0	0	0	0	0	0.000245942	0	0.000261335	0.000422476	0.000330142	0.000232396	0	0.000186324
Bacteria/Firmicutes/Clostridia/Clostridiales/Lachnospiraceae/uncultured/OTU_002035	8.38434e-05	0	0	0	0	0	0	0	0	0	6.17246e-05	0	0.000167645	0.000105742	0.000123365	0	0	0	8.20143e-05	0	4.53782e-05	0	4.72903e-05	0	0	0	3.4125e-05	4.31072e-05	0.000133197	0	0	9.75705e-05	0.000296472	0	0	0	0	0	0	0	0	0	0	0	0.00028165	0	0	0	0
Bacteria/Firmicutes/Clostridia/Clostridiales/MAT-CR-H4-C10/OTU_000503	0.000139739	0.000267855	0.000334233	0	0	0	0	0.000104844	0	0	0	0.000490677	8.38223e-05	0	0.000123365	0.000189358	0.00090009	0	8.20143e-05	0	0	0	4.72903e-05	4.44879e-05	0.000224877	0	6.82501e-05	4.31072e-05	0.000133197	7.10884e-05	0.000923117	0.000487852	0.000296472	0	0.000310897	0	0	9.65158e-05	0	0.000213129	0.000371609	0	0.000184468	0.00104534	0.000985777	0.000660284	0.000697188	0	0.000931619
Bacteria/Firmicutes/Clostridia/Clostridiales/OTU_001216	5.58956e-05	9.74018e-05	0	0	0	5.93454e-05	0	0	0	0	0	0	0	0.000211484	0.000123365	0	0	0	0	0	0.000136135	0	0	0	0	0	0	0	4.43991e-05	0	0	0	0	0.000412882	0.000155448	0	0	0	0	0	0	0	0	0	0.00028165	0.000330142	0	0	0.000186324
Bacteria/Firmicutes/Clostridia/Clostridiales/OTU_001810	0	2.43505e-05	2.38738e-05	0	0	0	0	0	0	0	0	0	0.000586756	0	0	6.31194e-05	0	0	0	0	0	0	0	4.44879e-05	0	4.02698e-05	0	0.000129321	4.43991e-05	7.10884e-05	0.000131874	9.75705e-05	0	0	0	0	0	0	0	0.000213129	0	0	0	0.000130668	0	0	0	0	0
Bacteria/Firmicutes/Clostridia/Clostridiales/P._palm_C-A_51/OTU_000960	0.000279478	0.000146103	2.38738e-05	0	0	0	0	0	0	0	0	0	8.38223e-05	0	0	6.31194e-05	0	5.30814e-05	0	0	0	0	0	0	0	0	0	4.31072e-05	0	0	0	0	0	0	0	0	0	0	0	0	0	0	0	0	0	0	0	0	0
Bacteria/Firmicutes/Clostridia/Clostridiales/Peptostreptococcaceae/OTU_001578	8.38434e-05	0	4.77475e-05	0	0	0	0	0	0	0	0	0	8.38223e-05	0	0	6.31194e-05	0	0.000106163	0	0	0	0	0	0	2.81096e-05	0	0	0	0	7.10884e-05	0.000131874	9.75705e-05	0	0	0.000155448	0	0	0	0	0	0.000185805	0	0	0	0	0	0	0	0
Bacteria/Firmicutes/Clostridia/Clostridiales/Ruminococcaceae/[Eubacterium]_coprostanoligenes_group/OTU_000937	5.58956e-05	0	0.000119369	0	0	0	0	0.000104844	0	0	0	0	8.38223e-05	0	0	6.31194e-05	0	0	0	0	0	0	0	0	5.62193e-05	0	3.4125e-05	0	4.43991e-05	0	0.000263748	0	0.000296472	0	0	0.000277932	0	0	0	0	0	0	0	0.000261335	0.000422476	0.000330142	0.000232396	0	0.000186324
Bacteria/Firmicutes/Clostridia/Clostridiales/Ruminococcaceae/OTU_000784	0	4.87009e-05	2.38738e-05	0	0	2.96727e-05	0	0	0	0	0	0	8.38223e-05	0.000317225	6.16827e-05	0	0	0	0	0	0	0	0	0	2.81096e-05	0	0	0	0	0	0.000131874	0	0	0	0	0	0	0	0	0.000213129	0	0	0	0	0.000563301	0.000330142	0.000232396	0	0.000372648
Bacteria/Firmicutes/Clostridia/Clostridiales/Ruminococcaceae/OTU_001379	0	2.43505e-05	7.16213e-05	4.02576e-05	0	5.93454e-05	0	0	0	0	0	0	0	0	0.000185048	6.31194e-05	0.000450045	0	0	0	0	0	0	4.44879e-05	0	0	0	0	0	0	0.000131874	0	0.000296472	0	0	0	0	0	0	0	0	0	0	0.000130668	0	0	0	0	0
Bacteria/Firmicutes/Clostridia/Clostridiales/Ruminococcaceae/OTU_001530	2.79478e-05	2.43505e-05	9.5495e-05	0	0	0	0	0	0	0	0	0	0	0	0	0	0	0	8.20143e-05	0	4.53782e-05	0	0	0	5.62193e-05	0	0	0	4.43991e-05	0	0	0	0.000296472	0	0.000155448	0	0	0	0.000344234	0	0	0	0	0	0.000140825	0	0	0	9.31619e-05
Bacteria/Firmicutes/Clostridia/Clostridiales/Ruminococcaceae/OTU_001741	0	0	2.38738e-05	0	0	0	0	0	0	0	0	0	0	0	6.16827e-05	6.31194e-05	0	0	0	0	0	0	0	0	0	0	0	0	0	0	0	0	0	0	0	0	0	0	0	0	0	0	0	0.000130668	0	0.000330142	0	0	9.31619e-05
Bacteria/Firmicutes/Clostridia/Clostridiales/Ruminococcaceae/Ruminiclostridium/OTU_000297	0.000279478	0.000487009	0.000525223	0	0.000124766	5.93454e-05	0	0.000419375	0.000153988	0	0	0	0.00108969	0.00444115	0.0017888	0.000820552	0	0	0.000246043	0	4.53782e-05	0.000222436	4.72903e-05	0.000266928	0.000112439	0	0.00020475	0.00030175	0.000577188	0.00042653	0.00131874	0.00136599	0.000889416	0.000825764	0	0.000277932	0.000207125	0.00067561	0.000344234	0.000639386	0.000185805	0.000983768	0.000368936	0.000653339	0.000985777	0.00165071	0.000697188	0	0.00102478
Bacteria/Firmicutes/Clostridia/Clostridiales/Ruminococcaceae/Ruminococcaceae_UCG-010/OTU_001276	0	0.000389607	0.00019099	4.02576e-05	0	8.90181e-05	3.60978e-05	0	0	0	0	0	8.38223e-05	0.000845934	0.000123365	0.000441836	0	0.000159244	0	0	0	0	0	0	5.62193e-05	0	3.4125e-05	0	0	0.000142177	0.000131874	9.75705e-05	0	0	0	0	0.000207125	0	0	0.000213129	0	0	0.000184468	0.000261335	0.000140825	0	0	0	0
Bacteria/Firmicutes/Clostridia/Clostridiales/Ruminococcaceae/Ruminococcaceae_UCG-012/OTU_000836	8.38434e-05	9.74018e-05	0.00019099	0	0	0	0	0	0	0	0	0	0	0	0	0.000252477	0	0	0	0	4.53782e-05	7.41455e-05	0	0	8.43289e-05	0	3.4125e-05	0	4.43991e-05	7.10884e-05	0	0.000292711	0	0	0	0	0	0	0	0	0.000371609	0	0.000184468	0.000392003	0	0.000330142	0	0	0.000279486
Bacteria/Firmicutes/Clostridia/Clostridiales/Ruminococcaceae/Ruminococcaceae_UCG-014/OTU_000720	0	9.74018e-05	2.38738e-05	4.02576e-05	0.000166355	8.90181e-05	9.02446e-05	0	0	0	0.000185174	0.000981354	8.38223e-05	0.000528709	0.000308414	0.000189358	0	5.30814e-05	8.20143e-05	0	0.000272269	0.000222436	0.000283742	0	8.43289e-05	0.000221484	0	4.31072e-05	0.000399592	0.000213265	0.00065937	9.75705e-05	0	0	0	0	0.000207125	0	0	0	0.000185805	0	0	0	0.000563301	0	0.000697188	0	0.000186324
Bacteria/Firmicutes/Clostridia/Clostridiales/Ruminococcaceae/Ruminococcaceae_UCG-014/OTU_001037	0.000111791	0	0	0.000161031	0	0	7.21957e-05	0	7.69941e-05	0	0	0	0	0	0.000308414	0	0	0	0.000410071	0	9.07565e-05	0	0	0	2.81096e-05	0	0	0	4.43991e-05	0.000284353	0.000131874	9.75705e-05	0	0	0.000155448	0	0	0	0	0	0	0	0	0	0	0	0	0	0
Bacteria/Firmicutes/Clostridia/Clostridiales/Ruminococcaceae/Ruminococcaceae_UCG-014/OTU_002091	0	0	2.38738e-05	0	0	8.90181e-05	0	0	0	0	0	0	0	0	0	0	0	0	0	0	4.53782e-05	7.41455e-05	0	0	0	0	0	0	0	0	0	0	0	0	0	0	0	0	0.000344234	0	0	0	0	0.000261335	0	0.000330142	0	0	0
Bacteria/Firmicutes/Clostridia/Clostridiales/Ruminococcaceae/uncultured/OTU_000153	0.000363321	0.000438308	0.00019099	4.02576e-05	4.15887e-05	0.000267054	1.80489e-05	0.000209688	0	0	0	0	0.00134116	0.00232632	0.00104861	0.000631194	0.000450045	5.30814e-05	0	0	9.07565e-05	7.41455e-05	0.000331032	0.000177952	0.000224877	4.02698e-05	0.000170625	0.00125011	0.00124317	0.000781972	0.000791244	0.00107328	0.00148236	0.000412882	0.000466345	0.000555864	0.000207125	0.000386063	0.000344234	0.000639386	0.000557414	0.000245942	0.000368936	0.00156801	0.00126743	0.000660284	0.000697188	0	0.00149059
Bacteria/Firmicutes/Clostridia/Clostridiales/Ruminococcaceae/uncultured/OTU_000266	0.00170482	0.000730514	0.000143243	4.02576e-05	8.31774e-05	0.000148364	7.21957e-05	0.000209688	0	0.000207469	6.17246e-05	0.000981354	0.000586756	0.000317225	0.00067851	0.00151486	0.00180018	0.000159244	0.000246043	0.000418936	4.53782e-05	0.000148291	0	0.000177952	0.00101195	6.04047e-05	0.00020475	4.31072e-05	0.000887981	0.000213265	0.000923117	0.00107328	0.00326119	0.000825764	0.000777242	0.000833797	0	0.000482579	0.00137694	0.000639386	0.00111483	0.000983768	0	0.00196002	0.00563301	0.00231099	0.00139438	0.000289268	0.00335383
Bacteria/Firmicutes/Clostridia/Clostridiales/Ruminococcaceae/uncultured/OTU_000377	0.00025153	0.000243505	0.000119369	0	0	0	0	0	0.000153988	0.000207469	0	0.000490677	0.000335289	0.000105742	0.000308414	0.000568074	0	0	0.000164029	0.000418936	0	0	4.72903e-05	4.44879e-05	0.000421644	4.02698e-05	3.4125e-05	4.31072e-05	0.000177596	0.000568707	0.000527496	0.000390282	0.000592944	0.000412882	0.000466345	0	0	9.65158e-05	0.000344234	0	0.000557414	0	0	0.000784006	0.00267568	0.000330142	0.000697188	0.000578536	0.00102478
Bacteria/Firmicutes/Clostridia/Clostridiales/Ruminococcaceae/uncultured/OTU_001934	0	0	0	0	0	0	3.60978e-05	0	7.69941e-05	0	0	0	0	0	6.16827e-05	0	0	0	0	0	0	0	0	0	5.62193e-05	2.01349e-05	0	0	4.43991e-05	0	0	9.75705e-05	0	0	0	0	0	0	0	0	0	0	0	0	0.00028165	0.000330142	0	0	9.31619e-05
Bacteria/Firmicutes/Clostridia/Clostridiales/Ruminococcaceae/uncultured/OTU_002037	5.58956e-05	0	0.000143243	0	0	0	0	0	0	0	0	0	0	0	0	6.31194e-05	0	0	0	0	4.53782e-05	7.41455e-05	0	0	2.81096e-05	0	0	0	0	0	0	0	0.000592944	0	0	0	0	0	0	0	0	0	0.000184468	0	0	0	0	0	9.31619e-05
Bacteria/Firmicutes/OTU_001074	0.000363321	0	0.000286485	0	0	0	0	0	0	0	0.000185174	0	0	0	0	0	0	0	0	0	9.07565e-05	7.41455e-05	0	0	0	0	0	4.31072e-05	0	0.000142177	0	0	0	0	0	0	0	0	0	0	0	0	0	0	0	0	0	0	0
Bacteria/Fusobacteria/Fusobacteriia/Fusobacteriales/Leptotrichiaceae/uncultured/OTU_000215	0.000363321	0.00129057	0.000740086	0.000362319	0.000207943	0.000504436	0	0.000209688	0	0.000207469	0.000123449	0	0.00108969	0.00190335	0.00160375	0.00151486	0.000450045	0.00037157	8.20143e-05	0.000418936	0.000589917	0.000296582	0.000189161	0.000133464	0.000112439	0	0	0.0006035	0.00164277	0.00348333	0.000527496	0.000390282	0	0.000825764	0.000155448	0	0.00124275	0	0	0.000426257	0.000743218	0.000245942	0	0.000653339	0.00126743	0.00165071	0.000232396	0.00115707	0.00149059
Bacteria/Fusobacteria/Fusobacteriia/Fusobacteriales/OTU_001008	0	9.74018e-05	7.16213e-05	0	0	0	0	0	0	0	0.000185174	0	0	0	0	0.000504955	0	0.000106163	0	0	0	0	0	4.44879e-05	0	0.000100675	0	0	0	0	0	0	0.000296472	0	0	0	0	0	0	0	0	0.000491884	0	0	0	0	0	0	9.31619e-05
Bacteria/Gemmatimonadetes/Gemmatimonadetes/BD2-11_terrestrial_group/OTU_000420	0	4.87009e-05	2.38738e-05	4.02576e-05	4.15887e-05	2.96727e-05	0	0	0	0	0.000185174	0.000490677	0.000754401	0.000528709	0.000246731	0.000315597	0.000450045	0	0	0	4.53782e-05	0	4.72903e-05	4.44879e-05	5.62193e-05	2.01349e-05	3.4125e-05	8.62143e-05	0.00048839	0.000355442	0.00065937	0.000682993	0	0.000412882	0.000310897	0.000833797	0	9.65158e-05	0	0	0.000185805	0	0	0.00117601	0.0016899	0.000660284	0.000697188	0.000289268	0.00186324
Bacteria/Gemmatimonadetes/Gemmatimonadetes/BD2-11_terrestrial_group/OTU_001625	0.000111791	4.87009e-05	2.38738e-05	0	0	0	0	0	0	0.000207469	0	0	8.38223e-05	0	0	6.31194e-05	0	0	0	0	0	0	0	4.44879e-05	2.81096e-05	2.01349e-05	0	0	0	0	0.000263748	0.000195141	0	0	0.000155448	0	0	0	0	0	0	0	0.000184468	0.000130668	0	0.000330142	0	0	0.000186324
Bacteria/Gemmatimonadetes/Gemmatimonadetes/BD2-11_terrestrial_group/OTU_001733	0	0	0	0	0	0	0	0	0	0	0	0	0	0	6.16827e-05	0	0	0	0	0	0	0	0	0	0	0	0	4.31072e-05	4.43991e-05	0	0.000131874	0	0	0	0	0	0	0	0	0	0	0	0	0	0.000140825	0	0	0	9.31619e-05
Bacteria/Gemmatimonadetes/Gemmatimonadetes/Gemmatimonadales/Gemmatimonadaceae/OTU_001014	0.000307426	2.43505e-05	4.77475e-05	8.05153e-05	0	0	0	0	0	0	0	0	0	0	0	0	0.000450045	5.30814e-05	0	0	0	0	4.72903e-05	0	5.62193e-05	0	0	0	0	0	0.000263748	9.75705e-05	0.000296472	0	0	0	0	0.000193032	0	0	0.000185805	0.000245942	0	0.000130668	0.00028165	0	0	0	0.000186324
Bacteria/Gemmatimonadetes/Gemmatimonadetes/Gemmatimonadales/Gemmatimonadaceae/uncultured/OTU_000762	5.58956e-05	0	0	0	0	0	1.80489e-05	0	0	0	0	0	0	0	6.16827e-05	6.31194e-05	0	0	0	0.000418936	0	0	0	0	0.000421644	2.01349e-05	0	8.62143e-05	4.43991e-05	0	0.000527496	0.000390282	0.00118589	0.000412882	0	0	0	0	0	0.000213129	0	0.000245942	0.000184468	0.000784006	0.000140825	0.000660284	0	0.000289268	0.000558971
Bacteria/Gemmatimonadetes/Gemmatimonadetes/Gemmatimonadales/Gemmatimonadaceae/uncultured/OTU_000991	0	2.43505e-05	0	0	0	0	0	0	0	0	0	0	8.38223e-05	0	0	0.000189358	0	0	0	0	0	0	0	0	0.000196767	0	3.4125e-05	4.31072e-05	0	0	0	9.75705e-05	0	0	0	0.000555864	0.000207125	0	0	0	0	0	0.000184468	0.000392003	0.000422476	0	0	0	0
Bacteria/Gemmatimonadetes/Gemmatimonadetes/Gemmatimonadales/Gemmatimonadaceae/uncultured/OTU_001103	0	2.43505e-05	0	4.02576e-05	0	0	0	0	0	0	0	0.000490677	0	0	0	0.000126239	0	0	0	0	0	0	0	0	8.43289e-05	0	0	0	0	0	0.000131874	0	0	0.000412882	0	0	0	0	0	0	0	0	0	0.000261335	0.000140825	0.000660284	0	0.000289268	0
Bacteria/Gemmatimonadetes/Gemmatimonadetes/Gemmatimonadales/Gemmatimonadaceae/uncultured/OTU_001352	0	2.43505e-05	0.000167116	0	0	0	1.80489e-05	0	0	0	0	0	0	0	0	0	0.000450045	0	0	0	0	0	0	0	0.000168658	0	3.4125e-05	0	4.43991e-05	0	0.000527496	0.000487852	0.000296472	0	0	0.000277932	0	9.65158e-05	0	0	0.000185805	0	0	0.000130668	0.00028165	0	0	0.000289268	0.000279486
Bacteria/Gemmatimonadetes/Gemmatimonadetes/Gemmatimonadales/Gemmatimonadaceae/uncultured/OTU_001510	2.79478e-05	0	0	0	0	0	0	0	0	0	0	0	0	0	0	6.31194e-05	0	0	0	0	0	0	0	0	0.000112439	0	0	0	0	0	0.000263748	0.000487852	0	0	0	0.000277932	0	0	0	0	0	0	0	0.000392003	0.000422476	0	0	0	9.31619e-05
Bacteria/Gemmatimonadetes/Gemmatimonadetes/Gemmatimonadales/Gemmatimonadaceae/uncultured/OTU_001651	5.58956e-05	0	0	0	0	0	0	0	0	0	0	0	0	0	0	0	0	0	0	0	0	0	0	0	5.62193e-05	0	0	0	0	0	0	0	0	0	0	0	0	0	0	0	0	0	0	0	0	0	0	0	0
Bacteria/Gemmatimonadetes/Gemmatimonadetes/Gemmatimonadales/Gemmatimonadaceae/uncultured/OTU_001825	0	0	0	0	0	0	0	0	0	0	0	0	0	0	0	0	0	0	0	0	0	0	0	0	2.81096e-05	0	0	0	0	0	0	9.75705e-05	0	0	0	0	0	0	0	0	0	0	0	0	0	0	0	0	0
Bacteria/Gemmatimonadetes/Gemmatimonadetes/Gemmatimonadales/Gemmatimonadaceae/uncultured/OTU_001906	0	0	0	0	0	0	0	0	0	0	0	0	0	0	0	0	0	0	0	0	4.53782e-05	0	0	0	0.000112439	0	0	0	0	0	0.000131874	9.75705e-05	0	0	0	0	0	0	0	0	0	0	0	0.000130668	0.00028165	0	0	0.000289268	9.31619e-05
Bacteria/Gemmatimonadetes/Gemmatimonadetes/Gemmatimonadales/Gemmatimonadaceae/uncultured/OTU_002190	5.58956e-05	0	0	0	0	0	0	0	0	0	0	0	0	0	0	6.31194e-05	0	0	0	0	0	0	0	0	0.000112439	0	0	0	0	0	0.000395622	0.000195141	0	0	0	0	0	9.65158e-05	0	0	0.000185805	0.000245942	0	0.000392003	0	0	0	0.000578536	0.000279486
Bacteria/Gracilibacteria/OTU_000073	0	2.43505e-05	0.000358106	0.000241546	0.000374298	0.0003264	0.00725566	0.00880688	0.0112411	0.00705394	0.0040121	0.00294406	0.000167645	0	0.000740192	0.000189358	0.000450045	0.000265407	0.000328057	0.00125681	0.000635295	0.00185364	0.00714083	0.00898656	0.00399157	0.0016712	0.002184	0.00103457	0.000799183	0.00170612	0.00131874	0.000195141	0	0.000412882	0.000466345	0.00194553	0.00207125	0.000772126	0.00413081	0.00362319	0.00260126	0.00196754	0.00129127	0.000392003	0.000140825	0	0.00325354	0.000289268	9.31619e-05
Bacteria/Gracilibacteria/OTU_000078	5.58956e-05	0.000194804	0.000405854	0.000201288	8.31774e-05	0.000148364	7.21957e-05	0.000209688	0.000153988	0	6.17246e-05	0.000490677	0.00284996	0.00306651	0.0207254	0.000315597	0	0.000159244	0.000410071	0.000418936	0.000136135	0.000370727	0.000236451	0.000845271	0.000196767	2.01349e-05	0.0001365	0.00271575	0.000621587	0.0142888	0	0.000878134	0.000592944	0.000825764	0.000621794	0.000555864	0.000207125	0	0.000688468	0.00106564	0.000185805	0.000245942	0	0.000261335	0.00028165	0.00297128	0.000464792	0.000867804	0.000745295
Bacteria/Gracilibacteria/OTU_000125	8.38434e-05	0	9.5495e-05	4.02576e-05	0.00124766	0	0.00411515	0.000104844	0.0039267	0.00767635	0.00080242	0.00196271	8.38223e-05	0.000105742	0	0	0	0.00037157	0	0.00167574	9.07565e-05	0.0008156	0.000331032	0.00164605	0.00345748	0.000563777	0.000853126	0.000172429	0.000221995	0	0.00105499	9.75705e-05	0	0	0	0.000277932	0.000207125	9.65158e-05	0.0010327	0	0.000371609	0.000245942	0.000184468	0	0.000140825	0	0.000232396	0	0
Bacteria/Gracilibacteria/OTU_000160	0	0	4.77475e-05	0.000442834	0.00191308	0.000890181	0.00276148	0.000733906	0.00762242	0.00165975	0.00135794	0	8.38223e-05	0	0	0	0	5.30814e-05	0.000164029	0.000418936	0.000816808	0.000370727	0.000425612	0.00164605	0.000505973	0.000483238	0.000648376	0.000129321	0.000133197	0.00042653	0.000395622	0	0	0	0.000621794	0.000833797	0.00041425	0.000386063	0.0010327	0.000639386	0.000185805	0	0	0	0	0	0	0	0
Bacteria/Gracilibacteria/OTU_000327	2.79478e-05	0	2.38738e-05	0	0	0	0.000126342	0.000629063	0.00138589	0.000414938	0.00148139	0	0	0	0.000246731	0	0	5.30814e-05	0.000246043	0.000418936	0.000136135	0.000222436	0.000378322	0.00106771	0.000196767	0.000422833	0.0001365	4.31072e-05	4.43991e-05	7.10884e-05	0	0	0	0	0.000155448	0.000277932	0.000207125	0.000289547	0	0.000213129	0.000185805	0	0.000553403	0	0	0	0	0	0
Bacteria/Gracilibacteria/OTU_000374	0	7.30514e-05	0.000334233	0.000120773	8.31774e-05	8.90181e-05	0	0.000209688	0	0	0	0.000490677	0.00100587	0.000211484	0.000123365	0.000441836	0.000450045	0	0	0	4.53782e-05	7.41455e-05	9.45805e-05	8.89759e-05	2.81096e-05	0	0	0.00103457	4.43991e-05	0.000213265	0	9.75705e-05	0.000592944	0	0	0	0	0	0	0	0.000185805	0	0	0	0	0	0	0	0
Bacteria/Gracilibacteria/OTU_000444	0	0.000170453	0.000262611	8.05153e-05	0.000831774	0.000415418	0.000577565	0	0.000384971	0.000414938	0.000185174	0	8.38223e-05	0.000105742	0.000123365	0	0	5.30814e-05	0	0.000418936	9.07565e-05	0.000222436	4.72903e-05	4.44879e-05	5.62193e-05	0	0	0	0.000177596	7.10884e-05	0.000395622	0	0	0	0	0	0	9.65158e-05	0.000344234	0	0	0.000245942	0.000184468	0	0	0	0.000232396	0	0
Bacteria/Gracilibacteria/OTU_000464	2.79478e-05	2.43505e-05	2.38738e-05	0.000120773	8.31774e-05	0.000148364	1.80489e-05	0.000104844	0	0	0	0.000490677	0.000922045	0.000211484	0.000555144	6.31194e-05	0.000450045	0	0	0	9.07565e-05	0	0.000283742	4.44879e-05	0	2.01349e-05	0	0.000215536	0.000177596	0.000497619	0	0	0	0	0	0	0	0	0	0	0	0	0	0.000261335	0	0.000330142	0.000232396	0	9.31619e-05
Bacteria/Gracilibacteria/OTU_000512	0.00025153	2.43505e-05	2.38738e-05	4.02576e-05	8.31774e-05	2.96727e-05	0	0	7.69941e-05	0	0	0	0	0.000528709	0.000123365	0.000315597	0	0	0.000164029	0	0	0	4.72903e-05	0	0.000168658	2.01349e-05	0	0.000172429	0.000266394	7.10884e-05	0	9.75705e-05	0.000296472	0.000412882	0.000310897	0	0	0	0.000688468	0.000852515	0	0	0	0.000784006	0.00028165	0	0.000464792	0.000289268	0.000372648
Bacteria/Gracilibacteria/OTU_000805	0	0.000267855	7.16213e-05	4.02576e-05	8.31774e-05	5.93454e-05	1.80489e-05	0.000104844	0	0	0	0	0.000922045	0.000211484	0.00154207	0.000252477	0	5.30814e-05	0	0	4.53782e-05	7.41455e-05	4.72903e-05	0	0	2.01349e-05	0	0.000431072	8.87981e-05	0.000284353	0.000131874	9.75705e-05	0.000296472	0	0	0	0	0	0	0	0	0	0	0.000522671	0	0.000330142	0	0	9.31619e-05
Bacteria/Gracilibacteria/OTU_000829	0	2.43505e-05	4.77475e-05	4.02576e-05	0	2.96727e-05	1.80489e-05	0	7.69941e-05	0	0.000123449	0	0	0.000211484	0.000246731	0	0	0	0	0	0	0	9.45805e-05	0	2.81096e-05	2.01349e-05	0	8.62143e-05	0.000133197	0.000142177	0	0	0	0	0	0	0	0	0.000344234	0.000213129	0	0	0	0	0	0	0	0	0
Bacteria/Gracilibacteria/OTU_000915	0	2.43505e-05	0.000119369	0.000120773	8.31774e-05	5.93454e-05	5.41467e-05	0.000209688	0	0.000207469	6.17246e-05	0	0.000419111	0.000528709	0.000801875	0.000189358	0	0	8.20143e-05	0	0.000136135	7.41455e-05	4.72903e-05	0	0	0	6.82501e-05	0.000172429	0.000399592	0.000639795	0	0	0	0	0	0.000277932	0	0	0	0.000213129	0	0	0	0.000130668	0	0	0	0	0
Bacteria/Gracilibacteria/OTU_001079	0	4.87009e-05	4.77475e-05	4.02576e-05	4.15887e-05	2.96727e-05	3.60978e-05	0.000104844	0	0	0	0	8.38223e-05	0	0.000246731	0.000189358	0	0	0	0	9.07565e-05	0	4.72903e-05	0	0	0	0	0	0.000133197	0.000142177	0	9.75705e-05	0	0	0	0	0	0	0	0	0	0	0	0	0.000140825	0	0	0	0
Bacteria/Gracilibacteria/OTU_001093	0	0	9.5495e-05	0	4.15887e-05	0	0	0	0	0	0	0	0.000922045	0	0.000616827	0.000126239	0	0	0	0	0	7.41455e-05	4.72903e-05	0	0	2.01349e-05	0	0.000474179	8.87981e-05	0.000213265	0	0	0.000296472	0	0	0	0	0	0	0.000639386	0	0	0	0	0.000140825	0	0	0	9.31619e-05
Bacteria/Gracilibacteria/OTU_001100	0	9.74018e-05	0.00019099	0	0	0	0	0.000104844	0	0	0	0	0.000167645	0.000422967	0.000185048	6.31194e-05	0	0	8.20143e-05	0	4.53782e-05	0	0	4.44879e-05	2.81096e-05	0	0	4.31072e-05	4.43991e-05	7.10884e-05	0	0	0	0	0	0	0	0	0	0	0	0	0	0.000130668	0	0	0.000232396	0	0
Bacteria/Gracilibacteria/OTU_001188	0	0	0	0	0	2.96727e-05	0	0	0	0	0	0	0.000167645	0	6.16827e-05	0.000126239	0.000450045	0	0	0	0	7.41455e-05	0	0	0	0	0	0.000172429	0.000177596	0	0	0	0	0	0	0	0	9.65158e-05	0	0	0.000185805	0	0	0.000261335	0	0.000330142	0	0	0.000186324
Bacteria/Gracilibacteria/OTU_001191	0	7.30514e-05	0	4.02576e-05	0	0	3.60978e-05	0.000104844	0	0.000207469	0	0	0	0	0	0.000126239	0	0	0	0	0	0	4.72903e-05	0	8.43289e-05	0	0	0	0	0	0.000395622	0	0	0.000412882	0	0.000277932	0.000207125	0	0.0010327	0.000213129	0.000185805	0	0	0	0	0	0.000464792	0	9.31619e-05
Bacteria/Gracilibacteria/OTU_001410	0	4.87009e-05	0	0	0	0	0	0	0	0	0	0	0	0	0	0	0	0	0	0	0	0	0	0	0	0	3.4125e-05	0	0	0	0	0	0.000296472	0	0	0	0	0	0	0	0	0	0	0	0.000140825	0	0	0	0.000186324
Bacteria/Gracilibacteria/OTU_001561	8.38434e-05	7.30514e-05	9.5495e-05	0	4.15887e-05	2.96727e-05	0	0	0	0	0	0	8.38223e-05	0.000317225	0.000370096	0.000252477	0	0	0	0	0	0	4.72903e-05	8.89759e-05	5.62193e-05	0	3.4125e-05	4.31072e-05	4.43991e-05	0.000213265	0.000263748	9.75705e-05	0	0	0	0	0	0	0	0.000213129	0	0	0	0	0.00028165	0	0	0	0.000186324
Bacteria/Gracilibacteria/OTU_001575	2.79478e-05	9.74018e-05	7.16213e-05	0	0	0	0	0	0	0	0	0	0	0	0	6.31194e-05	0	0	0	0	4.53782e-05	0	0	0	0	0	3.4125e-05	8.62143e-05	4.43991e-05	0	0	0.000292711	0	0	0	0	0	0	0	0	0	0	0	0	0	0.000330142	0	0	0.000186324
Bacteria/Gracilibacteria/OTU_001735	8.38434e-05	0.000146103	0.000286485	8.05153e-05	8.31774e-05	0.000148364	0.000144391	0.000419375	0.000153988	0	0	0	0.00108969	0.000634451	0.00104861	0.000126239	0	0	8.20143e-05	0	0.000226891	0	0.000141871	4.44879e-05	5.62193e-05	2.01349e-05	0	0.0006035	0.000621587	0.00127959	0.000263748	0.000487852	0	0.000412882	0	0	0	0	0	0	0	0	0	0.000261335	0	0	0	0	0
Bacteria/Gracilibacteria/OTU_001880	0.000111791	0.000487009	0.000907203	8.05153e-05	4.15887e-05	2.96727e-05	3.60978e-05	0	7.69941e-05	0.000207469	0.000123449	0	0.00243085	0.00169187	0.00919072	0.000504955	0.000450045	0.000106163	0.000328057	0.000418936	9.07565e-05	7.41455e-05	0.000283742	8.89759e-05	2.81096e-05	4.02698e-05	0	0.00206914	0.000310793	0.0054738	0	0.000390282	0	0.000412882	0.000155448	0.000277932	0	0	0	0.000213129	0.000371609	0	0	0.000392003	0.00028165	0	0	0.000578536	0.00046581
Bacteria/Gracilibacteria/OTU_001915	5.58956e-05	0	0	0	0	0	1.80489e-05	0.000104844	0	0	0	0.000490677	0	0	6.16827e-05	0	0	0	0	0	4.53782e-05	0	9.45805e-05	0	0	0	0	8.62143e-05	4.43991e-05	7.10884e-05	0	0	0	0	0	0	0	0	0	0	0	0	0	0	0	0	0	0	0
Bacteria/Gracilibacteria/OTU_001935	0	0	0	0	0	0	0	0	0	0	0	0	8.38223e-05	0.000105742	0	0	0	0	0	0	0	0	0	0	0	0	3.4125e-05	0	0	0	0.000131874	0	0	0	0	0	0	9.65158e-05	0	0	0	0	0.000184468	0	0	0	0	0	0
Bacteria/Gracilibacteria/OTU_001977	0	2.43505e-05	2.38738e-05	0	0	0	0	0	0	0	0	0	0.000335289	0.000105742	0	6.31194e-05	0	0	0	0	0	0	0	0	2.81096e-05	0	0	0.000129321	4.43991e-05	0.000142177	0	0	0	0	0	0	0	9.65158e-05	0	0	0	0	0	0	0	0	0	0.000289268	9.31619e-05
Bacteria/Gracilibacteria/OTU_002054	0	0	9.5495e-05	0	0	0	0	0.000104844	0	0	0	0	0	0	0	0	0	0	0	0	0	0	0	0	0	0	0	0	0	7.10884e-05	0	0	0	0	0	0	0	0	0	0	0	0	0	0	0	0	0	0.000289268	9.31619e-05
Bacteria/Gracilibacteria/OTU_002067	0	0	0	0	0	5.93454e-05	0	0	0	0	6.17246e-05	0	8.38223e-05	0	0.000185048	0	0	0	0	0	9.07565e-05	0	0	0	0	2.01349e-05	0	4.31072e-05	0.000177596	7.10884e-05	0	0	0	0	0	0.000277932	0	9.65158e-05	0	0	0	0	0	0	0	0.000330142	0	0	9.31619e-05
Bacteria/Gracilibacteria/OTU_002138	0	0	0.000167116	0	0	0	0	0	0	0	0	0	0	0	0.000123365	0	0	0	0	0	0	0	0	0	0	0	0	4.31072e-05	0	7.10884e-05	0	9.75705e-05	0	0	0	0	0	0	0.000344234	0.000213129	0	0	0	0	0	0	0	0	0
Bacteria/Hydrogenedentes/OTU_000888	2.79478e-05	7.30514e-05	0	0	0	2.96727e-05	0	0	0	0	0	0	0	0	0	0.000126239	0.000450045	0	0	0	0	0	0	0	0	0	3.4125e-05	0	0	0	0.000131874	9.75705e-05	0.000592944	0	0	0.000555864	0.000207125	9.65158e-05	0.000344234	0	0	0	0	0	0.000422476	0	0.000464792	0	0
Bacteria/Hydrogenedentes/OTU_001068	0	4.87009e-05	0	0	0	2.96727e-05	0	0	0	0	0	0	0.000167645	0.000105742	6.16827e-05	6.31194e-05	0.000450045	0	0	0	0	0	4.72903e-05	4.44879e-05	0	0	3.4125e-05	0	0.000133197	7.10884e-05	0.000263748	0.000195141	0.000296472	0.000412882	0	0	0.000207125	0	0	0	0.000185805	0	0	0.000261335	0.000140825	0	0	0	0
Bacteria/Hydrogenedentes/OTU_001713	0	0.000194804	0.000119369	4.02576e-05	0	0	0	0	0	0	0	0	0	0	0	0	0	0	0	0	0	0	0	0	0	0	0	0	0	0	0	0	0	0	0	0	0.000207125	0	0	0	0	0	0	0	0	0	0	0	0
Bacteria/Hydrogenedentes/OTU_001938	5.58956e-05	0	2.38738e-05	0	0	0	0	0	0	0	0	0	0	0	0	0	0	0	0	0	0	7.41455e-05	0	0	0	0	3.4125e-05	4.31072e-05	4.43991e-05	7.10884e-05	0	0	0.000592944	0	0	0	0	0	0	0	0	0.000245942	0	0.000130668	0	0	0	0	9.31619e-05
Bacteria/Hydrogenedentes/OTU_002184	0	0	0	0	0	0	0	0	0	0	0	0	8.38223e-05	0	0	0	0	0	0	0	0	0	0	4.44879e-05	0	0	0	0	0	0	0.000131874	9.75705e-05	0	0	0	0	0	0	0	0	0	0	0	0	0.000140825	0	0	0	0
Bacteria/Latescibacteria/OTU_000218	5.58956e-05	7.30514e-05	0.000167116	0	0	5.93454e-05	0	0.000314531	0	0	6.17246e-05	0	0.000754401	0.00475838	0.00185048	0.000189358	0.000450045	5.30814e-05	0	0	4.53782e-05	7.41455e-05	4.72903e-05	0.000133464	0.000309206	0	0	0.00030175	0.00279714	0.00199047	0.00105499	0.00107328	0.000889416	0.00165153	0.000310897	0.000277932	0	0.000193032	0.000344234	0.000213129	0	0	0	0.000522671	0.00154908	0.000330142	0.000697188	0.000289268	0.000558971
Bacteria/Latescibacteria/OTU_000328	5.58956e-05	9.74018e-05	4.77475e-05	4.02576e-05	0	5.93454e-05	1.80489e-05	0	0	0	0	0	0.000754401	0.000422967	0.000555144	6.31194e-05	0.000450045	0	8.20143e-05	0	0.000181513	0	4.72903e-05	0.000133464	0.000140548	2.01349e-05	3.4125e-05	0.000258643	0.000799183	0.000568707	0.000395622	0.000975705	0	0.000412882	0.000155448	0.000277932	0	0.000193032	0.0010327	0.000639386	0	0	0	0.00117601	0.000563301	0.000660284	0	0.000289268	0.000279486
Bacteria/Latescibacteria/OTU_000338	2.79478e-05	9.74018e-05	0.000167116	0.000120773	0	5.93454e-05	1.80489e-05	0.000209688	0.000153988	0.000207469	0.000123449	0	0.00108969	0.00137464	0.000431779	0.000378716	0	0	0.000164029	0.000418936	0.000136135	0.000222436	4.72903e-05	0.000133464	0.000168658	2.01349e-05	3.4125e-05	0.00090525	0.00146517	0.00085306	0.000923117	0.00126842	0.000889416	0.000412882	0.000155448	0.000277932	0.000207125	0	0	0	0	0	0.000737871	0.00196002	0.0011266	0.00264114	0	0.000867804	0.00130427
Bacteria/Latescibacteria/OTU_000618	2.79478e-05	0	2.38738e-05	0	4.15887e-05	0	1.80489e-05	0.000104844	0	0	0	0	0.000335289	0	0.000370096	0.000126239	0	0	0	0	0	0	4.72903e-05	0	0	0	3.4125e-05	0.000129321	8.87981e-05	7.10884e-05	0	0.000195141	0	0	0	0	0	0	0	0	0	0	0	0	0.000140825	0	0	0	0
Bacteria/Latescibacteria/OTU_000768	2.79478e-05	0	0	0	0	0	0	0	0	0	0	0.000490677	0.000419111	0.000317225	6.16827e-05	0.000126239	0.000450045	0	0	0	0	0	0	4.44879e-05	2.81096e-05	0	0	0.000129321	0.000133197	0.000142177	0.000131874	0.000292711	0	0	0	0.000277932	0	0	0	0.000213129	0	0	0	0.000653339	0	0.000660284	0	0	9.31619e-05
Bacteria/Latescibacteria/OTU_001257	2.79478e-05	0	0	0	0	0	0	0	0	0	0	0	0	0	0	0	0	0	0	0	0	0	0	0	2.81096e-05	0	0	0	0	0	0	0	0	0	0	0	0	0	0	0	0	0	0	0	0	0	0	0	0
Bacteria/Latescibacteria/OTU_001556	0.000139739	0	0	4.02576e-05	0	0	0	0	0	0	0	0	0	0	0	0	0	0	0	0	0	0	0	0	0	0	0	0	0	0	0	0	0	0	0	0	0	0	0	0	0	0	0	0.000130668	0	0	0	0	0
Bacteria/Latescibacteria/OTU_001994	0	0	0	0	0	0	0	0	0	0	0	0	0.000251467	0.000105742	6.16827e-05	6.31194e-05	0	0	0	0	0	7.41455e-05	0	0	0	0	3.4125e-05	0.000172429	8.87981e-05	7.10884e-05	0	0	0	0	0	0	0	0	0	0	0	0	0	0	0	0	0	0	9.31619e-05
Bacteria/Latescibacteria/OTU_002028	2.79478e-05	2.43505e-05	0	0	0	0	0	0	0	0	0	0	0.000251467	0.000422967	0.000185048	6.31194e-05	0.000450045	0	0	0	0	0	0	4.44879e-05	8.43289e-05	2.01349e-05	0	0.000215536	0.000399592	0.000213265	0.000263748	0.000682993	0	0	0	0.000277932	0	0	0.000688468	0	0	0.000245942	0	0.000784006	0.000140825	0.000330142	0.000464792	0.000578536	0.000186324
Bacteria/Lentisphaerae/BS5/OTU_000891	0.000111791	7.30514e-05	4.77475e-05	4.02576e-05	0	0	0	0	0	0	6.17246e-05	0	0.000335289	0.000317225	0.000246731	0	0.000450045	0.000212325	0	0	0	0	4.72903e-05	0	0	0	0	0.000129321	0.000133197	0	0	9.75705e-05	0	0	0	0	0	0	0	0.000213129	0	0	0	0	0	0	0	0.000289268	0
Bacteria/Lentisphaerae/Lentisphaeria/Victivallales/Victivallaceae/Victivallis/OTU_000462	0	4.87009e-05	0	0	0	0	0	0	0	0	0.000123449	0	8.38223e-05	0.000211484	0.000308414	6.31194e-05	0.000450045	0	0	0	4.53782e-05	0	0	0	2.81096e-05	2.01349e-05	0	0.000172429	0.000133197	0.000213265	0	0	0	0.000412882	0	0	0	0	0	0	0	0	0	0	0	0	0	0	9.31619e-05
Bacteria/Lentisphaerae/Lentisphaeria/Victivallales/Victivallaceae/Victivallis/OTU_000841	0	2.43505e-05	0.000119369	0.000161031	4.15887e-05	8.90181e-05	0	0.000104844	0.000153988	0	0	0	0.000167645	0.000740192	0.00067851	0.000315597	0	0	0	0	0.000136135	0	4.72903e-05	0	0	2.01349e-05	0	0.000258643	0.000355192	0.00127959	0.000131874	0	0	0	0	0	0	9.65158e-05	0	0	0	0	0	0.000130668	0	0	0	0	9.31619e-05
Bacteria/Lentisphaerae/Lentisphaeria/Victivallales/Victivallaceae/Victivallis/OTU_000854	2.79478e-05	0.000170453	9.5495e-05	0	0	0.000267054	0	0	0	0	0	0	0.000167645	0.000634451	0.000493462	6.31194e-05	0	5.30814e-05	0	0	0.000272269	0	4.72903e-05	0	2.81096e-05	2.01349e-05	3.4125e-05	8.62143e-05	8.87981e-05	7.10884e-05	0	0	0	0	0.000155448	0	0	9.65158e-05	0	0	0	0	0	0	0	0.000330142	0	0	9.31619e-05
Bacteria/Lentisphaerae/Lentisphaeria/Victivallales/Victivallaceae/Victivallis/OTU_000861	5.58956e-05	0.000121752	2.38738e-05	0	0	0	0	0.000104844	0	0.000207469	0	0	0.000335289	0.000105742	0.000986923	0	0.000450045	0	8.20143e-05	0	0	0.000148291	0	0	2.81096e-05	0	0	8.62143e-05	0.000177596	0.000355442	0	0	0	0.000412882	0.000155448	0	0	0	0	0	0	0	0	0	0	0	0	0	9.31619e-05
Bacteria/Lentisphaerae/Lentisphaeria/Victivallales/Victivallaceae/Victivallis/OTU_001603	0.000111791	0	0	0	0	5.93454e-05	0	0	0	0	0	0.000490677	0	0.000105742	0.000123365	0	0	0	0.000164029	0	0	0	0	0	0	0	0	0	8.87981e-05	0	0	0	0	0	0	0	0.000207125	0	0	0	0	0.000245942	0	0	0	0	0	0	0
Bacteria/Lentisphaerae/MSBL3/OTU_001159	2.79478e-05	0	0.000119369	0	4.15887e-05	2.96727e-05	0	0	0	0	0	0	0.000167645	0.000105742	0.000123365	6.31194e-05	0	0	0	0	0	0	0	0	0	0	0	0	8.87981e-05	0.000142177	0	0	0	0	0	0	0	0	0	0	0.000185805	0	0	0	0	0	0.000232396	0	9.31619e-05
Bacteria/Lentisphaerae/Oligosphaeria/Oligosphaerales/OTU_000953	5.58956e-05	7.30514e-05	7.16213e-05	0	0	0	1.80489e-05	0.000209688	0	0	0	0	8.38223e-05	0.000211484	0.000185048	6.31194e-05	0	0	0	0	0	0	0	0	5.62193e-05	0	0	0	8.87981e-05	0.000142177	0.000131874	0	0	0	0	0.000555864	0	0	0.000344234	0.000213129	0	0	0	0	0	0.000660284	0.000232396	0	0
Bacteria/Lentisphaerae/Oligosphaeria/OTU_000496	5.58956e-05	0	0	0.000201288	0	2.96727e-05	0	0.000104844	7.69941e-05	0	0.000246898	0	0	0.000105742	0.000555144	0	0	0	0.000164029	0	0.000136135	0.000148291	4.72903e-05	0	0	0.000100675	0	0	0.000443991	0.000284353	0	0	0	0	0	0	0	0	0	0	0	0	0	0	0.00028165	0	0	0	9.31619e-05
Bacteria/Lentisphaerae/Oligosphaeria/OTU_002124	0	4.87009e-05	0.000167116	0	0	0	0	0	0	0	0	0	0	0	0.000123365	0.000126239	0	0	0	0	0	0	4.72903e-05	4.44879e-05	0	0	0	0	0	0	0.000131874	9.75705e-05	0	0	0	0	0	0	0.000344234	0	0	0	0	0.000130668	0	0	0	0	0.000279486
Bacteria/Lentisphaerae/R76-B128/OTU_001312	0	4.87009e-05	0	0	0	0	0	0	0	0	0	0	0	0	6.16827e-05	0.000126239	0	0	0	0	0	0	0	0	5.62193e-05	2.01349e-05	0	0	0	0	0	0	0	0.000412882	0	0	0	0	0	0.000213129	0.000185805	0	0	0	0	0.000330142	0	0	0.000372648
Bacteria/Lentisphaerae/R76-B128/OTU_001329	0	0	9.5495e-05	0	0	0	0	0	0	0	0	0	0	0	6.16827e-05	6.31194e-05	0	0	0	0	0	0	0	0	0.000112439	0	3.4125e-05	0	4.43991e-05	7.10884e-05	0.000131874	9.75705e-05	0	0	0.000155448	0	0.000207125	0	0.000344234	0	0.000185805	0	0	0	0.000563301	0	0	0	9.31619e-05
Bacteria/Lentisphaerae/R76-B128/OTU_001650	2.79478e-05	0	2.38738e-05	0	0	0	0	0	0	0	0	0	0	0	0	0	0	0	0	0	0	0	0	4.44879e-05	0	0	0	0	4.43991e-05	0	0	0	0	0	0	0	0	0	0	0	0.000185805	0	0	0	0	0	0	0	0
Bacteria/Lentisphaerae/WCHB1-41/OTU_001564	0	0	2.38738e-05	0	0	0	0	0	0	0	0	0	0	0.000105742	6.16827e-05	0	0	0	0	0	0	0	0	0	2.81096e-05	0	0	0	0	7.10884e-05	0.000131874	9.75705e-05	0	0	0	0	0	0	0	0.000213129	0	0	0	0	0	0.000330142	0	0	9.31619e-05
Bacteria/Lentisphaerae/WCHB1-41/OTU_001640	2.79478e-05	9.74018e-05	0.000143243	0	0	2.96727e-05	0	0	0	0	0	0	0	0.000317225	0.000123365	0.000126239	0	0	0	0	0	0	0	0	0	2.01349e-05	0	0	8.87981e-05	0	0.000131874	0	0	0.000412882	0	0	0	0	0	0	0	0	0	0	0	0	0	0	9.31619e-05
Bacteria/Marinimicrobia_(SAR406_clade)/OTU_002025	0	0	2.38738e-05	0	0	0	0	0	0	0	0	0	0	0	6.16827e-05	6.31194e-05	0	0	0	0	0	0	0	0	0	0	0	0	0	0	0	0	0	0.000412882	0	0	0	0	0	0	0	0	0.000184468	0	0	0	0	0	0
Bacteria/Microgenomates/OTU_001263	2.79478e-05	2.43505e-05	2.38738e-05	4.02576e-05	4.15887e-05	2.96727e-05	1.80489e-05	0	0	0	0	0	0	0	0	0	0	0	0	0	9.07565e-05	7.41455e-05	0	0	0	0	0	0	0	0	0	9.75705e-05	0.000296472	0.000412882	0	0	0	9.65158e-05	0	0	0	0	0.000184468	0	0	0	0	0	9.31619e-05
Bacteria/Microgenomates/OTU_001832	5.58956e-05	0	0	0	0	0	0	0	0	0	0	0	0	0	0	0	0	0	0	0	0	0	0	4.44879e-05	0	0	3.4125e-05	4.31072e-05	4.43991e-05	7.10884e-05	0	0	0	0	0	0	0	0	0	0	0	0	0	0.000130668	0.000140825	0	0	0	9.31619e-05
Bacteria/Nitrospirae/Nitrospira/Nitrospirales/Nitrospiraceae/Leptospirillum/OTU_000531	0.000391269	4.87009e-05	0	8.05153e-05	0	8.90181e-05	0	0	0	0	0	0.000490677	0.000251467	0	0	0	0.000450045	5.30814e-05	0	0	0	7.41455e-05	0	8.89759e-05	0	2.01349e-05	0	0	0.000177596	0.000142177	0.000131874	9.75705e-05	0.00296472	0	0.000155448	0.000555864	0.000207125	9.65158e-05	0	0	0	0.000245942	0	0	0.000704126	0.000330142	0.000232396	0.000289268	0.00111794
Bacteria/Nitrospirae/Nitrospira/Nitrospirales/Nitrospiraceae/Nitrospira/OTU_001173	0.000363321	2.43505e-05	4.77475e-05	0	0	0	0	0	0	0	0	0.000490677	0	0	0	0.000126239	0	0.000159244	0	0	4.53782e-05	0	0	0	0.000112439	0	0	0	4.43991e-05	7.10884e-05	0.000131874	0.000292711	0.000296472	0	0	0	0.000207125	0	0	0	0	0	0	0	0.000422476	0.000330142	0.000232396	0	0.00046581
Bacteria/Nitrospirae/Nitrospira/Nitrospirales/Nitrospiraceae/Nitrospira/OTU_001203	2.79478e-05	0	0	0	0	0	0	0	0	0	0	0	0	0	0	0	0	5.30814e-05	0	0	0	0	4.72903e-05	0	0.000112439	0	0	0	4.43991e-05	0	0.000131874	9.75705e-05	0.000592944	0	0	0	0	0	0	0	0.000185805	0	0	0	0.00028165	0	0.000232396	0	9.31619e-05
Bacteria/Nitrospirae/Nitrospira/Nitrospirales/Nitrospiraceae/Nitrospira/OTU_001285	0.000223582	4.87009e-05	2.38738e-05	0	0	0	0	0	0	0	0	0	0	0	0	6.31194e-05	0	0.000159244	0	0	0	0	0	0	0	0	0	0	4.43991e-05	0	0	0	0	0	0	0	0	0	0	0	0.000185805	0.000245942	0	0	0.00028165	0	0	0	0
Bacteria/Nitrospirae/Nitrospira/Nitrospirales/Nitrospiraceae/uncultured/OTU_001056	2.79478e-05	2.43505e-05	7.16213e-05	0	0	0	0	0	0	0	0	0.000490677	8.38223e-05	0	0	0	0	0	0	0	0	0	0	4.44879e-05	5.62193e-05	0	0	0	4.43991e-05	0	0.000263748	9.75705e-05	0.000592944	0.000412882	0.000155448	0	0.000207125	0	0	0	0	0	0	0	0.000140825	0.000330142	0	0	9.31619e-05
Bacteria/Nitrospirae/Nitrospira/Nitrospirales/Nitrospiraceae/uncultured/OTU_001593	8.38434e-05	4.87009e-05	4.77475e-05	0	0	0	0	0	0	0.000207469	0	0	0	0	0	0	0.000450045	0	0	0	0	0	4.72903e-05	0	2.81096e-05	0	0	0	0	0.000142177	0	0	0	0	0.000155448	0	0	0	0	0.000213129	0	0	0	0	0	0	0	0	0
Bacteria/Nitrospirae/Nitrospira/Nitrospirales/Nitrospiraceae/uncultured/OTU_002121	0	0	0	0	0	2.96727e-05	1.80489e-05	0	0	0.000207469	0	0	0	0	0	0	0	0	0	0	4.53782e-05	0	0	0	0	0	0	0	0	0	0.000263748	0	0	0	0	0	0	9.65158e-05	0	0	0	0	0.000184468	0	0	0	0	0	0
Bacteria/Omnitrophica/NPL-UPA2/OTU_001214	5.58956e-05	4.87009e-05	0	0.000161031	0	5.93454e-05	0	0	0	0	0	0	0	0	0	0	0	0	0	0.000418936	0	0	0	0	0	0	0	0	0	0	0.000131874	0	0	0	0.000155448	0	0	0	0	0	0	0	0	0	0	0.000330142	0	0	0
Bacteria/Omnitrophica/NPL-UPA2/OTU_001707	0	2.43505e-05	0	8.05153e-05	0	0	0	0	0	0	0	0.000981354	8.38223e-05	0.000422967	6.16827e-05	0	0	0	0	0	0	0	0	0	0	0	0	0	4.43991e-05	7.10884e-05	0	9.75705e-05	0	0	0	0	0	0	0	0	0	0	0	0	0	0.000330142	0	0	0.000186324
Bacteria/Omnitrophica/NPL-UPA2/OTU_001728	2.79478e-05	0	0	4.02576e-05	0	5.93454e-05	0	0.000104844	0	0	0	0	8.38223e-05	0.000105742	0	0	0	0	0	0	4.53782e-05	0	0.000141871	0	2.81096e-05	2.01349e-05	0	0	8.87981e-05	0.000142177	0	9.75705e-05	0	0	0	0	0	9.65158e-05	0	0	0	0	0	0	0	0	0	0	0
Bacteria/OTU_000021	0.000307426	7.30514e-05	0.000143243	0.000120773	0.00062383	0.000207709	0.000126342	0.00283078	0.00100092	0.000622407	0.000246898	0.00196271	0.0574183	0.000740192	0.00117197	0.00183046	0.0049505	0.000318488	0.0011482	0.00293255	0.000952943	0.00126047	0.00184432	0.000889759	0.000674631	0.000362428	0.000170625	0.078455	0.00279714	0.00163503	0.000263748	0.0059518	0.00444708	0.000825764	0.000310897	0.00111173	0	9.65158e-05	0.000688468	0.000852515	0.000929023	0	0.000184468	0.00757873	0.00211238	0.000660284	0.000464792	0.00983512	0.00102478
Bacteria/OTU_000036	0.00313015	0.00528405	0.00814095	0.000644122	0.000748596	0.000623127	0.000108293	0.000419375	7.69941e-05	0.000207469	0.000185174	0.000490677	0.000502934	0.00137464	0.000801875	0.00631194	0.00090009	0.00116779	0.0028705	0.000418936	0.00136135	0.000444873	0.000520193	0.000311416	8.43289e-05	8.05396e-05	0	0.000387964	0.000399592	0.000568707	0.000131874	0.000682993	0.000296472	0.000825764	0.000777242	0	0	0	0	0.000639386	0	0	0.000184468	0.000653339	0.00028165	0.000660284	0.000232396	0.000578536	0.000186324
Bacteria/OTU_000091	0.000279478	0.00504054	0.00422565	0.000644122	0.000499064	0.000593454	0.000252685	0.000733906	7.69941e-05	0.000414938	0.000308623	0.00147203	0.00410729	0.00539283	0.00302245	0.00334533	0.00405041	0.000318488	0.000820143	0.000837872	0.000317648	0.000222436	0.000567483	0.000355904	0.000927618	6.04047e-05	0.0004095	0.00189672	0.00106558	0.00127959	0.00210998	0.00351254	0.00237178	0.00371594	0.00170993	0.000555864	0.000621375	0.000482579	0.000688468	0.0014919	0.000371609	0.000737826	0.000922339	0.0036587	0.00380228	0.00429185	0.00116198	0.00231415	0.00251537
Bacteria/OTU_000117	0.00357732	0.00185063	0.00324683	0.000563607	0.000291121	0.000474763	0	0.000314531	0	0.000207469	0.000123449	0	0.000251467	0.000317225	0.000370096	0.00233542	0.000450045	0.00127395	0.000902157	0	0.000907565	0.000148291	0.000283742	0.000355904	2.81096e-05	2.01349e-05	3.4125e-05	0.000129321	0.000443991	0.000497619	0.000263748	0.000292711	0	0	0.000155448	0.000277932	0.000207125	0	0	0.000213129	0	0.000245942	0	0.000130668	0.000704126	0	0.000232396	0.000289268	9.31619e-05
Bacteria/OTU_000133	0.000419217	0.00258115	0.00360494	0.00217391	0.000873362	0.0019584	0.000234636	0.000943594	7.69941e-05	0.000622407	0.000740695	0	0.000251467	0.0012689	0.000123365	0.00328221	0.00090009	0.000636976	0.000656114	0	0.00077143	0.000444873	0.000567483	0.000133464	2.81096e-05	4.02698e-05	0.000102375	0.000172429	0.000399592	0.000284353	0	0.000195141	0	0	0.000155448	0	0	0	0	0.000426257	0.000185805	0	0	0	0	0	0	0	9.31619e-05
Bacteria/OTU_000144	0.000698695	0.00340906	0.00310359	0.00112721	0.000707008	0.00077149	0.000108293	0.00115328	0.000615953	0.000829876	0.000370348	0.000490677	0.0581727	0.00179761	0.00166543	0.00321909	0.00585059	0.000265407	0.00139424	0.00209468	0.00149748	0.000889746	0.001466	0.000622831	0.000140548	0.000322158	0.000102375	0.0649625	0.00261954	0.00447857	0.00065937	0.00321983	0.00296472	0.00123865	0.000310897	0.000833797	0.00041425	9.65158e-05	0	0	0.00111483	0.000983768	0.000368936	0.00378936	0.000844951	0.000660284	0.000232396	0.0072317	0.00130427
Bacteria/OTU_000154	0.000307426	0.000194804	0.000358106	0.000603865	0.000374298	0.000563781	0.000595614	0.00629063	0.000692947	0.000414938	0.000308623	0.00490677	0.000251467	0.000634451	0.00104861	0.000820552	0.00315032	0.000583895	0.00106619	0.00460829	0	0.0008156	0.000331032	0.00177952	0.000505973	2.01349e-05	0.00034125	0.00116389	0.000621587	0.000781972	0.00395622	0.00526881	0.00177883	0.00289017	0.00310897	0.00444691	0.000621375	0.00135122	0.00654045	0.00511509	0.00260126	0.000737826	0.00147574	0.00418137	0.000704126	0.00165071	0.00371834	0.0063639	0.000931619
Bacteria/OTU_000237	0.00237556	0.00158278	0.00181441	0.000161031	8.31774e-05	8.90181e-05	7.21957e-05	0.000104844	0.000230982	0	0.000370348	0	8.38223e-05	0.000422967	6.16827e-05	0.000883671	0.00090009	0.00244174	0.000738128	0	0.000408404	0.000370727	0.000141871	0	0.000140548	2.01349e-05	6.82501e-05	0.000172429	0.000266394	0.000213265	0	9.75705e-05	0	0	0	0	0	9.65158e-05	0	0.000639386	0	0	0	0.000130668	0.00028165	0	0	0	0.000186324
Bacteria/OTU_000246	0.000531008	0.0025568	0.00305584	0.00165056	0.000790185	0.00121658	0.000144391	0.000524219	7.69941e-05	0.000207469	0.000370348	0.000490677	8.38223e-05	0.000211484	6.16827e-05	0.00214606	0	0.000265407	0.000328057	0	0.000499161	0.000444873	0.000709354	4.44879e-05	0	2.01349e-05	0.0001365	8.62143e-05	0.000177596	0.000284353	0.000395622	0.000585423	0	0	0	0.000277932	0	9.65158e-05	0	0.000213129	0.000185805	0	0.000184468	0.000392003	0.000140825	0.000660284	0.000232396	0	9.31619e-05
Bacteria/OTU_000336	0.000866382	0.000194804	0.000358106	8.05153e-05	0	5.93454e-05	1.80489e-05	0.000104844	7.69941e-05	0.000414938	6.17246e-05	0.000490677	0	0	0	0.000883671	0.000450045	0.000159244	8.20143e-05	0.000418936	9.07565e-05	0	9.45805e-05	8.89759e-05	0.000196767	2.01349e-05	0.0001365	0.000129321	0.000177596	0.000142177	0	0.00117085	0.000592944	0.000412882	0.000155448	0.000277932	0.00041425	0	0	0	0.000371609	0.000737826	0.000184468	0.00117601	0.000563301	0.00165071	0.00116198	0.00202488	0.00149059
Bacteria/OTU_000545	0.000531008	0.000170453	0.000310359	0	0	0	1.80489e-05	0	0	0	0	0	0	0.000105742	0.000123365	0.000441836	0.000450045	0.000265407	0	0	4.53782e-05	0	0	4.44879e-05	0.000112439	0	0.000102375	0.000129321	8.87981e-05	7.10884e-05	0.00065937	0.000682993	0.000296472	0	0.000310897	0	0.000621375	0.000193032	0	0.000426257	0.000185805	0	0	0.000653339	0.000422476	0.000660284	0	0.000867804	0.000279486
Bacteria/OTU_000705	0.000167687	0.000243505	0.000167116	4.02576e-05	0	0.000118691	3.60978e-05	0.000209688	0	0	0	0.00147203	0.000335289	0.000105742	0.000185048	0.000441836	0	0.000159244	8.20143e-05	0	0	7.41455e-05	4.72903e-05	0	0.000112439	2.01349e-05	3.4125e-05	0.000517286	0.000133197	0.000284353	0.000131874	0.00117085	0	0.000412882	0.000155448	0	0.000207125	0	0	0.000213129	0	0.000245942	0	0.000653339	0.000422476	0	0.000232396	0.000289268	0.000931619
Bacteria/OTU_000728	0.000475112	0.000219154	0.00019099	4.02576e-05	4.15887e-05	5.93454e-05	0	0.000104844	0	0	6.17246e-05	0	8.38223e-05	0	0	0.000568074	0.000450045	0.000265407	8.20143e-05	0	9.07565e-05	0	0	0	8.43289e-05	0	0	0	4.43991e-05	7.10884e-05	0.000131874	9.75705e-05	0.000592944	0	0.000155448	0	0	9.65158e-05	0	0.000213129	0	0	0	0.000130668	0.0022532	0.000330142	0.000232396	0	0.000279486
Bacteria/OTU_000754	0	0	0	0	0	0	3.60978e-05	0	0	0	0	0	8.38223e-05	0.000211484	0.000431779	0	0.000450045	0	0.000246043	0	0.000136135	0	9.45805e-05	0	5.62193e-05	0	0	8.62143e-05	0.000133197	0.00042653	0	0	0	0.000412882	0.000155448	0	0	9.65158e-05	0	0	0	0	0	0	0.00028165	0	0	0	0.000186324
Bacteria/OTU_000810	0.000363321	4.87009e-05	2.38738e-05	0	0	0	1.80489e-05	0	0	0	0	0	8.38223e-05	0	6.16827e-05	0.000315597	0	0.000159244	0	0	0	0	0	4.44879e-05	0.000140548	0	3.4125e-05	0.000129321	4.43991e-05	0	0.000131874	0.000780564	0.000296472	0.000412882	0.000466345	0	0.000207125	9.65158e-05	0	0	0	0	0	0.000261335	0.000422476	0	0.000464792	0.000289268	0.000745295
Bacteria/OTU_000881	0.000475112	2.43505e-05	0	0	0	0	0	0	0	0	0	0.000490677	0	0	0	0.000694313	0.000450045	0.000106163	0	0	0	0	0	0	0	0	0	0	0	0	0	0	0	0	0	0	0	0	0	0	0	0	0.000184468	0	0	0	0	0	9.31619e-05
Bacteria/OTU_000902	0.000307426	0.000146103	0.000119369	0	0	0	0	0	7.69941e-05	0	0	0	8.38223e-05	0	0	0.000126239	0	0.000265407	0	0	0	0	4.72903e-05	0	8.43289e-05	0	0	0	0	0	0.000131874	0.000780564	0	0	0	0.000277932	0.000207125	0	0	0	0	0.000737826	0.000184468	0.000784006	0.0011266	0	0.000232396	0	0.000279486
Bacteria/OTU_000944	5.58956e-05	9.74018e-05	9.5495e-05	4.02576e-05	4.15887e-05	0	5.41467e-05	0	0	0	6.17246e-05	0	0	0	6.16827e-05	0.000126239	0	0.000424651	0	0	9.07565e-05	0	0.000189161	0	0	0	0	4.31072e-05	0	0	0	0	0	0	0	0	0	0	0	0	0	0	0	0	0.000140825	0	0	0.000289268	0
Bacteria/OTU_001149	8.38434e-05	0	0	0	0	0	0	0	0	0	0	0	0	0	0	0	0	0	0	0	0	0	0	4.44879e-05	0	2.01349e-05	0	0	0	0	0	0	0	0	0	0	0	0	0	0	0	0	0	0	0	0	0	0	9.31619e-05
Bacteria/OTU_001499	2.79478e-05	4.87009e-05	2.38738e-05	4.02576e-05	0	2.96727e-05	1.80489e-05	0.000314531	0	0	6.17246e-05	0.000490677	0	0	0	6.31194e-05	0	0	8.20143e-05	0	0	0	0	8.89759e-05	0	0	0	8.62143e-05	0	0	0.000131874	0.000292711	0	0.000412882	0	0	0	0	0	0	0	0	0	0.000130668	0	0	0.000232396	0.000289268	0
Bacteria/OTU_001536	0	2.43505e-05	0	4.02576e-05	4.15887e-05	0	0	0	0	0	0	0	0	0.000105742	0	0	0	0	0	0	0	0	0	4.44879e-05	0	0	0	0	0.000133197	7.10884e-05	0	0	0	0	0	0	0	0	0	0	0	0	0	0	0.000140825	0	0	0	9.31619e-05
Bacteria/OTU_001557	0.000167687	7.30514e-05	0.000119369	0	0	0	0	0.000104844	0	0.000207469	0	0.000490677	0	0.000105742	0	0.000126239	0.00090009	0.000106163	0	0	4.53782e-05	0	0	0	2.81096e-05	0	3.4125e-05	4.31072e-05	4.43991e-05	7.10884e-05	0.000263748	0.000292711	0.000592944	0.000412882	0.000155448	0	0	0	0	0	0	0	0	0.000392003	0.00028165	0	0.000232396	0	9.31619e-05
Bacteria/OTU_001637	0.000139739	0	2.38738e-05	0	0	0	0	0	0	0	0	0	8.38223e-05	0	0	0	0	5.30814e-05	0	0	0	0	0	4.44879e-05	2.81096e-05	0	0	0	0	0	0.000131874	0	0	0	0	0	0	0	0	0	0	0	0	0	0	0	0	0	9.31619e-05
Bacteria/OTU_001639	8.38434e-05	9.74018e-05	0	0	0	0	0	0	0	0	0	0	0	0	0	6.31194e-05	0	0.000318488	0	0	4.53782e-05	7.41455e-05	0	4.44879e-05	0	2.01349e-05	0	0	0	0	0	0	0	0	0	0	0	0	0	0	0	0	0	0	0	0	0	0	9.31619e-05
Bacteria/OTU_001752	0.000139739	9.74018e-05	7.16213e-05	0	0	2.96727e-05	0	0	0	0	0	0	0	0	0	0.000126239	0	0	8.20143e-05	0	0	0	0	0	0	2.01349e-05	0	0	0	0	0	0	0	0	0	0	0	0	0	0	0	0	0	0	0.000140825	0	0	0	0
Bacteria/OTU_001838	0	0	7.16213e-05	0	4.15887e-05	0	0	0	0	0	0	0	0	0.000105742	0	0	0	0	0	0	0	7.41455e-05	0	0	0	0	0	0	4.43991e-05	7.10884e-05	0	0	0	0	0	0	0	0	0	0	0	0	0.000184468	0	0	0	0	0	9.31619e-05
Bacteria/OTU_001958	8.38434e-05	7.30514e-05	0	0	4.15887e-05	0	3.60978e-05	0.000104844	0	0	0	0	0.000251467	0	0	0.000252477	0	0	8.20143e-05	0	9.07565e-05	0.000222436	4.72903e-05	8.89759e-05	2.81096e-05	0	3.4125e-05	0.000129321	4.43991e-05	0	0	9.75705e-05	0	0	0	0	0	0	0	0	0.000185805	0	0	0.000261335	0	0.000330142	0	0	9.31619e-05
Bacteria/Parcubacteria/OTU_000097	0.00117381	0.000730514	0	0	4.15887e-05	0	0	0	0	0	6.17246e-05	0	0.00343671	0.003278	0	0	0.019802	0.00180477	0	0	0	0	0	0	0	0	0	0	0.00364072	0.00483401	0.000263748	0	0.0130448	0.017341	0	0	0	0	0	0	0	0.000245942	0.000184468	0	0.00788621	0.0155167	0.000464792	0	0.00633501
Bacteria/Parcubacteria/OTU_000235	8.38434e-05	0.000389607	0.000310359	0	4.15887e-05	2.96727e-05	0.000144391	0.000104844	0	0.000207469	0.000123449	0	0.000167645	0.000740192	0.000986923	0.000252477	0.000450045	0.000265407	0.000328057	0	0.000272269	0.000296582	0.000472903	8.89759e-05	0.000224877	6.04047e-05	0.0001365	0.000172429	0.000221995	0.00106633	0.000527496	0	0.000889416	0.000412882	0	0	0	9.65158e-05	0	0.000639386	0.000185805	0	0.000184468	0.000392003	0.00183073	0.000990426	0.000697188	0.000289268	0.000745295
Bacteria/Parcubacteria/OTU_000384	0.000279478	0.000146103	0.000262611	0.000241546	8.31774e-05	0.000148364	0.000126342	0.000209688	7.69941e-05	0	6.17246e-05	0	0.000502934	0.000634451	0.000740192	6.31194e-05	0	5.30814e-05	0.000164029	0	0.000181513	0.000222436	0.000520193	8.89759e-05	2.81096e-05	4.02698e-05	3.4125e-05	0.000258643	0.000443991	0.000568707	0	9.75705e-05	0.000296472	0.000412882	0	0	0.00041425	0	0	0.000213129	0	0	0	0	0	0.000330142	0	0.000289268	0.000186324
Bacteria/Parcubacteria/OTU_000403	0	0	4.77475e-05	8.05153e-05	8.31774e-05	5.93454e-05	0.000126342	0	0	0	6.17246e-05	0	0	0.000317225	0.000185048	6.31194e-05	0	0	0	0	4.53782e-05	0	0.000141871	0	0	6.04047e-05	0	0.000215536	0.000355192	0.000355442	0	9.75705e-05	0	0	0	0	0	0	0	0.000213129	0	0	0	0	0	0	0	0	0
Bacteria/Parcubacteria/OTU_000406	0.000167687	0.000170453	2.38738e-05	0.000120773	4.15887e-05	0.000178036	0.00016244	0.000733906	0	0.000207469	0.000370348	0	0.000838223	0.000740192	0.000801875	0.000126239	0	5.30814e-05	0.000246043	0	0.000453782	0	0.000851225	0.000133464	0	0.000100675	3.4125e-05	0.0006035	0.000577188	0.000781972	0.000131874	0	0	0	0.000155448	0.000277932	0	0	0	0.000213129	0	0	0.000184468	0.000261335	0	0	0	0	0.000186324
Bacteria/Parcubacteria/OTU_000417	0	7.30514e-05	0.000167116	0.000281804	0.000124766	0.000148364	0.000234636	0.000104844	0	0	0.000123449	0.000490677	8.38223e-05	0.000634451	0.00067851	0	0	0	8.20143e-05	0	0	7.41455e-05	0	4.44879e-05	0	2.01349e-05	6.82501e-05	8.62143e-05	0.000532789	0.000995237	0.000131874	0	0	0.000412882	0	0.000277932	0.000207125	0	0.000344234	0	0	0	0	0	0	0	0	0	0
Bacteria/Parcubacteria/OTU_000513	2.79478e-05	9.74018e-05	7.16213e-05	0.000201288	0.000291121	8.90181e-05	0.000288783	0	0	0	6.17246e-05	0	8.38223e-05	0.000105742	0.000925241	0.000126239	0	0	0.0005741	0	4.53782e-05	7.41455e-05	0.000141871	4.44879e-05	5.62193e-05	6.04047e-05	0	0	0.000355192	0	0	9.75705e-05	0	0	0	0	0	0	0	0	0	0.000245942	0	0	0	0.000330142	0	0	9.31619e-05
Bacteria/Parcubacteria/OTU_000537	2.79478e-05	0	0	0	0	0	0	0	7.69941e-05	0	0.000123449	0	0.000167645	0.000211484	0.000185048	6.31194e-05	0	0	0.000164029	0	0	7.41455e-05	4.72903e-05	0	0	6.04047e-05	0	0.000129321	0.000221995	0.00042653	0	0	0	0	0	0	0	0	0	0	0	0	0	0.000130668	0.00028165	0	0	0	0.000186324
Bacteria/Parcubacteria/OTU_000711	2.79478e-05	7.30514e-05	4.77475e-05	8.05153e-05	8.31774e-05	2.96727e-05	1.80489e-05	0.000104844	0	0.000207469	6.17246e-05	0	0	0.000105742	0.000123365	0	0	0	8.20143e-05	0	0	0.000148291	4.72903e-05	0	0	0	0	4.31072e-05	0.000266394	0.000142177	0	0	0	0	0	0	0	0	0	0	0	0	0	0	0.000140825	0	0	0	0
Bacteria/Parcubacteria/OTU_000721	5.58956e-05	0	4.77475e-05	4.02576e-05	4.15887e-05	0	0	0.000104844	0	0	0	0	0	0	0.000246731	0	0	0	0	0	0	0	0	4.44879e-05	2.81096e-05	0	0	0	4.43991e-05	0	0.000131874	0	0	0	0	0	0	9.65158e-05	0.000344234	0.000213129	0.000371609	0	0	0	0.00028165	0	0	0	9.31619e-05
Bacteria/Parcubacteria/OTU_000735	0	4.87009e-05	7.16213e-05	4.02576e-05	8.31774e-05	5.93454e-05	0.000180489	0	7.69941e-05	0.000207469	0.000123449	0	0.000251467	0.000634451	0.000185048	0	0	5.30814e-05	0.000164029	0	9.07565e-05	0.000222436	0.000189161	0	0	0	0	8.62143e-05	0.000221995	0.000355442	0	0	0	0	0.000155448	0	0	0	0	0	0	0	0	0	0	0	0	0	0
Bacteria/Parcubacteria/OTU_000752	2.79478e-05	9.74018e-05	0.000167116	4.02576e-05	4.15887e-05	2.96727e-05	9.02446e-05	0.000419375	7.69941e-05	0	0.000185174	0.000981354	8.38223e-05	0.000105742	0.000493462	0.000378716	0	0	0.000246043	0.000418936	9.07565e-05	0.000148291	0.000283742	0	0.000224877	4.02698e-05	0	4.31072e-05	0.000221995	0.000284353	0.000263748	0	0	0	0	0	0	0	0.000344234	0.000213129	0	0.000737826	0	0	0.000422476	0	0	0	0.000186324
Bacteria/Parcubacteria/OTU_000907	2.79478e-05	2.43505e-05	2.38738e-05	8.05153e-05	4.15887e-05	0	3.60978e-05	0	0	0	0	0	0	0	0.000123365	6.31194e-05	0	0	0	0	9.07565e-05	0	4.72903e-05	0	0	4.02698e-05	0	0	0.000177596	0	0	0	0	0	0	0	0	0	0	0	0	0	0	0	0	0	0	0	0
Bacteria/Parcubacteria/OTU_000962	5.58956e-05	9.74018e-05	0.000119369	4.02576e-05	0	2.96727e-05	5.41467e-05	0	7.69941e-05	0	0	0	0	0.000105742	0.000123365	0.000126239	0	0	0	0	9.07565e-05	0	0	4.44879e-05	0	2.01349e-05	0	0	4.43991e-05	0.000213265	0.000131874	0.000195141	0.000296472	0	0	0	0	0	0	0	0	0	0.000184468	0.000392003	0.00028165	0.000330142	0	0	0.000279486
Bacteria/Parcubacteria/OTU_001005	0	0	0	0	0	0	0	0	0	0	0	0	0.000335289	0	0.000246731	6.31194e-05	0	0	8.20143e-05	0	9.07565e-05	0	0	4.44879e-05	5.62193e-05	0	6.82501e-05	0.00030175	8.87981e-05	0.000213265	0	0.000195141	0	0	0	0	0	0	0	0	0	0	0	0.000392003	0.000140825	0	0	0.000289268	0
Bacteria/Parcubacteria/OTU_001009	2.79478e-05	0	2.38738e-05	0	0	5.93454e-05	5.41467e-05	0	0	0.000207469	0.000308623	0	0	0.000105742	0.000308414	0.000126239	0	0	0	0	0	0	0	0	0	0	0	8.62143e-05	0.000355192	7.10884e-05	0	0	0	0	0	0	0	0	0	0	0	0	0	0	0	0	0	0	0
Bacteria/Parcubacteria/OTU_001046	0	2.43505e-05	0	0	4.15887e-05	0	0	0	0	0	0	0	0	0	0.000246731	0	0.000450045	0	0	0	0	0	0	0	0	0	3.4125e-05	4.31072e-05	0	0.000142177	0	9.75705e-05	0	0	0	0	0	0	0	0	0	0	0	0	0	0	0	0	9.31619e-05
Bacteria/Parcubacteria/OTU_001241	0	2.43505e-05	0	0	0	0	0	0	0	0	0	0	0	0	0	0	0	0	0	0	0	0	0	0	0	0	0	0	0	0	0	0	0	0	0	0.000277932	0	0	0	0	0	0	0	0	0	0	0	0	0
Bacteria/Parcubacteria/OTU_001292	5.58956e-05	7.30514e-05	0	4.02576e-05	0	2.96727e-05	1.80489e-05	0	0	0	0	0	0	0.000317225	0	0	0	0	8.20143e-05	0	4.53782e-05	0	0.000141871	0	0	0	0	0	4.43991e-05	0	0	0	0	0	0	0	0	0	0	0	0	0	0	0	0	0	0	0	0
Bacteria/Parcubacteria/OTU_001296	5.58956e-05	2.43505e-05	0	4.02576e-05	0	5.93454e-05	5.41467e-05	0.000104844	0	0	0	0	0	0.000105742	0.000185048	0	0	0	0.000328057	0	0	0	9.45805e-05	4.44879e-05	0	0	6.82501e-05	0	4.43991e-05	0.000213265	0	0	0	0	0	0	0	0	0	0	0	0	0	0	0	0	0	0	9.31619e-05
Bacteria/Parcubacteria/OTU_001453	0	7.30514e-05	0	8.05153e-05	8.31774e-05	2.96727e-05	5.41467e-05	0.000314531	0	0	0.000123449	0	0	0.000528709	0.000185048	0	0	0	0	0	4.53782e-05	0.000148291	4.72903e-05	4.44879e-05	0	0	0	0	0	7.10884e-05	0	0	0	0	0	0	0	0	0	0	0	0	0	0	0	0	0	0	0
Bacteria/Parcubacteria/OTU_001492	0.000111791	9.74018e-05	2.38738e-05	0	0	0	1.80489e-05	0	0	0	6.17246e-05	0	0	0.000422967	0.000370096	0	0	0	8.20143e-05	0	0	0	0	0	0	0	0	0	0.000133197	7.10884e-05	0	9.75705e-05	0	0	0	0	0	0	0.000344234	0	0	0	0	0	0	0	0	0	0
Bacteria/Parcubacteria/OTU_001522	8.38434e-05	0	0	0	0	0	0	0	0	0	0	0	0	0.000105742	6.16827e-05	0	0	0	0	0	9.07565e-05	0	0	0	2.81096e-05	0	0	0	0	0	0	0	0.000296472	0	0	0	0	0	0	0.000213129	0	0	0	0	0.000140825	0	0	0	0
Bacteria/Parcubacteria/OTU_001586	0	0	4.77475e-05	0	0	0	0	0	0	0	0	0	0	0.000105742	6.16827e-05	0	0	5.30814e-05	0.000164029	0	0	0	4.72903e-05	0	0	0	0	0	0	0	0	0	0	0	0	0	0	0	0	0	0	0	0	0	0	0	0	0	0
Bacteria/Parcubacteria/OTU_001686	5.58956e-05	4.87009e-05	0	0	0	0	7.21957e-05	0	0	0	0	0	0	0.000105742	6.16827e-05	0	0	0	0	0	4.53782e-05	7.41455e-05	0	4.44879e-05	2.81096e-05	0	0	0	0	0.000142177	0	0	0.000296472	0	0	0	0.000207125	0	0	0	0	0	0	0	0	0	0	0	0
Bacteria/Parcubacteria/OTU_001847	0	0	0	0	0	0	0	0	0	0	6.17246e-05	0	0	0	0	0	0	0	0	0	0	0	0	0	0	0	0	0	8.87981e-05	0	0	0	0	0	0	0	0	0	0	0	0	0	0	0	0	0	0	0	0
Bacteria/Parcubacteria/OTU_001883	0	7.30514e-05	0	0	4.15887e-05	2.96727e-05	0	0.000104844	0	0	0.000246898	0	0	0.000105742	6.16827e-05	0	0	0	0	0	4.53782e-05	0	9.45805e-05	0	2.81096e-05	0	0	4.31072e-05	4.43991e-05	7.10884e-05	0	0	0	0	0	0	0	0	0	0	0	0	0	0	0	0	0.000232396	0	0
Bacteria/Parcubacteria/OTU_001894	0	2.43505e-05	0	4.02576e-05	8.31774e-05	5.93454e-05	1.80489e-05	0	0	0	0.000123449	0.000490677	0	0.000211484	0.000185048	0	0	0	0	0	0	0	9.45805e-05	0	0	2.01349e-05	3.4125e-05	0.000129321	0.000177596	0.000497619	0	0	0	0	0	0	0	0	0.000344234	0	0	0	0	0	0	0	0	0	0
Bacteria/Parcubacteria/OTU_001919	0	4.87009e-05	0.000143243	4.02576e-05	4.15887e-05	8.90181e-05	3.60978e-05	0	7.69941e-05	0	0	0	0	0.000105742	0.000185048	0	0	0	0.000164029	0	9.07565e-05	0	9.45805e-05	0	0	0	0	4.31072e-05	0	0.000284353	0	0	0	0	0	0	0	0	0.000344234	0	0	0	0	0	0	0	0	0	0
Bacteria/Parcubacteria/OTU_001921	0	0	0	4.02576e-05	4.15887e-05	0	0	0	0	0	0	0	0	0.000211484	6.16827e-05	0	0	0	0	0	0	0	4.72903e-05	0	2.81096e-05	2.01349e-05	0	4.31072e-05	4.43991e-05	0.000213265	0	0	0	0	0	0	0	0	0	0	0	0	0	0	0	0	0	0	0
Bacteria/Parcubacteria/OTU_001986	0	2.43505e-05	4.77475e-05	0	0	2.96727e-05	7.21957e-05	0	0	0	0.000123449	0	8.38223e-05	0.000105742	0	0	0	0	0	0	9.07565e-05	0	0.000141871	0	0	0	0	4.31072e-05	0	0.000213265	0	0	0	0	0	0	0	0	0	0.000213129	0	0	0	0	0	0	0	0	9.31619e-05
Bacteria/Parcubacteria/OTU_002038	0	0	7.16213e-05	0	4.15887e-05	2.96727e-05	1.80489e-05	0	7.69941e-05	0	6.17246e-05	0	0	0.000317225	0	0	0	0	0	0	9.07565e-05	0	4.72903e-05	0	0	0	0	0	0.000221995	0	0.000131874	0	0.000296472	0	0	0	0	0	0	0	0	0	0	0	0	0	0	0	0
Bacteria/Parcubacteria/OTU_002159	0	2.43505e-05	0	4.02576e-05	0	0	1.80489e-05	0.000104844	0	0	0	0	0	0	0	0	0	0	0	0	4.53782e-05	0	0.000141871	0	0	0	0	0.000129321	0	0	0	0	0	0	0	0	0	9.65158e-05	0	0	0	0	0	0	0	0	0	0	0
Bacteria/Parcubacteria/OTU_002170	0	0	0	0	0	0	5.41467e-05	0	0	0	0	0.000490677	8.38223e-05	0	6.16827e-05	0	0	0	0	0	4.53782e-05	0	9.45805e-05	0	0	0	0	0	0	0	0	0	0	0	0	0	0	0	0	0	0	0	0	0	0	0	0	0	0
Bacteria/Planctomycetes/OM190/OTU_000446	0.00025153	0.000219154	0.00038198	8.05153e-05	4.15887e-05	0	0	0.000104844	0	0	0.000493797	0	0	0.000105742	6.16827e-05	0.000820552	0	0.000106163	0	0	4.53782e-05	7.41455e-05	4.72903e-05	0.000133464	0.000168658	8.05396e-05	6.82501e-05	0	4.43991e-05	0	0.00105499	0.000878134	0.000296472	0	0	0.000555864	0	0	0.000344234	0	0.000371609	0.000245942	0.000184468	0.000130668	0.000422476	0.00231099	0.000232396	0	0.000652133
Bacteria/Planctomycetes/OM190/OTU_002000	5.58956e-05	0	0	0	0	0	0	0	0	0	0	0	0	0	0	0	0	0	0	0	0	0	0	0	5.62193e-05	0	0	0	0	0	0	0.000195141	0	0	0	0	0	0	0	0	0	0	0	0	0.000140825	0	0	0	0
Bacteria/Planctomycetes/OM190/OTU_002126	0	0	2.38738e-05	0	0	0	0	0	0	0	0	0	0	0	0	6.31194e-05	0	0	0	0	0	0	0	0	2.81096e-05	0	0	0	0	0	0.000263748	0.000292711	0	0	0	0	0	0	0	0	0	0	0	0	0.000140825	0	0.000232396	0	0
Bacteria/Planctomycetes/Phycisphaerae/MSB-3A7_sediment_group/OTU_002027	0	0	0	0	0	0	0	0	0	0	0	0	0	0	0	0	0	0	0	0	0	0	0	0	0	0	0	0	4.43991e-05	0	0	0	0	0	0	0	0	0	0	0	0	0	0	0	0	0	0	0	0
Bacteria/Planctomycetes/Phycisphaerae/Phycisphaerales/Phycisphaeraceae/CL500-3/OTU_000138	0.00156508	0.00209414	0.00169504	4.02576e-05	0	5.93454e-05	0	0	0	0.000207469	0	0	0	0.000317225	6.16827e-05	0.00132551	0.00090009	0.0031318	0.000164029	0	0	7.41455e-05	4.72903e-05	4.44879e-05	0	0	0	0	0.000221995	7.10884e-05	0	0.000195141	0	0.000412882	0	0	0	0	0	0.000213129	0.000185805	0.000245942	0	0	0.000140825	0.000330142	0	0.000289268	0.000652133
Bacteria/Planctomycetes/Phycisphaerae/Phycisphaerales/Phycisphaeraceae/CL500-3/OTU_000183	0.000950225	0.000462659	0.000644591	0.000322061	0.00033271	0.000445091	5.41467e-05	0.000314531	7.69941e-05	0.000207469	6.17246e-05	0.000490677	0.000167645	0.000634451	0.000246731	0.000441836	0	0.000212325	0.000410071	0	0.000589917	7.41455e-05	0.000378322	4.44879e-05	8.43289e-05	6.04047e-05	0	0.000129321	0.000266394	0.000497619	0.000527496	0	0.000296472	0.000825764	0	0	0	0.000193032	0.000344234	0.000213129	0.000371609	0	0.000184468	0	0.000422476	0.000330142	0	0.000867804	0.000279486
Bacteria/Planctomycetes/Phycisphaerae/Phycisphaerales/Phycisphaeraceae/CL500-3/OTU_000248	0.000279478	0.000316556	0.000358106	0.000161031	8.31774e-05	0.000178036	0	0.000104844	0	0	0.000308623	0.000490677	8.38223e-05	0	0	0.000315597	0	5.30814e-05	0.000164029	0	0.000136135	0.000148291	9.45805e-05	8.89759e-05	0.000168658	8.05396e-05	0	4.31072e-05	0.000133197	0.000284353	0.000131874	9.75705e-05	0.000296472	0	0	0	0	0	0	0.000213129	0.000185805	0	0.000184468	0	0.000140825	0.000660284	0.000232396	0	9.31619e-05
Bacteria/Planctomycetes/Phycisphaerae/Phycisphaerales/Phycisphaeraceae/CL500-3/OTU_000484	8.38434e-05	0.000340906	0.000644591	8.05153e-05	8.31774e-05	0.000148364	0	0	0	0	6.17246e-05	0	0	0.000105742	6.16827e-05	0.000126239	0.000450045	5.30814e-05	0	0	0.000226891	0	0.000141871	0	0.000112439	2.01349e-05	3.4125e-05	4.31072e-05	0.000355192	0.000284353	0.000263748	9.75705e-05	0	0	0	0.000277932	0	0	0.000344234	0	0	0	0	0	0.00028165	0.000660284	0.000232396	0	0.000279486
Bacteria/Planctomycetes/Phycisphaerae/Phycisphaerales/Phycisphaeraceae/CL500-3/OTU_000659	8.38434e-05	0.000121752	0	0	0	0	1.80489e-05	0.000104844	0	0	0	0	0	0	0	6.31194e-05	0	0	8.20143e-05	0	0	0	4.72903e-05	0	5.62193e-05	0	0	4.31072e-05	0	0	0.000263748	0.000195141	0	0	0.000155448	0.000277932	0.000207125	0	0	0	0.000185805	0	0	0	0.00028165	0	0.000232396	0	0
Bacteria/Planctomycetes/Phycisphaerae/Phycisphaerales/Phycisphaeraceae/SM1A02/OTU_001333	0	0	0	0	0	0	0	0	0	0	0	0	0	0	0	6.31194e-05	0	0	0	0	0	0	0	0	0	0	0	0	0	0	0	0	0	0	0	0	0	0	0	0	0	0	0	0	0	0	0	0	9.31619e-05
Bacteria/Planctomycetes/Phycisphaerae/Phycisphaerales/Phycisphaeraceae/SM1A02/OTU_001399	0	2.43505e-05	0	0	4.15887e-05	0	0	0	0	0	0	0	0	0	0	0	0	0	0	0	0	0	0	0	2.81096e-05	4.02698e-05	0	0	0	0	0.000131874	9.75705e-05	0	0	0	0	0	0	0	0	0	0	0	0.000130668	0	0.000330142	0	0	0
Bacteria/Planctomycetes/Phycisphaerae/Phycisphaerales/Phycisphaeraceae/SM1A02/OTU_002165	0	2.43505e-05	2.38738e-05	0	0	0	0	0	0	0	0	0	0	0	6.16827e-05	6.31194e-05	0	0	0	0	0	0	0	0	5.62193e-05	0	0	0	0	0	0.000131874	9.75705e-05	0	0	0	0	0.000207125	9.65158e-05	0	0	0.000185805	0	0.000368936	0	0	0.000330142	0.000464792	0	0.000186324
Bacteria/Planctomycetes/Phycisphaerae/Phycisphaerales/Phycisphaeraceae/uncultured/OTU_002066	0	0	4.77475e-05	0	0	2.96727e-05	0	0	0	0	0	0	0	0	0	0	0.000450045	0	0	0	0	0	0	0	0	0	0	0	0	0	0	0	0	0	0	0	0	0	0	0	0	0	0	0	0	0.000330142	0.000232396	0	0
Bacteria/Planctomycetes/Planctomycetacia/Planctomycetales/Planctomycetaceae/Blastopirellula/OTU_001242	0.000167687	0	0	0	0	0	1.80489e-05	0	0	0	0	0	0	0	0	0.000126239	0	0	0	0	0	0	0	0	2.81096e-05	0	0	0	8.87981e-05	0	0	9.75705e-05	0.000296472	0	0	0	0	0	0	0	0	0	0	0	0	0	0.000232396	0.000289268	0
Bacteria/Planctomycetes/Planctomycetacia/Planctomycetales/Planctomycetaceae/Blastopirellula/OTU_001392	0	0	0	0	0	0	0	0	0	0	0	0	0	0	0	6.31194e-05	0.000450045	0	0	0	0	0	0	0	5.62193e-05	0	0	0	0	0	0.000131874	9.75705e-05	0	0.000412882	0	0	0	9.65158e-05	0	0	0	0	0	0	0	0	0	0	9.31619e-05
Bacteria/Planctomycetes/Planctomycetacia/Planctomycetales/Planctomycetaceae/Blastopirellula/OTU_001444	0	2.43505e-05	0	0	0	0	0	0	0	0	0	0	0	0	0	0	0	0	0	0	0	0	0	4.44879e-05	2.81096e-05	0	0	0	0	0	0	0	0.000296472	0	0	0	0	0	0	0	0	0	0.000184468	0	0.000140825	0	0.000232396	0	9.31619e-05
Bacteria/Planctomycetes/Planctomycetacia/Planctomycetales/Planctomycetaceae/Blastopirellula/OTU_001502	0.000223582	0	0	0	0	0	0	0	0	0	0	0	0	0	0	6.31194e-05	0	0	8.20143e-05	0	0	0	0	0	5.62193e-05	0	0	0	0	0	0	0.000195141	0	0	0	0	0.000207125	0	0	0	0	0	0	0	0.00028165	0	0	0	9.31619e-05
Bacteria/Planctomycetes/Planctomycetacia/Planctomycetales/Planctomycetaceae/Blastopirellula/OTU_001527	0.000139739	2.43505e-05	0	0	0	0	0	0	0	0	0	0	0	0	0	0	0	0.000265407	0	0	0	0	0	0	8.43289e-05	0	0	0	4.43991e-05	0	0.000131874	0	0	0	0	0	0	0	0	0.000213129	0	0	0	0.000392003	0	0	0	0	0
Bacteria/Planctomycetes/Planctomycetacia/Planctomycetales/Planctomycetaceae/Blastopirellula/OTU_001627	0.000223582	2.43505e-05	0	0	0	0	0	0	0	0	0	0	0	0	0	0	0	0	0	0	0	0	0	0	2.81096e-05	0	0	0	0	0	0	0	0	0	0	0	0	0	0	0	0.000185805	0	0	0	0	0	0	0	9.31619e-05
Bacteria/Planctomycetes/Planctomycetacia/Planctomycetales/Planctomycetaceae/Blastopirellula/OTU_001689	0.000111791	0	0	0	0	0	0	0	0	0	0	0	0	0	0	0	0	0	0	0	0	0	0	0	2.81096e-05	0	0	0	0	7.10884e-05	0	0	0	0	0	0	0	0	0	0	0	0	0	0.000130668	0	0	0	0	0
Bacteria/Planctomycetes/Planctomycetacia/Planctomycetales/Planctomycetaceae/OTU_000980	5.58956e-05	0	7.16213e-05	0	0	0	0	0	0	0	0	0	8.38223e-05	0.000211484	6.16827e-05	0	0	0.000212325	0	0	0	0	4.72903e-05	0	0	0	0	0.000431072	0.000221995	0.000142177	0.000131874	0.000292711	0	0	0	0	0	0	0	0	0	0	0.000184468	0	0	0	0	0.000289268	0.000186324
Bacteria/Planctomycetes/Planctomycetacia/Planctomycetales/Planctomycetaceae/OTU_000989	0.000167687	4.87009e-05	2.38738e-05	0	0	0	0	0	0	0	0	0	0	0	0	0	0	0.000424651	0	0	0	0	0	0	5.62193e-05	2.01349e-05	0	4.31072e-05	0	0	0	9.75705e-05	0	0.000412882	0	0	0	0	0	0	0.000185805	0	0	0.000522671	0.000422476	0.000660284	0	0	0.000186324
Bacteria/Planctomycetes/Planctomycetacia/Planctomycetales/Planctomycetaceae/OTU_001124	0.000195635	2.43505e-05	0	0	0	0	0	0	0	0	0	0	0.000167645	0.000211484	6.16827e-05	6.31194e-05	0	0	0	0	0	0	0	0	5.62193e-05	0	0	4.31072e-05	0.000266394	0	0	0	0.000296472	0	0.000155448	0.000277932	0	0	0	0	0	0	0	0	0.00028165	0	0	0	9.31619e-05
Bacteria/Planctomycetes/Planctomycetacia/Planctomycetales/Planctomycetaceae/OTU_001273	0	0	0.000167116	0	0	0	0	0	0	0	0	0	0	0	0	0	0	0.000106163	0	0	0	0	0	0	0	0	0	0	0	0	0	0	0	0	0	0	0	0	0	0	0	0	0	0.000261335	0	0	0	0	0
Bacteria/Planctomycetes/Planctomycetacia/Planctomycetales/Planctomycetaceae/OTU_001759	0	0	0	0	0	0	0	0	0	0	0	0	0	0	0	0	0	5.30814e-05	0	0	0	0	0	0	5.62193e-05	0	0	0	0	0	0	9.75705e-05	0	0	0	0	0	0	0	0	0	0	0	0	0.000140825	0	0	0	0
Bacteria/Planctomycetes/Planctomycetacia/Planctomycetales/Planctomycetaceae/OTU_002141	0.000111791	4.87009e-05	2.38738e-05	0	0	0	0	0	0	0	6.17246e-05	0	8.38223e-05	0	0	6.31194e-05	0	0.000106163	0	0	0	0	0	0	5.62193e-05	2.01349e-05	3.4125e-05	0	0	0	0	9.75705e-05	0	0	0	0	0	0	0	0	0	0	0	0	0.000140825	0	0	0	9.31619e-05
Bacteria/Planctomycetes/Planctomycetacia/Planctomycetales/Planctomycetaceae/Pir4_lineage/OTU_000917	0.000195635	7.30514e-05	0	0	0	0	0	0	0	0	0	0.000490677	0.000167645	0.000105742	6.16827e-05	0	0	0.000159244	0	0	4.53782e-05	0	4.72903e-05	0	0.000224877	0	0	4.31072e-05	4.43991e-05	7.10884e-05	0	0	0	0	0	0	0	0	0	0.000213129	0	0	0	0	0	0.000330142	0	0	9.31619e-05
Bacteria/Planctomycetes/Planctomycetacia/Planctomycetales/Planctomycetaceae/Pir4_lineage/OTU_000936	0	0	4.77475e-05	0	0	0	0	0	0	0	0	0	8.38223e-05	0	6.16827e-05	0	0	0	0	0	0	0	0	0	0	0	0	4.31072e-05	0.000133197	0	0	0	0	0	0	0	0	0	0	0	0	0	0	0	0.000140825	0	0	0	0
Bacteria/Planctomycetes/Planctomycetacia/Planctomycetales/Planctomycetaceae/Pir4_lineage/OTU_001113	0	0	4.77475e-05	0	0	0	0	0.000104844	0	0	0	0	8.38223e-05	0.000105742	0	0	0	0.000106163	0	0	0	0	0	0	2.81096e-05	0	0	0.000215536	0.000177596	0	0	0	0	0	0	0	0	0	0	0	0	0	0	0	0	0	0	0	0
Bacteria/Planctomycetes/Planctomycetacia/Planctomycetales/Planctomycetaceae/Pir4_lineage/OTU_001407	0.00025153	9.74018e-05	2.38738e-05	0	0	0	0	0.000104844	0	0	0	0.000490677	8.38223e-05	0.000105742	6.16827e-05	0.000126239	0	0.00037157	0	0	0	7.41455e-05	0	0	2.81096e-05	2.01349e-05	3.4125e-05	0.000215536	0.000133197	0	0	0.000195141	0	0	0	0	0	0	0	0	0	0	0.000184468	0.000261335	0.000140825	0	0.000464792	0.000289268	0
Bacteria/Planctomycetes/Planctomycetacia/Planctomycetales/Planctomycetaceae/Pir4_lineage/OTU_001480	0.000167687	0	4.77475e-05	0	0	0	0	0	0	0	0	0	0	0	0	0	0	0	0	0	0	0	0	0	0	0	0	0	0	0	0	0	0	0	0	0	0	0	0	0	0	0	0	0	0	0	0	0	0
Bacteria/Planctomycetes/Planctomycetacia/Planctomycetales/Planctomycetaceae/Pir4_lineage/OTU_001823	8.38434e-05	0	0	0	0	0	0	0	0	0	0	0	0	0.000105742	0	0	0	0.000106163	0	0	0	0	0	0	0	0	0	4.31072e-05	4.43991e-05	0	0	0	0	0	0	0	0	0	0	0	0	0	0	0	0	0	0	0	0
Bacteria/Planctomycetes/Planctomycetacia/Planctomycetales/Planctomycetaceae/Pir4_lineage/OTU_001904	0	0	0	0	0	0	0	0	0	0	0.000185174	0	0	0	0	0	0	0	0	0	0	0	0	0	0	0	0	0	4.43991e-05	0	0	0	0	0	0	0	0	0	0	0	0	0.000245942	0	0	0.000140825	0	0	0	0
Bacteria/Planctomycetes/Planctomycetacia/Planctomycetales/Planctomycetaceae/Pir4_lineage/OTU_002059	2.79478e-05	0	0	0	0	0	0	0	0	0	0	0	0	0	0	0	0	0	0	0	0	0	0	0	2.81096e-05	0	0	0	8.87981e-05	0	0	0	0	0	0	0	0	0	0	0	0	0	0	0	0	0.000330142	0	0	0
Bacteria/Planctomycetes/Planctomycetacia/Planctomycetales/Planctomycetaceae/Pir4_lineage/OTU_002154	8.38434e-05	2.43505e-05	0	0	0	0	0	0	0	0	0	0	0.000251467	0.000105742	0	0.000189358	0	0	8.20143e-05	0	0	0	0	0	0	0	0	0	0	0	0	9.75705e-05	0.000296472	0	0.000155448	0	0	0	0	0	0.000185805	0.000491884	0.000184468	0.000392003	0	0	0	0	0
Bacteria/Planctomycetes/Planctomycetacia/Planctomycetales/Planctomycetaceae/Pirellula/OTU_000875	0.000335374	7.30514e-05	0.000143243	0	0	0	1.80489e-05	0	0	0	0	0	0	0	0	0.000126239	0	5.30814e-05	0	0	9.07565e-05	0	0	4.44879e-05	2.81096e-05	2.01349e-05	0	0	4.43991e-05	0	0.000131874	0.000292711	0.000296472	0.000412882	0	0.000277932	0	0	0	0	0	0.000245942	0.000368936	0.000261335	0.00028165	0	0	0.000289268	9.31619e-05
Bacteria/Planctomycetes/Planctomycetacia/Planctomycetales/Planctomycetaceae/Pirellula/OTU_001224	0.000167687	4.87009e-05	0.000143243	0	0	0	0	0	0	0	0	0	0	0	6.16827e-05	0	0	0	0	0	0	0	0	4.44879e-05	0	0	0	0	0	0	0.000131874	0	0	0	0	0	0	0	0	0	0	0	0	0	0	0	0.000232396	0	9.31619e-05
Bacteria/Planctomycetes/Planctomycetacia/Planctomycetales/Planctomycetaceae/Pirellula/OTU_001488	0.000335374	4.87009e-05	0	0	0	0	0	0	0	0	0	0	0	0	0	0.000126239	0	5.30814e-05	0	0	0	0	0	4.44879e-05	5.62193e-05	4.02698e-05	0	0	0	0	0	0	0	0	0.000155448	0	0	0	0	0	0	0	0	0	0	0	0	0	0
Bacteria/Planctomycetes/Planctomycetacia/Planctomycetales/Planctomycetaceae/Pirellula/OTU_001539	2.79478e-05	2.43505e-05	0	0	0	0	0	0	0	0	0	0	0	0	0	0.000126239	0.000450045	5.30814e-05	0	0	0	0	0	0	2.81096e-05	0	0	0	0	0	0.000131874	0	0.000296472	0	0.000155448	0	0	0	0	0	0	0	0	0.000261335	0.000140825	0	0	0.000289268	0
Bacteria/Planctomycetes/Planctomycetacia/Planctomycetales/Planctomycetaceae/Pirellula/OTU_001761	8.38434e-05	2.43505e-05	9.5495e-05	0	0	0	0	0	0	0.000207469	0	0	0	0	0	6.31194e-05	0	5.30814e-05	0	0	4.53782e-05	0	4.72903e-05	0	0	0	0	0	0	0	0	0.000195141	0	0	0	0	0	0	0	0	0.000185805	0	0	0.000130668	0.000140825	0	0	0	0
Bacteria/Planctomycetes/Planctomycetacia/Planctomycetales/Planctomycetaceae/Pirellula/OTU_001886	2.79478e-05	0.000121752	0.000167116	0	0	0	0	0	0	0	6.17246e-05	0	0	0	0	6.31194e-05	0	5.30814e-05	0	0	0	0	4.72903e-05	0	2.81096e-05	0	0	0	0	0	0	0	0	0	0	0	0	9.65158e-05	0	0	0	0	0	0.000261335	0	0	0	0.000289268	0
Bacteria/Planctomycetes/Planctomycetacia/Planctomycetales/Planctomycetaceae/Pirellula/OTU_002064	0	0	7.16213e-05	0	0	0	0	0	0	0	0	0	0	0	0	0	0	0	0	0	0	0	0	0	0	0	0	0	0	0	0.000131874	0	0	0	0	0	0	0	0	0	0	0	0	0	0	0	0	0	0
Bacteria/Planctomycetes/Planctomycetacia/Planctomycetales/Planctomycetaceae/Planctomyces/OTU_000045	0.00768564	0.00306816	0.00379593	0.00068438	0.000665419	0.0003264	0.000180489	0.000733906	0.000538959	0.000414938	0.00123449	0	0.000670578	0.00158613	0.00511966	0.00296661	0.00135014	0.00934232	0.00336259	0.00125681	0.00299496	0.000741455	0.00383051	0.00173503	0.000505973	0.00183228	0.000375375	0.00142254	0.00430671	0.002417	0.00158249	0.000487852	0.00118589	0.000825764	0.000621794	0.000833797	0.000207125	0.000289547	0	0.000852515	0.000185805	0.00147565	0.000368936	0.00143734	0.000563301	0.00132057	0.000929584	0.000867804	0.00177008
Bacteria/Planctomycetes/Planctomycetacia/Planctomycetales/Planctomycetaceae/Planctomyces/OTU_000072	0.00176071	0.00635547	0.00415403	0.000362319	0.000207943	5.93454e-05	7.21957e-05	0.000314531	0.000153988	0.000829876	0.00160484	0.000981354	8.38223e-05	0.000317225	0.000308414	0.00302973	0.000450045	0.00323796	0.000492086	0	0.00077143	0.000148291	0.000331032	0.000444879	0.00078707	0.00199336	0.000170625	8.62143e-05	0.000310793	0.000497619	0.00184623	0.00195141	0.00118589	0.000825764	0.000621794	0.000833797	0.0008285	0.000193032	0.000344234	0.000213129	0.000557414	0.000491884	0.000922339	0.00339736	0.00140825	0.00297128	0.00139438	0.00173561	0.00232905
Bacteria/Planctomycetes/Planctomycetacia/Planctomycetales/Planctomycetaceae/Planctomyces/OTU_000311	0.000782538	0.00121752	0.00116981	0	4.15887e-05	0	0	0	0	0	0	0	8.38223e-05	0	0.000123365	0.00100991	0.000450045	0.000159244	0	0	0	0	0	4.44879e-05	0	0	0	0	4.43991e-05	0	0.000131874	0	0	0	0	0	0	9.65158e-05	0.000344234	0	0	0	0	0.000261335	0	0.000330142	0	0	9.31619e-05
Bacteria/Planctomycetes/Planctomycetacia/Planctomycetales/Planctomycetaceae/Planctomyces/OTU_000346	0.000838434	0.000194804	2.38738e-05	8.05153e-05	0	5.93454e-05	1.80489e-05	0	0	0.000207469	0	0	0	0	0	0.000189358	0.000450045	0.000477732	0	0	0	0	0	0	8.43289e-05	2.01349e-05	3.4125e-05	0	0	0	0.000263748	0.000487852	0	0	0	0	0	0	0.000344234	0	0.000185805	0.000245942	0	0.000392003	0.000422476	0.000330142	0.000464792	0	0.000279486
Bacteria/Planctomycetes/Planctomycetacia/Planctomycetales/Planctomycetaceae/Planctomyces/OTU_000470	0.00125765	0.000803565	0.000859455	0	4.15887e-05	5.93454e-05	1.80489e-05	0	0	0	6.17246e-05	0	0	0	0	0.000631194	0.00135014	0.000796221	0.000164029	0	4.53782e-05	0	0.000141871	0	0.000140548	4.02698e-05	0	4.31072e-05	8.87981e-05	7.10884e-05	0.000131874	0.000195141	0.000296472	0	0.000155448	0.000277932	0	0	0	0.000426257	0.000185805	0.000245942	0.000184468	0.000392003	0.000140825	0.000990426	0.000464792	0.000289268	9.31619e-05
Bacteria/Planctomycetes/Planctomycetacia/Planctomycetales/Planctomycetaceae/Planctomyces/OTU_001043	0.000195635	2.43505e-05	0.000238738	0	0	0	0	0	0	0	0	0.000490677	0	0	0	0.000126239	0	0	0	0	0	0	0	0	2.81096e-05	2.01349e-05	0	0	0	0	0.000131874	0	0	0	0	0	0	0	0	0	0.000185805	0	0.000184468	0.000261335	0	0	0	0	0
Bacteria/Planctomycetes/Planctomycetacia/Planctomycetales/Planctomycetaceae/Planctomyces/OTU_001172	0.000111791	0.000170453	7.16213e-05	0	0	0	0	0	0	0	6.17246e-05	0	0	0	0	0.000126239	0	0	0	0	0	0	0	0	2.81096e-05	4.02698e-05	3.4125e-05	0	0	7.10884e-05	0	0	0	0	0	0	0.000207125	0	0	0	0	0	0.000368936	0	0	0	0	0	0
Bacteria/Planctomycetes/Planctomycetacia/Planctomycetales/Planctomycetaceae/Planctomyces/OTU_001174	0.000223582	0	2.38738e-05	0	0	0	0	0	0	0	0	0	0	0	0	0	0	0.000106163	8.20143e-05	0	0	0	0	0	0.000112439	0	0	0	0	0	0	0	0.000296472	0	0	0	0	0	0	0	0	0.000245942	0.000184468	0.000261335	0	0	0	0	0
Bacteria/Planctomycetes/Planctomycetacia/Planctomycetales/Planctomycetaceae/Planctomyces/OTU_001504	0	2.43505e-05	0	0	0	0	0	0	0	0	0	0	0	0	0	6.31194e-05	0	0	0	0	0	0	0	0	2.81096e-05	4.02698e-05	0	0	0	0	0	0	0	0	0	0	0	9.65158e-05	0	0	0	0	0	0.000130668	0	0.000330142	0	0	0
Bacteria/Planctomycetes/Planctomycetacia/Planctomycetales/Planctomycetaceae/Planctomyces/OTU_001809	0.000139739	0	0	0	0	0	0	0	0	0	0	0	0	0	0	0	0	0	0	0	0	0	0	0	5.62193e-05	0	3.4125e-05	0	0	0	0	0	0	0	0	0	0	0	0	0	0	0	0	0	0	0	0	0	0
Bacteria/Planctomycetes/Planctomycetacia/Planctomycetales/Planctomycetaceae/Planctomyces/OTU_001843	0.000139739	2.43505e-05	2.38738e-05	0	0	0	0	0	0	0	0	0	0	0	0	0	0	0.000159244	0	0	0	0	0	0	5.62193e-05	0	0	0	0	0	0	0	0	0	0	0.000277932	0	0	0	0	0	0	0	0.000130668	0.000140825	0.000330142	0	0	0
Bacteria/Planctomycetes/Planctomycetacia/Planctomycetales/Planctomycetaceae/Planctomyces/OTU_001892	0	0	0	0	0	0	0	0	0	0	0	0	0	0	0	0	0	0	0	0	0	0	0	0	0	0	0	0	0	0	0	0	0	0	0	0	0	9.65158e-05	0	0	0	0	0	0	0.000140825	0	0	0	0
Bacteria/Planctomycetes/Planctomycetacia/Planctomycetales/Planctomycetaceae/Rhodopirellula/OTU_000866	0.000447165	0.000194804	0.000119369	0	0	0	0	0	0	0	6.17246e-05	0	0	0	0.000123365	0.000189358	0.000450045	0.000424651	8.20143e-05	0	0	0	0	0	0.000281096	0	0	0	0	0	0.000131874	0.000682993	0.000296472	0	0	0	0	9.65158e-05	0.000344234	0.000213129	0.000185805	0.000491884	0.000184468	0.000653339	0.000563301	0.000990426	0.000232396	0	9.31619e-05
Bacteria/Planctomycetes/Planctomycetacia/Planctomycetales/Planctomycetaceae/Rhodopirellula/OTU_000923	0.000335374	0	0	0	0	0	0	0	0	0.000207469	0	0	0	0	0	6.31194e-05	0	0.000106163	0	0	0	0	0	0	2.81096e-05	0	0	0	0	0	0	0	0	0	0	0	0	0	0	0	0	0	0	0.000261335	0	0	0	0	0
Bacteria/Planctomycetes/Planctomycetacia/Planctomycetales/Planctomycetaceae/Rhodopirellula/OTU_001583	0	2.43505e-05	0	0	0	0	0	0	0	0	0	0	0	0	0	0	0	0	0	0	0	0	4.72903e-05	0	0	0	0	0	0	0	0.000131874	0	0	0	0	0	0	0	0	0	0	0	0	0.000130668	0	0	0	0	0
Bacteria/Planctomycetes/Planctomycetacia/Planctomycetales/Planctomycetaceae/Rhodopirellula/OTU_001615	5.58956e-05	0	0	0	0	0	0	0	0	0	0	0	0	0	0	0	0	0	0	0	0	0	0	0	0	0	0	0	0	0	0	0	0	0	0	0	0	0	0	0	0	0	0	0	0	0	0	0	9.31619e-05
Bacteria/Planctomycetes/Planctomycetacia/Planctomycetales/Planctomycetaceae/Rhodopirellula/OTU_001727	0.000139739	0	0	0	0	0	0	0	0	0	0	0	0	0.000105742	0	0	0	0	0	0	0	0	0	0	0	0	3.4125e-05	0	4.43991e-05	0	0	0	0	0	0	0.000277932	0	0	0	0.000213129	0	0	0	0	0	0	0	0	0
Bacteria/Planctomycetes/Planctomycetacia/Planctomycetales/Planctomycetaceae/Rhodopirellula/OTU_001787	0	2.43505e-05	4.77475e-05	0	0	0	0	0	0	0	0	0	0	0	0	0	0	5.30814e-05	0	0	0	0	0	0	2.81096e-05	2.01349e-05	0	0	0	0	0	0	0	0	0	0	0	0	0	0	0	0	0	0.000130668	0	0	0	0	0
Bacteria/Planctomycetes/Planctomycetacia/Planctomycetales/Planctomycetaceae/Rhodopirellula/OTU_001863	5.58956e-05	4.87009e-05	4.77475e-05	0	0	0	0	0	0	0	0	0	0	0	0	6.31194e-05	0.000450045	0	0	0	0	0	0	0	0	0	0	0	0	0	0.000131874	0	0	0	0	0	0	0	0	0	0	0	0	0	0	0	0	0	0
Bacteria/Planctomycetes/Planctomycetacia/Planctomycetales/Planctomycetaceae/Rhodopirellula/OTU_001868	2.79478e-05	0	0.000119369	0	0	0	0	0	0	0	0	0	8.38223e-05	0	0	0	0	0	0	0	0	0	0	0	5.62193e-05	2.01349e-05	0	0	4.43991e-05	0	0.000131874	9.75705e-05	0.000296472	0	0	0	0	0	0	0.000213129	0	0	0	0.000261335	0	0	0.000232396	0	0
Bacteria/Planctomycetes/Planctomycetacia/Planctomycetales/Planctomycetaceae/uncultured/OTU_000018	0.0297365	0.00974018	0.0174995	0.00100644	0.000831774	0.000682472	0.000252685	0.00125813	0.000153988	0.000414938	0.00129622	0.000490677	0.00142498	0.00222058	0.00388601	0.00833176	0.0090009	0.0403418	0.00188633	0.000418936	0.00235967	0.00126047	0.00203348	0.000889759	0.000505973	0.000744991	0.000170625	0.00237089	0.00497269	0.0042653	0.000263748	0.00126842	0.00177883	0.00371594	0.00155448	0.00111173	0.00041425	0.000193032	0.000344234	0.00127877	0.000185805	0.000737826	0.000184468	0.00196002	0.0022532	0.00198085	0.000929584	0.00115707	0.00251537
Bacteria/Planctomycetes/Planctomycetacia/Planctomycetales/Planctomycetaceae/uncultured/OTU_000035	0.00343758	0.00226459	0.00162342	0.000523349	0.000291121	0.000178036	0.000144391	0.000419375	7.69941e-05	0.00186722	0.0119128	0	0.000335289	0.00105742	0.00345423	0.00151486	0.00225023	0.0054143	0.0017223	0.000418936	0.00136135	0.00133462	0.00137142	0.000622831	0.000534083	0.0178194	0.000784876	0.000948358	0.00253075	0.00234592	0.000395622	0.000682993	0.000296472	0.000825764	0	0	0.001657	0.000965158	0.000344234	0.000639386	0	0.00245942	0.000553403	0.000784006	0.00028165	0.000990426	0.000464792	0.000289268	0.000279486
Bacteria/Planctomycetes/Planctomycetacia/Planctomycetales/Planctomycetaceae/uncultured/OTU_000080	0.00164892	0.000657462	0.00107432	0.000322061	0.000499064	0.000178036	0.00016244	0.000733906	7.69941e-05	0.000829876	0.00543176	0	0.000419111	0.000317225	0.00209721	0.000694313	0.000450045	0.00318488	0.00164029	0	0.00127059	0.000519018	0.00151329	0.000578343	0.000252987	0.00785261	0.000375375	0.000344857	0.00204236	0.0012085	0.000527496	9.75705e-05	0.000296472	0.00123865	0.000155448	0	0.000621375	0.000193032	0.000344234	0	0	0.000983768	0.000368936	0.000130668	0.000140825	0.000660284	0	0.000289268	0.00046581
Bacteria/Planctomycetes/Planctomycetacia/Planctomycetales/Planctomycetaceae/uncultured/OTU_000174	0.00145329	0.000487009	0.000644591	0	0.000249532	0.000118691	9.02446e-05	0.000104844	0.000153988	0.000207469	0.00209864	0.000490677	0.000251467	0.000211484	0.000616827	0.000631194	0.00090009	0.00127395	0.000164029	0.000418936	9.07565e-05	0.000148291	0.000378322	8.89759e-05	0.000112439	0.00287929	0	8.62143e-05	0.000399592	0.000142177	0	9.75705e-05	0	0	0	0	0.000207125	0	0	0.000213129	0	0.000491884	0	0	0	0	0.000232396	0	0.000186324
Bacteria/Planctomycetes/Planctomycetacia/Planctomycetales/Planctomycetaceae/uncultured/OTU_000190	0.0012297	0.000584411	0.000692339	0.000120773	0.000124766	5.93454e-05	1.80489e-05	0.000104844	0	0.000207469	0.00197519	0	0	0.000422967	0.00067851	0.000315597	0.000450045	0.00191093	0.000820143	0	0.000272269	0	0.000283742	0.00022244	0.000309206	0.00287929	0.000102375	0.000258643	0.000310793	0.00042653	0	9.75705e-05	0	0.000412882	0.000310897	0	0.00041425	0	0	0.000852515	0.000371609	0	0.000184468	0.000261335	0	0.000660284	0	0	0.000279486
Bacteria/Planctomycetes/Planctomycetacia/Planctomycetales/Planctomycetaceae/uncultured/OTU_000206	0.000531008	0.000413958	0.000214864	4.02576e-05	4.15887e-05	5.93454e-05	1.80489e-05	0	0	0	0.00129622	0	0.000167645	0	0.000431779	0.000189358	0	0.00132703	0.000492086	0	0.000136135	0	4.72903e-05	0.000133464	0.000112439	0.00163093	0.000238875	0.000129321	0.000399592	0.000213265	0	9.75705e-05	0	0	0	0	0.000207125	0	0	0	0	0.000245942	0	0	0	0.000330142	0.000232396	0	9.31619e-05
Bacteria/Planctomycetes/Planctomycetacia/Planctomycetales/Planctomycetaceae/uncultured/OTU_000276	0.00162097	0.000827915	0.000716213	0	4.15887e-05	0	0	0	0	0	0.000987593	0	0	0	0.000185048	0.000252477	0	0.00233558	8.20143e-05	0	4.53782e-05	0.000222436	0.000331032	0.000133464	5.62193e-05	0.00128863	0	0.000258643	0.000221995	0.000142177	0	9.75705e-05	0	0	0	0	0	9.65158e-05	0	0	0.000185805	0	0	0	0	0.000660284	0	0	9.31619e-05
Bacteria/Planctomycetes/Planctomycetacia/Planctomycetales/Planctomycetaceae/uncultured/OTU_000516	0.000195635	9.74018e-05	0.000119369	4.02576e-05	0	0	0	0	0	0	0.000246898	0	8.38223e-05	0	0.000123365	0.000126239	0	0.000159244	0	0	4.53782e-05	0	0.000189161	8.89759e-05	8.43289e-05	0.000604047	3.4125e-05	4.31072e-05	4.43991e-05	7.10884e-05	0	0	0	0	0	0	0.000207125	0	0	0	0	0	0	0	0	0	0.000232396	0	9.31619e-05
Bacteria/Planctomycetes/Planctomycetacia/Planctomycetales/Planctomycetaceae/uncultured/OTU_000934	8.38434e-05	9.74018e-05	0.00019099	4.02576e-05	0	0	0	0	0	0	6.17246e-05	0	0	0	0	0.000189358	0	0.000106163	8.20143e-05	0	4.53782e-05	0.000148291	0.000283742	0	2.81096e-05	0.000422833	3.4125e-05	0	8.87981e-05	0	0.000131874	0	0	0	0	0	0	0	0	0	0	0.000245942	0	0	0	0	0	0	0
Bacteria/Planctomycetes/Planctomycetacia/Planctomycetales/Planctomycetaceae/uncultured/OTU_001095	5.58956e-05	2.43505e-05	0	0	0	0	0	0	0	0	0.000123449	0	8.38223e-05	0	0	0	0	0.000265407	0	0	0	0	0	0	0	6.04047e-05	0	4.31072e-05	4.43991e-05	0	0	0	0	0	0	0	0	0	0	0	0	0	0	0	0	0	0	0	0
Bacteria/Planctomycetes/Planctomycetacia/Planctomycetales/Planctomycetaceae/uncultured/OTU_001659	8.38434e-05	4.87009e-05	0	0	0	0	0	0	0	0	0	0	0	0	0	6.31194e-05	0	0	0	0	0	0	0	0	0	0	0	0	0	0	0	0	0	0	0.000155448	0	0	0	0	0	0	0	0	0	0	0	0	0	0
Bacteria/Planctomycetes/Planctomycetacia/Planctomycetales/Planctomycetaceae/uncultured/OTU_001835	5.58956e-05	0	2.38738e-05	0	0	0	0	0	0	0	0	0	0	0	0	0	0	0	0	0	0	0	0	0	0	0	0	0	0	0	0	9.75705e-05	0	0	0	0	0	0	0	0	0	0	0	0	0	0	0	0	0
Bacteria/Proteobacteria/Alphaproteobacteria/Caulobacterales/Caulobacteraceae/Brevundimonas/OTU_000695	0	0	2.38738e-05	0	0	0	1.80489e-05	0.000104844	0	0	0.000123449	0	0	0	6.16827e-05	6.31194e-05	0	0	0	0	0	0	0	8.89759e-05	8.43289e-05	0.000161079	3.4125e-05	4.31072e-05	0	0	0	9.75705e-05	0	0	0	0.000277932	0.000207125	0	0	0	0	0	0	0.000261335	0	0	0	0	0
Bacteria/Proteobacteria/Alphaproteobacteria/Caulobacterales/Caulobacteraceae/Brevundimonas/OTU_001785	5.58956e-05	0	0	0	0	0	0	0	0	0	0.000185174	0	0	0.000105742	0	0	0	0.000106163	0	0	0	0	0	0	0	6.04047e-05	0	0	0	0	0	0	0.000296472	0	0	0	0	0	0	0	0	0	0	0	0	0	0	0	0
Bacteria/Proteobacteria/Alphaproteobacteria/Caulobacterales/Caulobacteraceae/OTU_000260	0	0	0	0	0	0	3.60978e-05	0.0059761	0	0	0	0.000490677	0	0	6.16827e-05	0.00328221	0	0	0	0	0	0	4.72903e-05	0	0	2.01349e-05	0	0.0018105	0	0	0.000395622	0.00878134	0	0	0	0	0	0	0.000688468	0	0	0	0	0.00483471	0	0	0.000464792	0.0190917	0
Bacteria/Proteobacteria/Alphaproteobacteria/Caulobacterales/Caulobacteraceae/OTU_002016	0	0	0	0	0	0	0	0	0	0	0	0	0	0	0	0	0	0	0	0	0	0	0	0	0	0	0	0	0	0	0	0	0	0	0	0	0	0	0	0	0	0	0	0	0	0	0	0	0
Bacteria/Proteobacteria/Alphaproteobacteria/Caulobacterales/Caulobacteraceae/Phenylobacterium/OTU_002083	0	0	0	0	0	0	0	0	0	0	0	0	0	0	0	0	0	0	0	0	0	0	0	0	0	0	0	4.31072e-05	0	0	0.000131874	0	0	0	0	0	0	0	0	0	0	0	0	0	0	0	0.000697188	0.000289268	0
Bacteria/Proteobacteria/Alphaproteobacteria/Caulobacterales/Hyphomonadaceae/Hyphomonas/OTU_000242	0.000279478	7.30514e-05	0	4.02576e-05	8.31774e-05	8.90181e-05	1.80489e-05	0.00251625	0	0.00103734	0.000308623	0	0	0.000105742	0	0.00183046	0	0	0	0	0.000136135	0.000370727	4.72903e-05	0.000133464	0.000224877	0.000402698	0.000307125	0.000689715	0	0	0.000263748	0.00604937	0.000296472	0.000412882	0.000155448	0	0	0.000386063	0.000344234	0.000426257	0.000371609	0.00172159	0.000553403	0.0040507	0	0	0	0.00867804	0
Bacteria/Proteobacteria/Alphaproteobacteria/Caulobacterales/Hyphomonadaceae/Hyphomonas/OTU_000635	0.000139739	0.000243505	7.16213e-05	4.02576e-05	0	2.96727e-05	0	0.000314531	0	0	6.17246e-05	0	0	0	0	0.000252477	0	0	0	0.000418936	0	7.41455e-05	0	4.44879e-05	8.43289e-05	8.05396e-05	0	0.000129321	4.43991e-05	0	0.000395622	0.000780564	0	0	0	0	0	0	0	0	0.000371609	0.000245942	0.000184468	0.000392003	0.000563301	0.000660284	0	0.00115707	0.000186324
Bacteria/Proteobacteria/Alphaproteobacteria/DB1-14/OTU_001201	0	0	4.77475e-05	0	0	0	0	0	0	0.000207469	6.17246e-05	0	0	0	0	0	0	0	0	0	4.53782e-05	0.000148291	0	0	0	4.02698e-05	3.4125e-05	0	0	0	0	0	0	0	0	0	0	0	0	0	0	0	0.000368936	0	0.000140825	0	0	0	0
Bacteria/Proteobacteria/Alphaproteobacteria/OTU_000761	0	0	0	0	8.31774e-05	0	5.41467e-05	0	7.69941e-05	0.000414938	0.000185174	0	0	0	6.16827e-05	0	0	0.000106163	0	0	4.53782e-05	7.41455e-05	4.72903e-05	0.000177952	0.000168658	0.000604047	0.000546001	4.31072e-05	0	0.000142177	0	0	0	0	0.000310897	0	0.00041425	0	0	0.000639386	0.000185805	0.00147565	0.000737871	0	0	0	0	0	9.31619e-05
Bacteria/Proteobacteria/Alphaproteobacteria/OTU_000951	2.79478e-05	0	9.5495e-05	0.00100644	0.000582242	0.00100887	0.000360978	0.000524219	0.00577456	0.00726141	0.0103697	0.000981354	0	0	0.000370096	0	0	0.000106163	0.00106619	0.00167574	0.00163362	0.00155705	0.00137142	0.00969837	0.00401968	0.00579885	0.012831	4.31072e-05	0.000221995	0.000924149	0.000395622	0.000195141	0	0	0.000932691	0.000555864	0.00041425	0.000965158	0	0.000213129	0.00111483	0.000491884	0.00129127	0	0	0	0.000464792	0	0
Bacteria/Proteobacteria/Alphaproteobacteria/OTU_001186	0.00025153	2.43505e-05	4.77475e-05	0	4.15887e-05	0	0	0	7.69941e-05	0.000207469	0	0	0.000167645	0	0	0	0	0	0	0	0	0	0	0	0	0	0	0	0	0	0	9.75705e-05	0	0	0.000155448	0	0	0	0	0	0	0.000245942	0	0.000130668	0.000140825	0	0	0	0
Bacteria/Proteobacteria/Alphaproteobacteria/OTU_001351	0	0.000121752	7.16213e-05	0	0	0	0	0	0	0	6.17246e-05	0	0	0.000105742	6.16827e-05	6.31194e-05	0	0	0	0	0	0	0	0	5.62193e-05	0	0	0	0	0	0	0	0	0	0	0	0	0	0	0	0	0	0	0	0	0	0	0	0
Bacteria/Proteobacteria/Alphaproteobacteria/OTU_002029	2.79478e-05	0	4.77475e-05	0.000322061	0.000249532	8.90181e-05	0	0	0	0	0.00111104	0.000490677	8.38223e-05	0	0	0.000126239	0	0.000424651	0.000492086	0	0.000544539	0.000148291	0.000236451	0.000133464	0.000843289	0.00209403	0.000307125	4.31072e-05	0.000133197	7.10884e-05	0	0	0	0	0	0	0	0	0	0	0	0	0.000184468	0.000130668	0.000140825	0	0	0	0
Bacteria/Proteobacteria/Alphaproteobacteria/OTU_002130	0	7.30514e-05	0.000119369	0	0	0	1.80489e-05	0	0	0	0	0	0	0	0	6.31194e-05	0	0	0	0	0	0	0	0	0	0	0	0	0	0	0	9.75705e-05	0	0	0	0	0	0	0	0	0	0	0	0	0	0	0	0	0.000186324
Bacteria/Proteobacteria/Alphaproteobacteria/Rhizobiales/Hyphomicrobiaceae/Filomicrobium/OTU_001222	0.000391269	2.43505e-05	9.5495e-05	0	0	2.96727e-05	0	0	0	0	0	0	8.38223e-05	0	0	0	0	5.30814e-05	0	0	0	0	0	0	2.81096e-05	0	0	0	0	0	0.000131874	0.000487852	0.000296472	0	0	0	0	0	0.000344234	0	0	0.000491884	0	0.000130668	0.000140825	0	0	0	0
Bacteria/Proteobacteria/Alphaproteobacteria/Rhizobiales/Hyphomicrobiaceae/Hyphomicrobium/OTU_000964	0.000139739	7.30514e-05	0.000119369	0	0	0	0	0	0	0	0	0	0	0	6.16827e-05	0	0	0.000106163	0	0	0	0	0	0	0	0	0	8.62143e-05	0	0	0.000131874	9.75705e-05	0.000296472	0	0	0	0	0	0	0	0	0	0	0.000130668	0.000422476	0	0	0	9.31619e-05
Bacteria/Proteobacteria/Alphaproteobacteria/Rhizobiales/Hyphomicrobiaceae/OTU_000223	0	0	2.38738e-05	0	0.00103972	0.000890181	1.80489e-05	0.000104844	0	0.00518672	0.00166656	0	0	0	0	0	0	0	0	0	0.00077143	0.0024468	0	0	0	0.000966475	0.00276413	0	0	0	0	9.75705e-05	0	0	0	0	0.00455675	0.00241289	0	0	0	0.00590261	0.00590297	0.000130668	0.000140825	0	0.000232396	0.000578536	0
Bacteria/Proteobacteria/Alphaproteobacteria/Rhizobiales/Hyphomicrobiaceae/Pedomicrobium/OTU_001022	0.000167687	0.000340906	0.000262611	0	0	0	0	0	0	0	0	0	8.38223e-05	0	0	0.000126239	0	0.000106163	0	0	4.53782e-05	0	4.72903e-05	0	0	0	0	0	0	7.10884e-05	0	0	0	0	0	0	0	0	0	0.000213129	0	0	0	0	0	0	0	0	0
Bacteria/Proteobacteria/Alphaproteobacteria/Rhizobiales/MNG7/OTU_001182	0.000111791	2.43505e-05	2.38738e-05	0	0	0	0	0	7.69941e-05	0	0	0	8.38223e-05	0	0	6.31194e-05	0	5.30814e-05	0	0	0	0	0	4.44879e-05	2.81096e-05	0	0	0	4.43991e-05	7.10884e-05	0	0	0	0	0	0	0	0	0	0	0	0	0	0	0	0	0	0	0
Bacteria/Proteobacteria/Alphaproteobacteria/Rhizobiales/MNG7/OTU_001183	0.00025153	7.30514e-05	0.00019099	0	0	0	0	0	0	0	6.17246e-05	0	0	0	0	6.31194e-05	0	0.000159244	0	0	0	7.41455e-05	4.72903e-05	0	2.81096e-05	2.01349e-05	0	0	0	0	0.000131874	0	0	0	0	0	0	9.65158e-05	0	0	0	0.000245942	0	0.000130668	0	0	0	0	0.000186324
Bacteria/Proteobacteria/Alphaproteobacteria/Rhizobiales/OTU_000204	0	0	0	0	0.00120607	0.00077149	7.21957e-05	0.000419375	0	0.0033195	0.00117277	0.00245339	0	0	0	6.31194e-05	0	0	0	0	0.00113446	0.000963891	0.000283742	0	0	0.000885936	0.001638	0.000172429	0	0	0.000923117	0.000487852	0	0	0	0	0.004971	0.00250941	0.00137694	0	0	0.00664043	0.00332042	0.000130668	0	0	0.00116198	0.000289268	0
Bacteria/Proteobacteria/Alphaproteobacteria/Rhizobiales/OTU_000511	0.000195635	0.000730514	0.000453601	8.05153e-05	8.31774e-05	0	3.60978e-05	0.000209688	7.69941e-05	0	0	0	0.000167645	0.000105742	0.000185048	0.000504955	0	0.000212325	0.000246043	0	0.000181513	0.000148291	4.72903e-05	4.44879e-05	2.81096e-05	2.01349e-05	3.4125e-05	0	0	7.10884e-05	0	9.75705e-05	0	0	0	0	0	0	0	0.000213129	0	0	0	0	0	0	0	0.000289268	0
Bacteria/Proteobacteria/Alphaproteobacteria/Rhizobiales/OTU_000541	5.58956e-05	2.43505e-05	7.16213e-05	8.05153e-05	0	8.90181e-05	9.02446e-05	0.000419375	0.000153988	0	0	0.000981354	0	0.000105742	0.000246731	0.000126239	0	0.000106163	0.000246043	0	0	0	4.72903e-05	0.000266928	5.62193e-05	0	0.0001365	0	0	0	0.000263748	0.000390282	0.000296472	0.000825764	0.000621794	0.000555864	0	0	0.000344234	0.000639386	0.000371609	0	0.000368936	0.000261335	0.000140825	0.00198085	0	0.00115707	9.31619e-05
Bacteria/Proteobacteria/Alphaproteobacteria/Rhizobiales/OTU_000957	0.000111791	4.87009e-05	0.000238738	4.02576e-05	0	5.93454e-05	0	0	0	0	0	0	0	0	0	6.31194e-05	0	5.30814e-05	0	0	0	7.41455e-05	0	4.44879e-05	0	0	3.4125e-05	0	0	0	0	0	0	0	0	0	0	0	0	0.000213129	0	0	0	0	0	0	0	0	0
Bacteria/Proteobacteria/Alphaproteobacteria/Rhizobiales/OTU_001291	0	0	0	0	0	0	3.60978e-05	0.000314531	0	0.000207469	6.17246e-05	0.000490677	0	0	0	0.000189358	0	0	0	0	0	0	0	4.44879e-05	2.81096e-05	2.01349e-05	3.4125e-05	4.31072e-05	0	0	0.000263748	0.000195141	0	0	0.000155448	0	0	0	0	0.000213129	0.000185805	0	0.000368936	0.000261335	0	0.000330142	0.000464792	0.000867804	0
Bacteria/Proteobacteria/Alphaproteobacteria/Rhizobiales/OTU_002173	0	0	0	0	0.000249532	0.000207709	5.41467e-05	0.000314531	0	0.00103734	0.000432072	0.000490677	0	0	0	6.31194e-05	0	0	0	0	0.000363026	0.000444873	0.000141871	0	0	0.000100675	0.000648376	0	0	0	0.000791244	0.000390282	0	0	0	0	0.00103563	0.00106167	0.000688468	0	0	0.00344319	0.00239808	0.000130668	0	0	0.000464792	0.000289268	0
Bacteria/Proteobacteria/Alphaproteobacteria/Rhizobiales/Phyllobacteriaceae/Ahrensia/OTU_000454	0	4.87009e-05	4.77475e-05	0	4.15887e-05	0	0	0	0.000153988	0.000207469	0.000555521	0	0	0	0.000123365	6.31194e-05	0	0	0	0	9.07565e-05	0	9.45805e-05	0.000489367	0.000140548	0.000744991	0.0004095	0	4.43991e-05	0	0	0	0	0	0.000155448	0.000277932	0	0	0.000344234	0	0.000185805	0	0	0	0	0	0	0	0
Bacteria/Proteobacteria/Alphaproteobacteria/Rhizobiales/Phyllobacteriaceae/Hoeflea/OTU_000105	8.38434e-05	9.74018e-05	7.16213e-05	4.02576e-05	0.000457476	0.000623127	0.00016244	0.00398406	0.000692947	0.00207469	0.00203691	0.00392542	0	0	0	0.00201982	0	0	0.000328057	0.000418936	0.000680673	0.00148291	0.000520193	0.000934247	0.00075896	0.00406725	0.00160388	0.00159497	0.000133197	7.10884e-05	0.00197811	0.00653722	0	0	0	0	0.00144988	0.00106167	0.000688468	0.00127877	0.000185805	0.00393507	0.00664084	0.0040507	0	0.000330142	0.00185917	0.0138849	0
Bacteria/Proteobacteria/Alphaproteobacteria/Rhizobiales/Phyllobacteriaceae/OTU_000507	0.000670747	0.000243505	0.000501349	0	0	5.93454e-05	0	0	7.69941e-05	0.000622407	0.000308623	0	0.000335289	0	6.16827e-05	6.31194e-05	0	0.000159244	0	0.000837872	9.07565e-05	7.41455e-05	0.000141871	4.44879e-05	0.000337316	0.000302024	0.000170625	4.31072e-05	0.000133197	0	0.000395622	0.000682993	0.000889416	0	0	0	0.00103563	9.65158e-05	0.000344234	0.000426257	0.000929023	0.000737826	0.000922339	0.000914674	0.000704126	0	0.000232396	0.000578536	0.00102478
Bacteria/Proteobacteria/Alphaproteobacteria/Rhizobiales/Phyllobacteriaceae/OTU_002056	5.58956e-05	0	2.38738e-05	0	0	0	0	0	0	0	0	0	0	0	6.16827e-05	0	0	0	0	0	0	0	0	0	5.62193e-05	0	0	0	0	0	0	9.75705e-05	0	0	0	0	0	0	0	0	0.000185805	0.000245942	0	0.000130668	0	0	0	0	9.31619e-05
Bacteria/Proteobacteria/Alphaproteobacteria/Rhizobiales/Phyllobacteriaceae/OTU_002087	0.000167687	7.30514e-05	7.16213e-05	0	0.000124766	0	1.80489e-05	0.000104844	0	0	6.17246e-05	0	0	0	0	0.000189358	0	0	0	0	4.53782e-05	0	0	4.44879e-05	0.000112439	4.02698e-05	3.4125e-05	0	0	0	0.000131874	0.000195141	0.000296472	0	0.000155448	0	0	0	0	0	0.000371609	0.000491884	0.000368936	0	0.00028165	0.000660284	0	0	0.000186324
Bacteria/Proteobacteria/Alphaproteobacteria/Rhizobiales/Phyllobacteriaceae/uncultured/OTU_001839	0.000167687	9.74018e-05	9.5495e-05	0	0	0	0	0	0	0	0	0	0	0	0	6.31194e-05	0	0.000212325	8.20143e-05	0	0	0	0	4.44879e-05	8.43289e-05	0	0	0	8.87981e-05	7.10884e-05	0.000131874	9.75705e-05	0	0	0	0	0	0	0	0	0	0	0	0.000130668	0.000140825	0.000330142	0	0	0
Bacteria/Proteobacteria/Alphaproteobacteria/Rhizobiales/Rhizobiaceae/Rhizobium/OTU_000011	0.0426483	0.0226703	0.0359061	0.00148953	0.00133084	0.00118691	0.000920495	0.00157266	0.000615953	0.00228216	0.00493797	0	0.00142498	0.00560431	0.00240563	0.00706937	0.0148515	0.0795159	0.00451078	0.00335149	0.00290421	0.00252095	0.00453987	0.00217991	0.00359803	0.0224303	0.00170625	0.00168118	0.0045731	0.00888605	0.000923117	0.000780564	0.00148236	0.00536746	0.00233173	0.000833797	0.0024855	0.000386063	0.000344234	0.0029838	0.000185805	0.00442696	0.000184468	0.000392003	0.0022532	0.00561241	0.000464792	0.000578536	0.0019564
Bacteria/Proteobacteria/Alphaproteobacteria/Rhizobiales/Rhizobiaceae/Rhizobium/OTU_001589	0	0	0	0	0	0	0	0.000104844	0	0	0	0	0	0	0	0	0	0	0	0	0	7.41455e-05	0	0.000133464	0.000140548	0.000422833	0.000238875	0	0	0	0	0	0	0	0	0	0	0	0	0	0	0.000245942	0	0	0	0	0	0	0
Bacteria/Proteobacteria/Alphaproteobacteria/Rhizobiales/Rhodobiaceae/Anderseniella/OTU_000815	0.000279478	0	2.38738e-05	0	0	0	0	0	0	0	0	0	0	0	0	6.31194e-05	0	0.000106163	0	0	0	0	0	0	0	0	0	0	4.43991e-05	7.10884e-05	0	9.75705e-05	0	0	0	0.000277932	0	0	0	0	0	0	0	0	0	0	0	0	0
Bacteria/Proteobacteria/Alphaproteobacteria/Rhizobiales/Rhodobiaceae/OTU_001208	0.000139739	4.87009e-05	2.38738e-05	0	0	0	0	0	0	0	0	0	0	0	0	0	0	0.000159244	0	0	0	0	0	0	2.81096e-05	0	0	0	0	0	0	0	0	0	0.000155448	0	0	0	0	0	0	0	0	0	0.00028165	0	0	0	9.31619e-05
Bacteria/Proteobacteria/Alphaproteobacteria/Rhizobiales/Rhodobiaceae/uncultured/OTU_001446	0.000307426	7.30514e-05	4.77475e-05	0	0	0	1.80489e-05	0	0	0	0	0	0	0	0	6.31194e-05	0	0.00037157	0	0	9.07565e-05	0	0	0	2.81096e-05	0	3.4125e-05	0	0	7.10884e-05	0	9.75705e-05	0	0	0.000155448	0	0	0	0	0	0	0	0	0	0	0	0	0	0
Bacteria/Proteobacteria/Alphaproteobacteria/Rhizobiales/uncultured/OTU_000840	0.000279478	0.000511359	0.000262611	0	0	2.96727e-05	1.80489e-05	0.000104844	0	0	0	0	8.38223e-05	0.000105742	6.16827e-05	0.000189358	0	0.000318488	0	0	0	0	0	4.44879e-05	5.62193e-05	0	3.4125e-05	4.31072e-05	4.43991e-05	7.10884e-05	0	0	0	0.000412882	0	0	0	0	0	0	0	0	0	0.000522671	0.000140825	0	0.000232396	0.000289268	9.31619e-05
Bacteria/Proteobacteria/Alphaproteobacteria/Rhodobacterales/Rhodobacteraceae/Celeribacter/OTU_000844	0	0	0	0	0	2.96727e-05	0	0	0.00200185	0.000207469	0.000185174	0	0	0	0.000123365	6.31194e-05	0	0	0	0	0	0	4.72903e-05	0.000711807	8.43289e-05	4.02698e-05	0.000511876	0	8.87981e-05	0	0	0	0	0	0.000155448	0.000277932	0	0	0	0.000213129	0	0	0	0.000130668	0	0	0	0	0
Bacteria/Proteobacteria/Alphaproteobacteria/Rhodobacterales/Rhodobacteraceae/Ketogulonicigenium/OTU_001349	2.79478e-05	0	0.000143243	0	0	0	1.80489e-05	0.000104844	0	0	0	0	0	0	0	0	0	0	0	0	0	7.41455e-05	0	0	0.000112439	0	6.82501e-05	0	4.43991e-05	0	0.000131874	0	0.000296472	0	0	0	0	0	0.000344234	0	0	0.000245942	0.000553403	0.000392003	0.00028165	0	0	0	9.31619e-05
Bacteria/Proteobacteria/Alphaproteobacteria/Rhodobacterales/Rhodobacteraceae/Loktanella/OTU_000074	0.000223582	0.000243505	0.00057297	0.0013285	0.00124766	0.000890181	0.00202148	0.000943594	0.0317986	0.00560166	0.00135794	0.00196271	0.000335289	0.000211484	0.000431779	0.000631194	0.00090009	0.000265407	0.00147626	0.00335149	0.000907565	0.0008156	0.000898515	0.0182845	0.00458187	0.00144971	0.00846301	0.00030175	0.000577188	0.000639795	0.00237373	0.000682993	0	0.000412882	0.000777242	0.00138966	0.00041425	0.000386063	0.0010327	0.0029838	0.00204385	0.00147565	0.00221361	0.000261335	0.000844951	0	0.000464792	0.000578536	0.000652133
Bacteria/Proteobacteria/Alphaproteobacteria/Rhodobacterales/Rhodobacteraceae/Loktanella/OTU_000175	0.00050306	0.000706163	0.000883329	0.000201288	8.31774e-05	0.000237382	3.60978e-05	0.000314531	0.000384971	0.000207469	0.000493797	0.000981354	0.000251467	0.000105742	0.000246731	0.00094679	0.00090009	0.000265407	0.000410071	0.000418936	0.000408404	0.000222436	9.45805e-05	0.000311416	0.000449754	0.000543642	0.000546001	4.31072e-05	0.000532789	0.000497619	0.000527496	0.000878134	0.000889416	0	0.00108814	0.000555864	0.00124275	0.000868642	0.000688468	0.00191816	0.000743218	0.0029513	0.00239808	0.000784006	0.00309816	0.00198085	0.000697188	0.000867804	0.00177008
Bacteria/Proteobacteria/Alphaproteobacteria/Rhodobacterales/Rhodobacteraceae/Loktanella/OTU_000326	8.38434e-05	2.43505e-05	2.38738e-05	4.02576e-05	0.000124766	2.96727e-05	0.000180489	0.000314531	0.000230982	0.000207469	0.00209864	0	0	0	0	0	0	0	0	0	0.000226891	0.000370727	0.000472903	0.000489367	0.000168658	0.00263767	0.0004095	0.000129321	0.000177596	0	0.000263748	9.75705e-05	0	0	0	0.000277932	0.000621375	0.000289547	0	0.000213129	0.000185805	0.000737826	0.000184468	0	0	0.000330142	0.000232396	0	0
Bacteria/Proteobacteria/Alphaproteobacteria/Rhodobacterales/Rhodobacteraceae/OTU_000004	8.38434e-05	0.000170453	0.000405854	0.00587762	0.0113953	0.0145693	0.000920495	0.00314531	0.0163228	0.0385892	0.0362323	0.00294406	0.000670578	0.000105742	0.000986923	0.000441836	0.00225023	0.00191093	0.00754531	0.0117302	0.0162908	0.00444873	0.00652606	0.0195302	0.0389318	0.0306051	0.045318	0.00198293	0.00301914	0.0054738	0.00224186	0.00195141	0	0.000412882	0.00124359	0.00889383	0.00642088	0.00443973	0.000344234	0.00255754	0.0042735	0.0108214	0.0103302	0.000130668	0	0.000660284	0	0.000578536	0.000279486
Bacteria/Proteobacteria/Alphaproteobacteria/Rhodobacterales/Rhodobacteraceae/OTU_000055	0.000586904	0.000803565	0.00102657	0.00197262	0.00195467	0.00133527	0.00113708	0.000733906	0.00423468	0.00560166	0.00895006	0.00147203	0.000251467	0.000211484	0.000431779	0.000694313	0.000450045	0.000636976	0.00180431	0.00167574	0.00335799	0.00237266	0.00255367	0.00569446	0.00435699	0.017316	0.0128993	0.000215536	0.000621587	0.00163503	0.00131874	0.0016587	0.00118589	0.00165153	0.00139904	0.00250139	0.00517813	0.00347457	0.00240964	0.00234442	0.00241546	0.0113133	0.00922339	0.000522671	0.000704126	0.000990426	0.00162677	0.000289268	0.000931619
Bacteria/Proteobacteria/Alphaproteobacteria/Rhodobacterales/Rhodobacteraceae/OTU_000107	0.00075459	0.00898532	0.00890491	0.000523349	0.000998129	0.00537076	0.000433174	0.000943594	0.00184786	0.00165975	0.004259	0.000490677	0.000251467	0.00137464	0.000616827	0.00397652	0.000450045	0.000690058	0.00106619	0.00125681	0.00163362	0.00140876	0.001466	0.00338108	0.00278285	0.00606061	0.0116025	0.00030175	0.00048839	0.00142177	0.00065937	0.000487852	0.000592944	0.00123865	0.000932691	0.000277932	0.001657	0.00106167	0.000344234	0.00191816	0.000743218	0.00270536	0.00202915	0.000261335	0.000422476	0.000990426	0.000464792	0.000289268	0.000279486
Bacteria/Proteobacteria/Alphaproteobacteria/Rhodobacterales/Rhodobacteraceae/OTU_000110	0	0	0.000119369	4.02576e-05	4.15887e-05	0.000148364	5.41467e-05	0.000314531	0.00577456	0.000622407	0.00333313	0.000490677	0	0	0.000185048	0	0	0.000424651	0.000410071	0	0.000272269	0.000519018	0.00108768	0.00969837	0.00115249	0.00706735	0.00938438	0	0.000133197	0.000497619	0.000263748	0.000195141	0	0	0.000932691	0	0.00103563	0.000193032	0.000344234	0.00106564	0.000185805	0.00122971	0.00147574	0	0	0	0.000232396	0	0
Bacteria/Proteobacteria/Alphaproteobacteria/Rhodobacterales/Rhodobacteraceae/OTU_000202	0	0	0	0	0.000207943	5.93454e-05	1.80489e-05	0	0.000230982	0.00124481	0.0037652	0	0	0	0	0	0	5.30814e-05	8.20143e-05	0	0.000181513	0.000296582	0	8.89759e-05	0.000196767	0.00416793	0.000989626	0	0.000221995	0	0	9.75705e-05	0	0	0	0	0.00144988	0.000193032	0.000344234	0	0.000185805	0.000983768	0.000368936	0	0.000140825	0	0	0.000289268	0
Bacteria/Proteobacteria/Alphaproteobacteria/Rhodobacterales/Rhodobacteraceae/OTU_000308	0.000167687	7.30514e-05	4.77475e-05	0	8.31774e-05	8.90181e-05	1.80489e-05	0	0.000153988	0.000207469	0.000555521	0	0	0	0	0.000126239	0	0.000106163	0.000164029	0	4.53782e-05	0	9.45805e-05	0.000578343	0.000224877	0.000845666	0.001365	4.31072e-05	0	0.000213265	0.000131874	0	0.000296472	0	0	0.000277932	0	0.000579095	0.000344234	0	0	0.000491884	0.00147574	0.000130668	0.000422476	0	0	0	9.31619e-05
Bacteria/Proteobacteria/Alphaproteobacteria/Rhodobacterales/Rhodobacteraceae/OTU_000376	2.79478e-05	0.000900967	0.000668465	0	0	2.96727e-05	0	0	0	0	0	0	0	0	0	0.000315597	0	0	8.20143e-05	0	4.53782e-05	0	0	0	0	4.02698e-05	0	0	0	0.000142177	0.000131874	0	0.000296472	0	0	0	0	0	0	0.000213129	0	0.000245942	0	0	0	0	0	0	0
Bacteria/Proteobacteria/Alphaproteobacteria/Rhodobacterales/Rhodobacteraceae/OTU_000396	0	0	0	0	8.31774e-05	5.93454e-05	0.000180489	0.000104844	0.00100092	0.000622407	0.00067897	0	0	0	0	0	0	0.000106163	0.000246043	0.000418936	4.53782e-05	0.000222436	0.000189161	0.000622831	0.000590302	0.000684587	0.00133088	0	0.000221995	0	0	0	0	0	0.000155448	0	0.000207125	9.65158e-05	0	0	0.000185805	0	0	0	0	0	0	0	0
Bacteria/Proteobacteria/Alphaproteobacteria/Rhodobacterales/Rhodobacteraceae/OTU_000407	0	2.43505e-05	0	4.02576e-05	0	0	0	0	0.000230982	0	0.000308623	0	0	0	6.16827e-05	0	0	5.30814e-05	0	0	4.53782e-05	7.41455e-05	4.72903e-05	0.000444879	0	0.000161079	0.00126263	8.62143e-05	4.43991e-05	0	0	0	0	0	0	0	0	0	0	0	0	0	0	0	0	0	0	0	0
Bacteria/Proteobacteria/Alphaproteobacteria/Rhodobacterales/Rhodobacteraceae/OTU_000440	0	0	4.77475e-05	4.02576e-05	0.000124766	2.96727e-05	0	0	0.00092393	0.000207469	0.000987593	0	0	0	0	0	0	0.000159244	0.000246043	0	4.53782e-05	7.41455e-05	9.45805e-05	0.00395943	0.000449754	0.000583912	0.00116025	0	0.000133197	0	0.000131874	0	0	0	0.000155448	0.000555864	0.000207125	0	0	0.000213129	0.000185805	0	0.000184468	0	0	0	0	0	0
Bacteria/Proteobacteria/Alphaproteobacteria/Rhodobacterales/Rhodobacteraceae/OTU_000450	2.79478e-05	0	0	0	8.31774e-05	0	3.60978e-05	0.000104844	0.000692947	0.000207469	0.000308623	0	0	0	0	0	0	0.000106163	0.000246043	0	0.000181513	0.000444873	0.000283742	0.00137913	0.00182713	0.00116782	0.00211575	0	4.43991e-05	7.10884e-05	0.000263748	9.75705e-05	0	0	0	0.000277932	0.000207125	0	0	0.000213129	0.000371609	0.000491884	0.000368936	0	0	0	0	0	0
Bacteria/Proteobacteria/Alphaproteobacteria/Rhodobacterales/Rhodobacteraceae/OTU_000551	0.000307426	9.74018e-05	0.00019099	0	0	0	0	0.000104844	7.69941e-05	0	0.000123449	0.000981354	0.000167645	0	0	0.000315597	0.000450045	0	8.20143e-05	0.000418936	4.53782e-05	0	0	0	0.000196767	0.000140944	0.000102375	4.31072e-05	4.43991e-05	0.000142177	0.000263748	0.000682993	0.000592944	0	0.000155448	0.000833797	0	9.65158e-05	0	0.000213129	0	0.000245942	0.000368936	0.000522671	0.000422476	0.000330142	0	0	0.000279486
Bacteria/Proteobacteria/Alphaproteobacteria/Rhodobacterales/Rhodobacteraceae/OTU_000580	0.00075459	0.000219154	7.16213e-05	0.000161031	0.000124766	5.93454e-05	5.41467e-05	0	0.000153988	0	0.000246898	0	0	0	0.000123365	0.000252477	0.000450045	0.000318488	0.000328057	0.000418936	0	7.41455e-05	0.000141871	0.000177952	0.000140548	0.000302024	3.4125e-05	0	8.87981e-05	7.10884e-05	0.000395622	0.000390282	0	0	0	0	0.00041425	9.65158e-05	0.000344234	0	0.000557414	0	0.000184468	0.000784006	0.000844951	0.000660284	0.000464792	0	0.000372648
Bacteria/Proteobacteria/Alphaproteobacteria/Rhodobacterales/Rhodobacteraceae/OTU_000584	0	0	2.38738e-05	0	4.15887e-05	2.96727e-05	0	0	0.000153988	0.000829876	0.000123449	0.000490677	0	0	6.16827e-05	0	0	0	0	0.000418936	4.53782e-05	0	4.72903e-05	0.000177952	0.000534083	0.000322158	0.000511876	0	4.43991e-05	7.10884e-05	0	0	0	0	0.000310897	0.000555864	0.00041425	9.65158e-05	0	0	0.00111483	0.00196754	0.000368936	0.000130668	0	0	0.000464792	0	9.31619e-05
Bacteria/Proteobacteria/Alphaproteobacteria/Rhodobacterales/Rhodobacteraceae/OTU_000621	0.000111791	9.74018e-05	0.000167116	0.00249597	0.00390934	0.00477731	0.000433174	0.00251625	0.00816138	0.0157676	0.0204926	0	0.000167645	0.000211484	0.000493462	0	0	0.000318488	0.00221439	0.00293255	0.00644371	0.00200193	0.00269555	0.0125456	0.0144765	0.0142555	0.0252867	0.000344857	0.000843582	0.00177721	0.000923117	0.000780564	0	0.000412882	0.000777242	0.00305725	0.00227838	0.00125471	0.000688468	0.0014919	0.00111483	0.00664043	0.00350489	0.000130668	0.000140825	0	0.000697188	0	0
Bacteria/Proteobacteria/Alphaproteobacteria/Rhodobacterales/Rhodobacteraceae/OTU_000636	0	0	0	0	0	0	0	0	0	0	0	0	0	0	0	0	0	0	0	0	0	0	0	0	0	0.000140944	3.4125e-05	4.31072e-05	0	0	0.000131874	0	0	0	0	0	0.000207125	9.65158e-05	0	0	0	0	0	0	0	0	0	0	9.31619e-05
Bacteria/Proteobacteria/Alphaproteobacteria/Rhodobacterales/Rhodobacteraceae/OTU_000655	2.79478e-05	0	4.77475e-05	4.02576e-05	4.15887e-05	0	7.21957e-05	0.000104844	0.000461965	0	0.000246898	0	0	0	0	6.31194e-05	0	0	8.20143e-05	0	9.07565e-05	0	4.72903e-05	0.000177952	5.62193e-05	8.05396e-05	6.82501e-05	0	0	0	0	9.75705e-05	0	0	0	0	0	0	0	0.000213129	0	0	0	0	0	0	0	0	0
Bacteria/Proteobacteria/Alphaproteobacteria/Rhodobacterales/Rhodobacteraceae/OTU_000751	0.000726643	0.000170453	0.000310359	4.02576e-05	0.000124766	0	0	0.000104844	0	0	0	0.000490677	0	0.000105742	0	0.000126239	0.000450045	0.000265407	8.20143e-05	0	0	7.41455e-05	0	4.44879e-05	5.62193e-05	2.01349e-05	6.82501e-05	0	0.000177596	7.10884e-05	0.000131874	0.000390282	0.000296472	0.000825764	0	0.000277932	0	0	0	0	0	0.000245942	0	0.000392003	0	0	0.000232396	0	0.000279486
Bacteria/Proteobacteria/Alphaproteobacteria/Rhodobacterales/Rhodobacteraceae/OTU_000860	8.38434e-05	7.30514e-05	2.38738e-05	0	4.15887e-05	5.93454e-05	0	0	7.69941e-05	0	0.000185174	0	0	0	6.16827e-05	0.000126239	0	5.30814e-05	0	0	0	0	9.45805e-05	8.89759e-05	8.43289e-05	0.000281889	0.00034125	4.31072e-05	0	0	0	0.000292711	0.000592944	0	0	0	0.000207125	0.000193032	0	0.000213129	0.000185805	0.000245942	0	0	0	0	0	0.000289268	0.000279486
Bacteria/Proteobacteria/Alphaproteobacteria/Rhodobacterales/Rhodobacteraceae/OTU_000940	0	2.43505e-05	0	8.05153e-05	8.31774e-05	2.96727e-05	1.80489e-05	0	0.000384971	0	0.000185174	0	0	0	0	0.000126239	0	5.30814e-05	8.20143e-05	0	0.000136135	7.41455e-05	9.45805e-05	0.000133464	0.000421644	0.000382563	0.000375375	4.31072e-05	0	0	0.000131874	0	0	0	0	0	0.000207125	9.65158e-05	0	0	0.000185805	0.000245942	0.000184468	0	0	0	0	0	0
Bacteria/Proteobacteria/Alphaproteobacteria/Rhodobacterales/Rhodobacteraceae/OTU_000943	0.000195635	0	7.16213e-05	0	0	0	1.80489e-05	0	0	0	0	0	0	0	0	6.31194e-05	0	0.000159244	0	0	0	0	0	0	2.81096e-05	2.01349e-05	0	0	4.43991e-05	0	0	0	0	0	0	0	0	0	0	0	0	0	0	0.000130668	0.000140825	0	0	0	0.000186324
Bacteria/Proteobacteria/Alphaproteobacteria/Rhodobacterales/Rhodobacteraceae/OTU_000950	0	2.43505e-05	4.77475e-05	0	0	0	1.80489e-05	0	0	0	6.17246e-05	0	0	0	6.16827e-05	6.31194e-05	0	5.30814e-05	0	0	0	7.41455e-05	4.72903e-05	4.44879e-05	0.000140548	8.05396e-05	6.82501e-05	0	0	0	0.000131874	9.75705e-05	0.000296472	0.000412882	0	0	0	9.65158e-05	0	0	0.000185805	0	0.000368936	0	0.00028165	0	0	0	9.31619e-05
Bacteria/Proteobacteria/Alphaproteobacteria/Rhodobacterales/Rhodobacteraceae/OTU_000952	0.000111791	0.000633112	0.000119369	0	0	2.96727e-05	0	0	0	0	6.17246e-05	0	0	0	0	0.000189358	0	0.000106163	0	0	0	0	0	0	2.81096e-05	4.02698e-05	0	4.31072e-05	4.43991e-05	0	0	0	0	0	0	0	0	0	0	0	0	0	0	0	0	0.000330142	0	0	0
Bacteria/Proteobacteria/Alphaproteobacteria/Rhodobacterales/Rhodobacteraceae/OTU_000978	0.000195635	4.87009e-05	0.000167116	4.02576e-05	8.31774e-05	0	1.80489e-05	0	7.69941e-05	0	0	0	0	0	6.16827e-05	6.31194e-05	0	0.000159244	0	0	0	0	4.72903e-05	0	5.62193e-05	0.000100675	0	0	4.43991e-05	0	0	9.75705e-05	0.000296472	0.000412882	0.000155448	0.000555864	0	0	0	0	0	0	0	0	0.00028165	0.000330142	0	0	0.000186324
Bacteria/Proteobacteria/Alphaproteobacteria/Rhodobacterales/Rhodobacteraceae/OTU_000999	0.000475112	0	0.000167116	0	0	2.96727e-05	0	0.000104844	0	0	6.17246e-05	0	0.000167645	0	0	0.000252477	0.00090009	0.000159244	0	0.000837872	0	0	9.45805e-05	0	0.000112439	2.01349e-05	3.4125e-05	0	8.87981e-05	0	0.000263748	9.75705e-05	0.000296472	0	0.000155448	0.000277932	0	0	0	0.000213129	0.000371609	0.000491884	0.000184468	0.000653339	0.00028165	0	0.000232396	0	0.000279486
Bacteria/Proteobacteria/Alphaproteobacteria/Rhodobacterales/Rhodobacteraceae/OTU_001012	0	0	0	0	0	0	1.80489e-05	0	7.69941e-05	0.000207469	6.17246e-05	0	0	0	0	6.31194e-05	0	0	0	0	0	0	0	0.00022244	0.000365425	0.000140944	0.000102375	0	0	0	0	0	0	0	0	0	0	0	0	0.000213129	0	0	0	0	0	0	0	0	9.31619e-05
Bacteria/Proteobacteria/Alphaproteobacteria/Rhodobacterales/Rhodobacteraceae/OTU_001015	0.000279478	7.30514e-05	7.16213e-05	0	0	0	0	0	0.000153988	0	6.17246e-05	0	0	0	6.16827e-05	0	0	0	0	0.000418936	0	0	0	4.44879e-05	8.43289e-05	2.01349e-05	3.4125e-05	8.62143e-05	0.000221995	0	0.000395622	0.000195141	0	0.000412882	0.000155448	0	0	0	0	0.000426257	0	0.000983768	0.000553403	0.000130668	0.000563301	0.000330142	0.000697188	0.000867804	0.000558971
Bacteria/Proteobacteria/Alphaproteobacteria/Rhodobacterales/Rhodobacteraceae/OTU_001033	0	0	0	0	0	0	0	0	0	0	0.000123449	0	0	0	0	6.31194e-05	0	0.000106163	0	0	0	0	0	0	2.81096e-05	0.000100675	3.4125e-05	4.31072e-05	0	7.10884e-05	0.000131874	0.000195141	0	0	0	0	0.000207125	0	0	0	0	0.000245942	0	0.000130668	0	0	0	0	9.31619e-05
Bacteria/Proteobacteria/Alphaproteobacteria/Rhodobacterales/Rhodobacteraceae/OTU_001087	8.38434e-05	0	4.77475e-05	0	4.15887e-05	0	9.02446e-05	0.000104844	0.000384971	0	0.000493797	0.000490677	0	0	0	6.31194e-05	0	0.000106163	0	0	4.53782e-05	7.41455e-05	0.000189161	0.000177952	8.43289e-05	0.000362428	0.000784876	8.62143e-05	4.43991e-05	7.10884e-05	0	0	0	0	0	0	0	0	0	0	0	0.000245942	0	0	0	0	0	0	9.31619e-05
Bacteria/Proteobacteria/Alphaproteobacteria/Rhodobacterales/Rhodobacteraceae/OTU_001091	0.000167687	0.000194804	0.000596844	0.0068438	0.014057	0.0168838	0.00110098	0.00576641	0.0192485	0.0516598	0.0445652	0.000490677	0.000586756	0.000528709	0.000431779	0.000757432	0.00135014	0.00207017	0.00885754	0.0150817	0.0228252	0.00704382	0.00770831	0.0157042	0.0565847	0.0433102	0.0505733	0.00237089	0.00395152	0.00725101	0.00171436	0.00195141	0.000296472	0.00123865	0.00108814	0.00611451	0.00517813	0.00270244	0.000344234	0.00213129	0.00483092	0.0076242	0.00737871	0.000392003	0.000140825	0.000660284	0.000464792	0.000289268	0.000186324
Bacteria/Proteobacteria/Alphaproteobacteria/Rhodobacterales/Rhodobacteraceae/OTU_001219	0	7.30514e-05	0	0	0	0	0	0	0	0	6.17246e-05	0	0	0	0	0	0	0	0	0	0	0	0	0	2.81096e-05	4.02698e-05	3.4125e-05	0	0	0	0	0	0	0	0	0	0.000207125	0	0	0	0	0	0	0	0	0	0	0	0
Bacteria/Proteobacteria/Alphaproteobacteria/Rhodobacterales/Rhodobacteraceae/OTU_001220	0.000447165	4.87009e-05	0	0	0	0	1.80489e-05	0	0	0	0	0.000490677	0	0	0	0	0	0	0	0	0	0	0	0	0	2.01349e-05	3.4125e-05	0	0	0	0.000263748	9.75705e-05	0	0	0	0	0	0	0	0	0	0.000245942	0.000184468	0	0	0.000330142	0	0	9.31619e-05
Bacteria/Proteobacteria/Alphaproteobacteria/Rhodobacterales/Rhodobacteraceae/OTU_001262	0	2.43505e-05	2.38738e-05	0	0	0	0	0	0	0	0	0	8.38223e-05	0	0	0	0	0.000212325	0	0	0	0	0	0	2.81096e-05	0	0	0	0	0	0	9.75705e-05	0	0	0	0	0	0	0	0	0	0	0	0	0.00028165	0	0.000232396	0	0
Bacteria/Proteobacteria/Alphaproteobacteria/Rhodobacterales/Rhodobacteraceae/OTU_001303	0	0	0	0	0	0	0	0	7.69941e-05	0	0	0	0	0	0	6.31194e-05	0	5.30814e-05	0	0	0	0	0	0	0	0	6.82501e-05	0	0	0	0.000131874	0	0	0.000412882	0	0	0	0	0	0	0	0	0	0	0.00028165	0	0.000232396	0	0
Bacteria/Proteobacteria/Alphaproteobacteria/Rhodobacterales/Rhodobacteraceae/OTU_001335	0.000223582	0.000316556	0.000549096	0.0081723	0.0143065	0.0175662	0.00122733	0.00555672	0.0237912	0.059751	0.0521573	0.00245339	0.000419111	0.000317225	0.00104861	0.000441836	0.00180018	0.00249482	0.0103338	0.0205279	0.0272269	0.00667309	0.00855954	0.0197971	0.0599297	0.0442162	0.0599236	0.00206914	0.00408471	0.0061136	0.00210998	0.00185384	0.000889416	0.00123865	0.000932691	0.00944969	0.0057995	0.00463276	0.000688468	0.00170503	0.0081754	0.0115593	0.0132817	0.000261335	0.000140825	0.000660284	0.00116198	0.000867804	0.000186324
Bacteria/Proteobacteria/Alphaproteobacteria/Rhodobacterales/Rhodobacteraceae/OTU_001387	0	0	0	0	0	0	0	0	7.69941e-05	0	0	0	0	0.000105742	0	0	0	0	0	0	0	0	0	4.44879e-05	2.81096e-05	0.000120809	0.000170625	0	0	0	0	0	0.000296472	0	0.000310897	0	0	0	0	0	0	0	0	0	0	0	0	0	0
Bacteria/Proteobacteria/Alphaproteobacteria/Rhodobacterales/Rhodobacteraceae/OTU_001412	0	0	0	0	0	0	0	0	7.69941e-05	0	6.17246e-05	0	0	0	0	0	0	0	0	0	4.53782e-05	0	4.72903e-05	0.000622831	2.81096e-05	0.000221484	0.00020475	0	0	0	0	0	0	0	0.000155448	0	0	0	0	0.000213129	0	0	0	0	0	0	0	0	0
Bacteria/Proteobacteria/Alphaproteobacteria/Rhodobacterales/Rhodobacteraceae/OTU_001454	5.58956e-05	2.43505e-05	9.5495e-05	8.05153e-05	4.15887e-05	0.000148364	5.41467e-05	0.000104844	0.00169387	0.00145228	0.00222209	0	0	0	6.16827e-05	6.31194e-05	0	0.000106163	8.20143e-05	0.000418936	0.000272269	0.000296582	0.000331032	0.00195747	0.000674631	0.00297997	0.00406088	4.31072e-05	8.87981e-05	7.10884e-05	0.000395622	0.000195141	0	0	0.000155448	0	0.000207125	0.000386063	0.000344234	0	0.000185805	0.000737826	0.000553403	0	0	0	0	0	0
Bacteria/Proteobacteria/Alphaproteobacteria/Rhodobacterales/Rhodobacteraceae/OTU_001458	0	0	0	0	0	2.96727e-05	0	0	0.000153988	0.000414938	0.000123449	0	0	0	0	0	0	0	0	0	0	0	0	0.000177952	5.62193e-05	4.02698e-05	0.00034125	0	0	0	0	0	0	0	0	0	0	0	0	0	0.000185805	0	0	0	0	0	0	0	0
Bacteria/Proteobacteria/Alphaproteobacteria/Rhodobacterales/Rhodobacteraceae/OTU_001483	0.000111791	2.43505e-05	4.77475e-05	0	4.15887e-05	0	0	0	7.69941e-05	0.000207469	0	0	0	0	0	0.000126239	0	0	0	0	0	0	0	0	2.81096e-05	4.02698e-05	0	4.31072e-05	0	0	0	0	0	0	0	0	0.00041425	0.000193032	0	0	0.000185805	0.000491884	0	0	0.000422476	0	0	0	0
Bacteria/Proteobacteria/Alphaproteobacteria/Rhodobacterales/Rhodobacteraceae/OTU_001515	2.79478e-05	2.43505e-05	0	0	0	2.96727e-05	0	0	0	0	0	0	0	0	0	6.31194e-05	0.00090009	0	8.20143e-05	0	0	0	0	0	2.81096e-05	2.01349e-05	0	0	4.43991e-05	0	0.000263748	0	0	0	0	0	0	0	0	0	0.000185805	0	0	0.000130668	0.00028165	0	0.000232396	0.000289268	0
Bacteria/Proteobacteria/Alphaproteobacteria/Rhodobacterales/Rhodobacteraceae/OTU_001548	0	0	0	0	0	0	0	0	0	0	6.17246e-05	0	0	0	0	0.000126239	0	0	0	0	0	0	0	0	0	0.000100675	0.00020475	0	0	0	0	9.75705e-05	0.000592944	0.000825764	0	0	0.000207125	9.65158e-05	0.000344234	0	0.000185805	0	0	0.000261335	0.000140825	0	0	0	0.000372648
Bacteria/Proteobacteria/Alphaproteobacteria/Rhodobacterales/Rhodobacteraceae/OTU_001571	0	2.43505e-05	2.38738e-05	0	0	0	0	0	7.69941e-05	0	0	0	0	0	0	0.000126239	0	0	0	0	0	0	0	0	2.81096e-05	0	3.4125e-05	0	4.43991e-05	0	0	9.75705e-05	0	0	0	0	0	0	0	0	0	0	0.000184468	0	0	0	0	0	9.31619e-05
Bacteria/Proteobacteria/Alphaproteobacteria/Rhodobacterales/Rhodobacteraceae/OTU_001577	0.000139739	4.87009e-05	7.16213e-05	0	0	0	0	0.000209688	0	0	6.17246e-05	0.000490677	0	0	0	6.31194e-05	0	0	0	0	0	0	4.72903e-05	4.44879e-05	2.81096e-05	4.02698e-05	3.4125e-05	0	0	0	0	9.75705e-05	0	0	0	0.000277932	0	0	0	0.000213129	0	0.000491884	0	0.000392003	0.000140825	0	0.000232396	0	0.000279486
Bacteria/Proteobacteria/Alphaproteobacteria/Rhodobacterales/Rhodobacteraceae/OTU_001656	0	4.87009e-05	0	0	0	0	0	0	0	0	0	0	0	0	0	0	0	0	0	0	0	0	0	0	0	0	0	0	0	0	0	0	0	0	0	0	0	0	0	0	0	0	0.000184468	0	0	0	0	0.000289268	9.31619e-05
Bacteria/Proteobacteria/Alphaproteobacteria/Rhodobacterales/Rhodobacteraceae/OTU_001671	0	0	4.77475e-05	0	0	0	0	0.000104844	0	0	0	0	0	0	0	0.000126239	0	0	0	0	0	0	0	0	2.81096e-05	2.01349e-05	0	0	0	7.10884e-05	0.000263748	9.75705e-05	0	0	0	0	0.00041425	0	0	0	0	0	0	0.000130668	0.00028165	0	0	0.000289268	9.31619e-05
Bacteria/Proteobacteria/Alphaproteobacteria/Rhodobacterales/Rhodobacteraceae/OTU_001814	0.000111791	0.00163148	0.000907203	0	0.000124766	0	0	0	0	0	6.17246e-05	0	8.38223e-05	0.000211484	0.000123365	0.000315597	0	0.000106163	0	0	4.53782e-05	0	0	0	2.81096e-05	0.000161079	0	0	4.43991e-05	7.10884e-05	0	0	0	0	0	0	0.000207125	0	0.000344234	0.000213129	0	0.000245942	0	0	0.000140825	0.000330142	0	0	9.31619e-05
Bacteria/Proteobacteria/Alphaproteobacteria/Rhodobacterales/Rhodobacteraceae/OTU_001815	0.000139739	4.87009e-05	0	0	0	0	1.80489e-05	0.000209688	0	0	6.17246e-05	0.000490677	0	0	0	6.31194e-05	0	0	0	0	0	0	0	0	0.000112439	0	3.4125e-05	4.31072e-05	0	0	0	0.000292711	0	0	0.000155448	0	0	9.65158e-05	0	0	0	0.000737826	0	0.000130668	0.000422476	0	0	0.000289268	0.000745295
Bacteria/Proteobacteria/Alphaproteobacteria/Rhodobacterales/Rhodobacteraceae/OTU_001993	2.79478e-05	0	0	0	0	0	0	0	7.69941e-05	0	0	0	0	0	0	6.31194e-05	0	0	0	0	0	0	0	0	0	0	0	0	0	0	0	0	0	0	0	0	0	0	0	0	0.000185805	0	0.000184468	0	0.000140825	0	0	0	0
Bacteria/Proteobacteria/Alphaproteobacteria/Rhodobacterales/Rhodobacteraceae/OTU_002031	0	0	4.77475e-05	0	0	2.96727e-05	0	0.000104844	0	0	0	0	0	0	0	0	0	5.30814e-05	8.20143e-05	0	0	0	0	0	0	8.05396e-05	3.4125e-05	0	0	0	0	0	0	0	0	0	0	0	0	0	0	0	0.000184468	0.000130668	0	0.000330142	0	0	0
Bacteria/Proteobacteria/Alphaproteobacteria/Rhodobacterales/Rhodobacteraceae/OTU_002053	0	0	0	0	0	0	1.80489e-05	0.000104844	7.69941e-05	0	0.000555521	0	0	0.000105742	0	0	0	0	0	0	9.07565e-05	0	4.72903e-05	8.89759e-05	8.43289e-05	0.000765126	6.82501e-05	0	0	0	0	0	0	0	0	0	0	0	0.000344234	0	0	0.000245942	0.000184468	0	0	0	0	0	0
Bacteria/Proteobacteria/Alphaproteobacteria/Rhodobacterales/Rhodobacteraceae/OTU_002071	0	4.87009e-05	0.000143243	8.05153e-05	0	8.90181e-05	0.000126342	0.000209688	0.000153988	0.000207469	0.000185174	0	0	0	0	0	0	0	0	0	0	0	4.72903e-05	0.000177952	8.43289e-05	0.000221484	0.000170625	0	0	7.10884e-05	0	0	0	0	0	0	0.000207125	0	0	0	0	0	0	0	0.000140825	0	0	0	0
Bacteria/Proteobacteria/Alphaproteobacteria/Rhodobacterales/Rhodobacteraceae/OTU_002076	5.58956e-05	0	2.38738e-05	0	0	5.93454e-05	0	0	0	0	6.17246e-05	0	0	0	0	0	0	0.000106163	0.000246043	0	9.07565e-05	0	0	4.44879e-05	8.43289e-05	0.000120809	3.4125e-05	0	4.43991e-05	0	0	0	0	0	0	0	0	0	0	0.000213129	0	0	0.000184468	0.000130668	0	0	0	0	0
Bacteria/Proteobacteria/Alphaproteobacteria/Rhodobacterales/Rhodobacteraceae/OTU_002142	0	0	0	0	0	0	0	0	0	0	0	0	0	0	0	0	0	0	0	0	0	0	0	0	0	2.01349e-05	3.4125e-05	0	0	0	0.000131874	0	0	0	0	0	0	0	0	0	0	0	0	0	0	0	0	0	0
Bacteria/Proteobacteria/Alphaproteobacteria/Rhodobacterales/Rhodobacteraceae/OTU_002210	0	0	0	0	0	0	0	0	0	0	0	0	0	0	0	0	0	0	0	0	0	0	0	0	0	0	0	0	0	0	0	0	0	0	0	0	0	0	0	0	0	0	0	0.000130668	0	0	0	0	9.31619e-05
Bacteria/Proteobacteria/Alphaproteobacteria/Rhodobacterales/Rhodobacteraceae/Pseudorhodobacter/OTU_000014	0.000363321	0.00056006	0.00105045	0.0023752	0.00311915	0.00323433	0.00351954	0.00450828	0.0271789	0.0120332	0.0247516	0.00392542	0.000335289	0.000317225	0.00129534	0.000568074	0.000450045	0.00191093	0.00418273	0.00712191	0.00748741	0.0100838	0.00647877	0.0361687	0.0178777	0.0507601	0.0728911	0.00107768	0.00199796	0.00270136	0.00395622	0.00185384	0.000592944	0.00123865	0.00388621	0.00361312	0.011599	0.00579095	0.00481928	0.00660699	0.00538833	0.0162322	0.0138351	0.000261335	0.0011266	0.00198085	0.00488032	0.00115707	0.000745295
Bacteria/Proteobacteria/Alphaproteobacteria/Rhodobacterales/Rhodobacteraceae/Pseudorhodobacter/OTU_001102	0	4.87009e-05	2.38738e-05	8.05153e-05	4.15887e-05	0	1.80489e-05	0.000419375	0.000230982	0.000207469	6.17246e-05	0	0	0	0	0	0	0	0	0	0.000181513	0.000148291	4.72903e-05	0.000266928	5.62193e-05	0.000322158	0.000375375	0	0	0	0	0	0	0	0	0	0	9.65158e-05	0	0	0.000185805	0	0.000184468	0.000130668	0	0	0	0	9.31619e-05
Bacteria/Proteobacteria/Alphaproteobacteria/Rhodobacterales/Rhodobacteraceae/Sulfitobacter/OTU_001479	0	0	0.000143243	0	0	0	0	0	0.000384971	0.000207469	0	0	0	0	6.16827e-05	0	0	0	0	0	9.07565e-05	0	4.72903e-05	0.000400391	5.62193e-05	0.000181214	3.4125e-05	0	0	7.10884e-05	0	0	0.000296472	0	0.000155448	0	0	0	0	0	0	0.000245942	0.000184468	0	0	0	0	0	9.31619e-05
Bacteria/Proteobacteria/Alphaproteobacteria/Rhodobacterales/Rhodobacteraceae/uncultured/OTU_000061	0.000111791	0.000584411	0.00076396	0.00225443	0.00378457	0.00448058	0.000415125	0.000104844	0.00431167	0.0033195	0.00222209	0.000490677	0.000251467	0.000105742	0.000308414	0.00107303	0	0.000477732	0.00319856	0.000837872	0.00907565	0.00207607	0.00118226	0.00360352	0.00365425	0.00146985	0.0194854	0.000344857	0.000843582	0.000924149	0.000527496	9.75705e-05	0	0.000412882	0.000466345	0.000555864	0.00103563	0.0018338	0.000344234	0.000426257	0.00148644	0.00122971	0.00313595	0	0.000140825	0.00132057	0	0.000289268	0
Bacteria/Proteobacteria/Alphaproteobacteria/Rhodospirillales/Acetobacteraceae/Acidocella/OTU_000322	2.79478e-05	7.30514e-05	0.000310359	0.000241546	8.31774e-05	0.000118691	0.000198538	0.00146781	0.000384971	0.000207469	0.000123449	0.00441609	0	0	0.000308414	0.000126239	0.00090009	0.000159244	0.000656114	0.00125681	0	0.000222436	0.000236451	0.000934247	0.000224877	2.01349e-05	3.4125e-05	8.62143e-05	0.000133197	0.000639795	0.000131874	0.00146356	0.000592944	0.00206441	0.000932691	0.000277932	0	0.000482579	0.0010327	0.00213129	0.000743218	0	0.000184468	0.00182935	0.000140825	0.00231099	0.000464792	0.00115707	0.000186324
Bacteria/Proteobacteria/Alphaproteobacteria/Rhodospirillales/Acetobacteraceae/OTU_000607	8.38434e-05	0	0.000143243	0.000120773	0	5.93454e-05	1.80489e-05	0.000733906	0	0.000414938	0	0.000490677	0	0.000105742	6.16827e-05	0	0	0	0	0.000837872	0	0	4.72903e-05	0.000311416	2.81096e-05	2.01349e-05	0	0	4.43991e-05	7.10884e-05	0.000263748	0.000390282	0.000592944	0	0.000777242	0.00111173	0	9.65158e-05	0.00137694	0.000852515	0.000371609	0.000245942	0.000368936	0.000130668	0.000140825	0	0.000464792	0.000578536	0.000186324
Bacteria/Proteobacteria/Alphaproteobacteria/Rhodospirillales/JG37-AG-20/OTU_001244	0	2.43505e-05	2.38738e-05	0	0	0	0	0	0	0	0	0	8.38223e-05	0	0	6.31194e-05	0	0	0	0	0	0	0	0	0	0	0	0	0	0	0.000131874	9.75705e-05	0	0	0	0	0	9.65158e-05	0	0	0	0	0	0	0.000140825	0	0	0	0.000186324
Bacteria/Proteobacteria/Alphaproteobacteria/Rhodospirillales/OTU_001153	0.000614851	7.30514e-05	0.000238738	0	0	0	0	0	0	0	6.17246e-05	0	8.38223e-05	0	0	0	0	0.000212325	0	0	0	0	4.72903e-05	0	8.43289e-05	0	0	4.31072e-05	8.87981e-05	0	0.000395622	0.000292711	0	0	0	0	0	0	0.000344234	0	0	0.000245942	0	0.000261335	0.000140825	0	0.000232396	0	0.000186324
Bacteria/Proteobacteria/Alphaproteobacteria/Rhodospirillales/OTU_001195	5.58956e-05	7.30514e-05	0	0	0	0	0	0	0	0	0	0	0	0.000105742	0	6.31194e-05	0	5.30814e-05	0	0	0	0	0	4.44879e-05	2.81096e-05	0	0	0	0	0	0	0	0	0	0.000155448	0	0	9.65158e-05	0	0	0	0	0	0.000261335	0	0	0	0	9.31619e-05
Bacteria/Proteobacteria/Alphaproteobacteria/Rhodospirillales/Rhodospirillaceae/Defluviicoccus/OTU_000756	0	9.74018e-05	9.5495e-05	0	0	2.96727e-05	0	0.000104844	0	0	0	0	0	0	0	0	0	0	0	0	0	0	0	0	8.43289e-05	0	0	0	0	0	0	0	0	0	0	0	0	0	0	0	0	0	0.000184468	0	0	0	0	0	0
Bacteria/Proteobacteria/Alphaproteobacteria/Rhodospirillales/Rhodospirillaceae/Defluviicoccus/OTU_001341	0	0	2.38738e-05	0	0	0	0	0	0	0	0	0	0	0	0	0	0.000450045	0	0	0.000418936	0	0	0	0	2.81096e-05	0	0	0	0	0	0.000395622	0	0	0	0	0.000277932	0.000207125	0	0	0	0.000185805	0.000245942	0	0.000130668	0.000140825	0	0	0	9.31619e-05
Bacteria/Proteobacteria/Alphaproteobacteria/Rhodospirillales/Rhodospirillaceae/Defluviicoccus/OTU_001943	2.79478e-05	0	0	0	0	0	3.60978e-05	0.000104844	7.69941e-05	0	0	0	0	0	6.16827e-05	6.31194e-05	0	0	0	0.000418936	0	0	4.72903e-05	0.000133464	0	0	0	8.62143e-05	0	7.10884e-05	0	0.000195141	0.000296472	0.000412882	0.000155448	0.000277932	0	0	0.000344234	0.000213129	0.000185805	0	0	0	0	0	0.000464792	0	0
Bacteria/Proteobacteria/Alphaproteobacteria/Rhodospirillales/Rhodospirillaceae/OTU_001054	0	0.000146103	0.000167116	0	0	2.96727e-05	0	0	0	0	0	0	0	0	6.16827e-05	0	0	0	0	0	0	0	0	0	0	0	0	0	0	0	0	0	0	0	0	0	0	0	0	0	0	0	0	0	0	0	0	0	0
Bacteria/Proteobacteria/Alphaproteobacteria/Rhodospirillales/Rhodospirillaceae/Thalassobaculum/OTU_001013	0.000139739	0.000146103	0.000262611	0	0	0	0	0	0	0	0	0	0	0	0	0.000252477	0	0	0	0	0	0	0	0	0	0	0	0	0	0	0	0	0	0	0	0	0	0	0	0	0	0	0	0	0	0	0	0	0
Bacteria/Proteobacteria/Alphaproteobacteria/Rhodospirillales/Rhodospirillaceae/Thalassospira/OTU_000499	0	0.000243505	0.000119369	0.000805153	8.31774e-05	0.00077149	1.80489e-05	0.000104844	7.69941e-05	0	0.000493797	0.000490677	0.000419111	0.000317225	0	6.31194e-05	0	0	8.20143e-05	0	0.000181513	7.41455e-05	4.72903e-05	4.44879e-05	8.43289e-05	0.000181214	0.0001365	8.62143e-05	0.000177596	0.000142177	0	0	0	0.00123865	0.000155448	0.000277932	0.00041425	0.000193032	0	0	0.000185805	0.000245942	0.000184468	0.000130668	0	0	0	0	9.31619e-05
Bacteria/Proteobacteria/Alphaproteobacteria/Rhodospirillales/Rhodospirillaceae/uncultured/OTU_001618	0	7.30514e-05	2.38738e-05	4.02576e-05	4.15887e-05	0	0	0	0	0	0	0.000490677	0	0	6.16827e-05	0	0	5.30814e-05	0	0	0	0	0	4.44879e-05	8.43289e-05	0	0	0	0	0	0	9.75705e-05	0.000296472	0	0	0.000277932	0.000207125	9.65158e-05	0.000344234	0	0.000185805	0.000245942	0	0.000392003	0.000140825	0	0	0.000289268	0.000372648
Bacteria/Proteobacteria/Alphaproteobacteria/Rhodospirillales/Rhodospirillaceae/uncultured/OTU_002013	0	0	4.77475e-05	0	0	0	0	0	0	0	0	0.000490677	0	0	0	0	0	5.30814e-05	0	0	0	0	0	0	0	0	0	0	0	0	0	0	0.000296472	0	0.000155448	0	0	0	0	0	0	0	0	0	0	0	0	0	0
Bacteria/Proteobacteria/Alphaproteobacteria/Rhodospirillales/Rhodospirillales_Incertae_Sedis/Candidatus_Alysiosphaera/OTU_001540	0.000139739	0	2.38738e-05	0	0	0	0	0	0	0	0	0	8.38223e-05	0	0	0	0	5.30814e-05	0	0	4.53782e-05	0	0	0	0	0	0	0	0	0	0	0	0	0	0	0.000277932	0	0	0	0	0	0	0	0	0	0	0	0	0
Bacteria/Proteobacteria/Alphaproteobacteria/Rhodospirillales/Rhodospirillales_Incertae_Sedis/Reyranella/OTU_000259	0.00176071	0.00119317	0.000907203	4.02576e-05	4.15887e-05	2.96727e-05	0	0	0	0	0	0	0.000167645	0.000105742	0.000370096	0.000631194	0.00270027	0.00201709	0.000164029	0	4.53782e-05	0	0	4.44879e-05	2.81096e-05	0	0	4.31072e-05	0.000266394	0.000142177	0	0	0.000592944	0	0	0	0	0	0	0	0	0	0	0.000261335	0	0.000660284	0	0.000289268	0.000279486
Bacteria/Proteobacteria/Alphaproteobacteria/Rickettsiales/bac2nit3/OTU_001000	0	0	0	0	4.15887e-05	0	1.80489e-05	0.000104844	0	0	0.000185174	0	0	0	0	0	0	0	0	0	0	0	4.72903e-05	0	5.62193e-05	8.05396e-05	0	0	0	0	0	0	0	0	0	0	0	0	0	0	0	0	0	0	0	0	0.000232396	0	0
Bacteria/Proteobacteria/Alphaproteobacteria/Rickettsiales/LWSR-14/OTU_000170	0	2.43505e-05	7.16213e-05	0	4.15887e-05	0.000178036	0	0	0.000384971	0.000414938	0.00382692	0	0	0	0	0	0	0.000265407	0	0	0.000136135	0.000370727	0.000189161	0.000266928	0.000337316	0.00446995	0.000546001	0.000129321	4.43991e-05	0.000213265	0.000131874	0.000195141	0	0	0	0.000277932	0.00041425	0	0	0	0	0.000245942	0.000368936	0	0.000140825	0	0	0	9.31619e-05
Bacteria/Proteobacteria/Alphaproteobacteria/Rickettsiales/Rickettsiaceae/uncultured/OTU_000459	0.000894329	0.000438308	0.000525223	4.02576e-05	0	2.96727e-05	0.000108293	0	0	0	0	0.000490677	8.38223e-05	0	0	0.000694313	0.000450045	0	8.20143e-05	0	0	0	0	0.000133464	0	0	0.000102375	0	4.43991e-05	7.10884e-05	0	9.75705e-05	0	0	0	0	0.000207125	0	0	0.000213129	0.000185805	0	0	0	0.000140825	0	0	0	0.000279486
Bacteria/Proteobacteria/Alphaproteobacteria/Rickettsiales/Rickettsiaceae/uncultured/OTU_000803	0	0	0	8.05153e-05	0.000124766	2.96727e-05	0.000360978	0.000524219	0.000153988	0.00145228	6.17246e-05	0	0	0	0	0	0	0	0	0	0	0	0.000189161	0	0	0	6.82501e-05	4.31072e-05	8.87981e-05	7.10884e-05	0	0.000195141	0	0	0	0	0	0	0	0	0	0	0	0	0	0	0	0	0
Bacteria/Proteobacteria/Alphaproteobacteria/Rickettsiales/Rickettsiaceae/uncultured/OTU_000845	5.58956e-05	0.00056006	0.000716213	0	4.15887e-05	2.96727e-05	1.80489e-05	0	7.69941e-05	0.000207469	0.000308623	0	0	0	0	0.000189358	0	0.000106163	0	0	9.07565e-05	0	0	8.89759e-05	2.81096e-05	0.000161079	0	0	0	7.10884e-05	0	9.75705e-05	0	0	0	0	0	0	0	0	0	0	0	0	0.00028165	0	0	0	0
Bacteria/Proteobacteria/Alphaproteobacteria/Rickettsiales/Rickettsiaceae/uncultured/OTU_001016	0.000307426	0.000292205	2.38738e-05	0	0	0	0	0	0	0	0	0	0	0	0	0	0	0.000159244	0	0	0	0	0	0	2.81096e-05	4.02698e-05	0	0	0	0	0	0	0	0.000412882	0	0	0	0	0	0	0	0	0	0	0	0	0	0	0
Bacteria/Proteobacteria/Alphaproteobacteria/Rickettsiales/Rickettsiaceae/uncultured/OTU_001433	0	0	0	0.000120773	0.000124766	8.90181e-05	0.000180489	0.000104844	7.69941e-05	0	0	0	0	0	0	0	0	0	0	0	4.53782e-05	0	4.72903e-05	0	0	0	0	0	4.43991e-05	0	0	0	0	0	0	0	0	0	0	0	0	0	0	0	0	0	0	0	0
Bacteria/Proteobacteria/Alphaproteobacteria/Rickettsiales/Rickettsiales_Incertae_Sedis/Candidatus_Captivus/OTU_000411	0.000810486	0.00155843	0.00164729	4.02576e-05	4.15887e-05	2.96727e-05	1.80489e-05	0.000209688	0	0	6.17246e-05	0	0	0.000317225	6.16827e-05	0.00170422	0	0.000530814	0	0	0	0	0	4.44879e-05	2.81096e-05	8.05396e-05	0	8.62143e-05	8.87981e-05	7.10884e-05	0.000263748	0	0.000296472	0	0	0	0.000207125	9.65158e-05	0	0.000213129	0	0	0.000184468	0	0.000422476	0.000330142	0	0.000578536	9.31619e-05
Bacteria/Proteobacteria/Alphaproteobacteria/Rickettsiales/Rickettsiales_Incertae_Sedis/Candidatus_Odyssella/OTU_001264	0	0	0	0	0	0	0	0	0	0	0.000123449	0	0	0	0	0	0	0	0	0	4.53782e-05	0	0	0	0	0.000583912	0.000102375	0	0	0.000142177	0	0	0	0	0	0	0.000207125	0	0	0	0	0	0	0	0	0	0	0	0
Bacteria/Proteobacteria/Alphaproteobacteria/S26-47/OTU_001146	5.58956e-05	0.000219154	0.000143243	0	0	0	0	0	0	0	0	0	0	0	0	0	0	0	0	0	0	0	0	0	0	0	0	0	0	0	0	0	0	0	0	0	0	0	0	0	0	0	0	0	0	0	0	0	0
Bacteria/Proteobacteria/Alphaproteobacteria/SAR11_clade/Chesapeake-Delaware_Bay/OTU_000229	0.000447165	0.0024594	0.00451214	0.000483092	4.15887e-05	0.000534109	1.80489e-05	0.000419375	0.000307977	0.000622407	0.00067897	0	0.000251467	0.000317225	0.000123365	0.000883671	0	0.000583895	0.000164029	0	0	0.000296582	9.45805e-05	0.000133464	0	6.04047e-05	0.0001365	0.000129321	0.000133197	0.000213265	0	0	0	0.000825764	0.000155448	0.000277932	0	9.65158e-05	0	0.000426257	0	0.000491884	0	0	0	0.000660284	0	0.000289268	9.31619e-05
Bacteria/Proteobacteria/Alphaproteobacteria/SAR11_clade/OTU_000353	0.000111791	0.000779214	0.00188603	0	4.15887e-05	5.93454e-05	0	0	0	0	0.000123449	0	0	0.000105742	0.000246731	0.000504955	0	0.000106163	0	0.000418936	0	0	0	4.44879e-05	0	0	0	0	0	0	0	0.000195141	0	0.000825764	0.000155448	0	0	0	0	0	0	0	0	0.000261335	0	0.000330142	0	0	9.31619e-05
Bacteria/Proteobacteria/Alphaproteobacteria/SAR11_clade/OTU_000772	5.58956e-05	0.000462659	0.00164729	8.05153e-05	4.15887e-05	2.96727e-05	1.80489e-05	0	7.69941e-05	0	0	0	0	0	0	0.000252477	0	0	0.000164029	0	0	0	0	0	0	0	3.4125e-05	0	0	0	0	0	0	0	0.000310897	0	0	0	0	0	0	0	0	0	0	0	0	0	0
Bacteria/Proteobacteria/Alphaproteobacteria/SB1-18/OTU_000998	2.79478e-05	0	0	0	0	0	0	0	0	0	0	0	0	0	0	0	0	0	0	0	0	0	0	0	2.81096e-05	2.01349e-05	0	4.31072e-05	0	0	0	9.75705e-05	0	0	0	0.000277932	0	0	0	0.000213129	0.000185805	0	0	0.000130668	0	0.000330142	0	0	0.000186324
Bacteria/Proteobacteria/Alphaproteobacteria/SB1-18/OTU_001029	8.38434e-05	0.000413958	0.000334233	4.02576e-05	0	0	0	0	0	0	0	0	0	0	0	0.000126239	0	0	0.000164029	0	4.53782e-05	0	0	0	0	0	0	0	0	0	0.000131874	0	0	0	0	0	0	0	0	0.000213129	0	0	0	0.000130668	0	0	0	0	9.31619e-05
Bacteria/Proteobacteria/Alphaproteobacteria/Sphingomonadales/Erythrobacteraceae/Erythrobacter/OTU_000736	0.000447165	0	0	0	0	8.90181e-05	1.80489e-05	0	0	0	0	0	0	0	0	0.000126239	0	5.30814e-05	0	0	0	0	9.45805e-05	0	0	0	0.000102375	0	4.43991e-05	0	0.000395622	9.75705e-05	0.000296472	0	0	0	0	0	0	0	0	0	0	0.000130668	0.000422476	0	0.000232396	0	9.31619e-05
Bacteria/Proteobacteria/Alphaproteobacteria/Sphingomonadales/Erythrobacteraceae/OTU_001018	8.38434e-05	0	0	0	0	0	0	0	0	0	0	0	0	0	0	0	0	0.000106163	0	0	0	0	0	0	0	0	0	0	0	0	0	0	0	0	0	0	0	0	0	0	0	0	0	0	0	0	0	0	9.31619e-05
Bacteria/Proteobacteria/Alphaproteobacteria/Sphingomonadales/Erythrobacteraceae/OTU_001106	2.79478e-05	4.87009e-05	4.77475e-05	0	0	0	0	0	0	0.000207469	0	0	0	0	0	0.000189358	0	5.30814e-05	0	0	0	0	0	0	0	0	0	0	8.87981e-05	0	0	0	0	0	0	0	0.000207125	0	0	0	0.000185805	0	0	0.000130668	0	0	0	0	0
Bacteria/Proteobacteria/Alphaproteobacteria/Sphingomonadales/OTU_000320	0.000531008	0.000146103	0.000214864	0	0	0	0	0.000419375	0	0	0	0	0	0	6.16827e-05	0.000189358	0	0.000318488	0.000164029	0	0	0	0	0	2.81096e-05	0.000140944	0.000102375	0	8.87981e-05	7.10884e-05	0.000527496	0	0.000296472	0	0	0	0.000621375	0.000193032	0.000344234	0	0	0.000245942	0.000184468	0.000130668	0.000422476	0	0.000232396	0	0.000186324
Bacteria/Proteobacteria/Alphaproteobacteria/Sphingomonadales/OTU_000366	0.000419217	0.000243505	0.000286485	8.05153e-05	4.15887e-05	0	1.80489e-05	0	0	0.000207469	0.000123449	0	8.38223e-05	0	0	6.31194e-05	0.000450045	0.00037157	0.000164029	0	9.07565e-05	0	0	0.000133464	0.000309206	0.000261754	3.4125e-05	0	0	0.000355442	0.000131874	0.000292711	0.000296472	0	0.000155448	0	0	0	0	0	0.000371609	0.000491884	0	0.000130668	0.000140825	0	0.000232396	0	0.000279486
Bacteria/Proteobacteria/Alphaproteobacteria/Sphingomonadales/OTU_001439	8.38434e-05	2.43505e-05	0	0	0	0	0	0	0	0	0	0	0	0	0	6.31194e-05	0	0.000159244	0	0	4.53782e-05	0	0	4.44879e-05	2.81096e-05	2.01349e-05	0	0	0	0	0	0	0	0	0	0	0	0	0	0	0	0	0	0	0	0.000330142	0	0	0
Bacteria/Proteobacteria/Alphaproteobacteria/Sphingomonadales/OTU_001822	0.000195635	7.30514e-05	7.16213e-05	0	0	2.96727e-05	0	0.000104844	0	0	0	0	8.38223e-05	0	0	0.000126239	0	0.000106163	0	0	0	7.41455e-05	0	0	0	0	0	0	0	0	0	9.75705e-05	0	0	0	0	0	0	0	0	0	0	0	0	0	0	0	0	0
Bacteria/Proteobacteria/Alphaproteobacteria/Sphingomonadales/OTU_002050	0.00050306	4.87009e-05	0.000286485	4.02576e-05	0	0	0	0	0	0	0	0.000490677	0.000167645	0	0	0.000252477	0.00135014	0.000424651	8.20143e-05	0	0	0	4.72903e-05	0	2.81096e-05	6.04047e-05	3.4125e-05	4.31072e-05	4.43991e-05	0	0.000131874	0.000390282	0	0	0.000310897	0	0.000207125	9.65158e-05	0	0.000213129	0	0.000245942	0	0.000130668	0.000563301	0	0	0.000289268	0.000279486
Bacteria/Proteobacteria/Alphaproteobacteria/Sphingomonadales/Sphingomonadaceae/OTU_000296	0.000139739	0.000900967	0.00162342	0.00128824	0.000415887	0.000830836	1.80489e-05	0	0	0	6.17246e-05	0.000490677	0	0.000317225	0	0.000883671	0	0.000159244	0.000164029	0	0.000226891	7.41455e-05	9.45805e-05	0.000133464	0	0	3.4125e-05	0	0.000177596	0.000355442	0	9.75705e-05	0	0	0.000155448	0	0	0	0	0.000213129	0	0	0.000184468	0.000130668	0	0	0	0	0
Bacteria/Proteobacteria/Alphaproteobacteria/Sphingomonadales/Sphingomonadaceae/OTU_001464	0.000391269	0.000121752	7.16213e-05	0	0	0	0	0	0	0	6.17246e-05	0	0	0	0	6.31194e-05	0	5.30814e-05	0	0	4.53782e-05	0	0	0	0	0	0	0	4.43991e-05	0	0	0	0	0	0	0	0	0	0	0	0	0	0	0	0	0	0	0	0
Bacteria/Proteobacteria/Alphaproteobacteria/Sphingomonadales/Sphingomonadaceae/OTU_001505	5.58956e-05	0.000219154	0.000214864	0.000241546	0	8.90181e-05	0	0	7.69941e-05	0	0	0	0	0	0	6.31194e-05	0	0	0.000246043	0	0	0	0	0	2.81096e-05	2.01349e-05	0	0	0	7.10884e-05	0	0	0	0	0	0	0	0	0	0	0	0	0	0	0	0	0	0	0
Bacteria/Proteobacteria/Alphaproteobacteria/Sphingomonadales/Sphingomonadaceae/OTU_001585	0.00025153	2.43505e-05	0.000167116	0	0	0	0	0	0	0	0	0	0	0	0	0	0	0	0	0	0	0	0	0	0	0	0	4.31072e-05	0	0	0	9.75705e-05	0	0	0	0	0	0	0	0	0	0	0	0	0	0	0	0	0
Bacteria/Proteobacteria/Alphaproteobacteria/Sphingomonadales/Sphingomonadaceae/Polymorphobacter/OTU_001373	0.000223582	0	2.38738e-05	0	0	0	0	0.000104844	0	0	0	0.000490677	0	0	0	6.31194e-05	0	5.30814e-05	0	0.000418936	0	0	0	0	5.62193e-05	2.01349e-05	0	0	0	7.10884e-05	0	9.75705e-05	0	0	0	0	0	0	0	0	0	0	0	0	0.000422476	0.000660284	0	0	9.31619e-05
Bacteria/Proteobacteria/Alphaproteobacteria/Sphingomonadales/Sphingomonadaceae/Sphingobium/OTU_000488	0	0	0.000310359	0	0	0	0	0	0	0	0	0	0	0	0.000246731	0	0	0	0.0005741	0	0	0	0	0.000889759	0	0	0	0	0	0	0	0	0	0	0.00248718	0	0	0	0	0.00234442	0	0	0	0	0	0	0	0	0
Bacteria/Proteobacteria/Betaproteobacteria/Burkholderiales/Alcaligenaceae/Achromobacter/OTU_000455	0.000335374	0.000633112	0.00076396	0	0	0	0	0	0	0	0	0	0	0	6.16827e-05	0.000126239	0.000450045	0.000796221	0	0	0	0	0	4.44879e-05	0	2.01349e-05	0	0	0	7.10884e-05	0	9.75705e-05	0.000296472	0	0	0	0	0	0	0	0	0	0	0	0	0	0	0.000289268	9.31619e-05
Bacteria/Proteobacteria/Betaproteobacteria/Burkholderiales/Alcaligenaceae/GKS98_freshwater_group/OTU_002129	2.79478e-05	0	4.77475e-05	0	0	0	0	0	0	0	0	0	0	0	0	6.31194e-05	0	5.30814e-05	0	0	0	0	0	0	0	0	0	0	0	0	0	0	0	0	0	0	0	0	0	0	0	0	0	0	0	0	0	0	0
Bacteria/Proteobacteria/Betaproteobacteria/Burkholderiales/Alcaligenaceae/OTU_000052	0.00131355	0.000779214	0.00131306	0.000885668	0.00241214	0.00270022	3.60978e-05	0.000524219	0.000846936	0.00186722	0.0198136	0.000490677	0.000167645	0.000105742	0.000431779	0.000568074	0.00180018	0.00132703	0.00180431	0.00167574	0.00372101	0.00126047	0.00165516	0.000355904	0.000477864	0.0327796	0.001911	0.00030175	0.000843582	0.000710884	0.000395622	0	0.000592944	0.000412882	0.000155448	0.000555864	0.00455675	0.000482579	0.000344234	0.000639386	0.000185805	0.00565667	0.00147574	0	0.00028165	0	0	0.000578536	0.000372648
Bacteria/Proteobacteria/Betaproteobacteria/Burkholderiales/Alcaligenaceae/OTU_000337	0.000475112	0	0.000214864	8.05153e-05	0	5.93454e-05	1.80489e-05	0.000314531	0.000153988	0.000207469	6.17246e-05	0	8.38223e-05	0	0.000246731	0.000252477	0.000450045	0.000955465	8.20143e-05	0.000418936	4.53782e-05	7.41455e-05	0.000236451	8.89759e-05	0.000112439	0.000442968	0	8.62143e-05	8.87981e-05	0.000142177	0.000131874	0.000292711	0	0	0.000310897	0	0	0	0.000344234	0.000426257	0	0	0	0	0	0	0.000232396	0	0
Bacteria/Proteobacteria/Betaproteobacteria/Burkholderiales/Alcaligenaceae/OTU_000558	0.000726643	0.000462659	0.000501349	0	0	0	0	0	0	0	0	0	0	0	6.16827e-05	0.000378716	0	0.000849302	0	0	0	0	0	0	0	0	0	0	0	0.000213265	0	9.75705e-05	0	0	0	0	0	0	0	0.000213129	0	0	0	0.000130668	0	0.000330142	0	0	0
Bacteria/Proteobacteria/Betaproteobacteria/Burkholderiales/Alcaligenaceae/OTU_001165	0.000866382	0.000292205	0.000238738	0	4.15887e-05	5.93454e-05	0	0	0	0	0	0	8.38223e-05	0.000105742	6.16827e-05	0.000189358	0.000450045	0.00037157	8.20143e-05	0	4.53782e-05	0	0	0	0	8.05396e-05	0	0	0	0.000213265	0	0	0	0	0	0	0.000207125	0	0	0	0	0	0	0	0	0.000330142	0	0	9.31619e-05
Bacteria/Proteobacteria/Betaproteobacteria/Burkholderiales/Alcaligenaceae/OTU_001658	0.000531008	0.000194804	0.000238738	0	0	5.93454e-05	1.80489e-05	0	0	0	0.000185174	0	0	0	0	6.31194e-05	0	0.000743139	8.20143e-05	0	4.53782e-05	7.41455e-05	9.45805e-05	0.000133464	0	0.000302024	0	8.62143e-05	8.87981e-05	7.10884e-05	0	0.000195141	0	0	0	0	0	0	0.0010327	0	0	0	0	0.000261335	0	0	0.000464792	0	0
Bacteria/Proteobacteria/Betaproteobacteria/Burkholderiales/Burkholderiaceae/Burkholderia/OTU_000002	0.0947151	0.0421263	0.0789266	0.00221417	0.00370139	0.00234414	0.00267124	0.00304047	0.00100092	0.00912863	0.0119746	0.00392542	0.00486169	0.0106799	0.00814212	0.0297923	0.0324032	0.152715	0.00885754	0.00460829	0.00517312	0.0057092	0.00832309	0.00502714	0.00823612	0.0602034	0.00511876	0.00521597	0.0152733	0.0144309	0.00145061	0.00302469	0.01008	0.0189926	0.00528525	0.00111173	0.00683513	0.000772126	0.00137694	0.0112958	0.000929023	0.0110674	0.00110681	0.00104534	0.00535136	0.0174975	0.00116198	0.00202488	0.00642817
Bacteria/Proteobacteria/Betaproteobacteria/Burkholderiales/Burkholderiaceae/Burkholderia/OTU_000033	0.165339	0.0722721	0.136749	0.00378422	0.00590559	0.00367942	0.00480101	0.00356469	0.00146289	0.00788382	0.0208012	0.00392542	0.00796312	0.0152268	0.010301	0.0475289	0.0589559	0.263868	0.0157467	0.0058651	0.00889413	0.00800771	0.0126738	0.00667319	0.013324	0.101158	0.00846301	0.00681093	0.0229543	0.0221796	0.00197811	0.00380525	0.0133412	0.0177539	0.00575159	0.00138966	0.00932063	0.00106167	0.00275387	0.0117221	0.00185805	0.0140187	0.00276702	0.00196002	0.0101394	0.0214592	0.00139438	0.00607463	0.00912987
Bacteria/Proteobacteria/Betaproteobacteria/Burkholderiales/Burkholderiaceae/Burkholderia/OTU_000310	0.0012856	0.000681813	0.00138468	4.02576e-05	4.15887e-05	8.90181e-05	5.41467e-05	0.000104844	0	0	6.17246e-05	0	0	0	0.000123365	0.000252477	0	0.00175169	0.000410071	0	9.07565e-05	0	4.72903e-05	8.89759e-05	0	0.000704722	0.000102375	0	0.000266394	0.000142177	0	0	0	0.000825764	0	0	0	9.65158e-05	0	0.000213129	0	0	0	0	0	0	0	0	0
Bacteria/Proteobacteria/Betaproteobacteria/Burkholderiales/Burkholderiaceae/Burkholderia/OTU_001314	5.58956e-05	9.74018e-05	0.000525223	0	4.15887e-05	0	1.80489e-05	0.000209688	7.69941e-05	0.000207469	0.000308623	0	0	0	0	0.000252477	0	0.000159244	0.000246043	0	0	0	9.45805e-05	8.89759e-05	0.000196767	0.0017316	3.4125e-05	0	4.43991e-05	0.000142177	0	0	0	0	0.000155448	0	0	0	0	0	0	0	0	0	0	0	0	0	0
Bacteria/Proteobacteria/Betaproteobacteria/Burkholderiales/Burkholderiaceae/Burkholderia/OTU_001632	2.79478e-05	0	0	0	0	0	0	0	0	0	0	0	0	0	0	0	0.000450045	0	0	0	0	0	0	0	0	0	0	0	0	0	0	0	0	0	0	0	0	0	0	0	0	0	0	0	0	0	0	0	0
Bacteria/Proteobacteria/Betaproteobacteria/Burkholderiales/Burkholderiaceae/Burkholderia/OTU_001898	0.00268299	0.000706163	0.00179053	8.05153e-05	0	5.93454e-05	0.000126342	0	0	0.000207469	0.000308623	0	0.000335289	0.000317225	0.000123365	0.00107303	0.000450045	0.00451192	0.000164029	0	0.000181513	0.000296582	0.000141871	0.00022244	0.000168658	0.00211416	0.0001365	8.62143e-05	0.000577188	0.000497619	0	0.000195141	0.000296472	0	0.000155448	0	0	0	0	0	0	0.000245942	0	0	0.000140825	0	0	0	9.31619e-05
Bacteria/Proteobacteria/Betaproteobacteria/Burkholderiales/Burkholderiaceae/Chitinimonas/OTU_001950	0	0	0	0	8.31774e-05	0	0	0	0	0	0.000246898	0	0	0	0	0	0	0	0	0	0	0	4.72903e-05	4.44879e-05	0	0.000261754	0	4.31072e-05	0	0	0	0	0	0	0	0	0	0	0	0	0	0	0	0	0	0	0	0	0
Bacteria/Proteobacteria/Betaproteobacteria/Burkholderiales/Burkholderiaceae/Lautropia/OTU_001699	0	0	0	0	0	0	0	0	0	0	0	0	0	0	0	0	0.000450045	0	0	0	0	0	0	0	8.43289e-05	0	0	4.31072e-05	0	0	0	0	0.000296472	0	0	0	0	0	0	0	0.000185805	0	0	0.000130668	0.000140825	0	0	0	9.31619e-05
Bacteria/Proteobacteria/Betaproteobacteria/Burkholderiales/Burkholderiaceae/OTU_000826	0.000139739	4.87009e-05	0	0	0	0	0	0.000314531	0	0	0	0	8.38223e-05	0	0	0	0	0	0	0	0	0	0	0	0.000140548	0	0	0	0	0	0	0	0.000592944	0	0	0.000277932	0	0	0	0	0	0	0	0	0.00028165	0.000330142	0	0.000867804	0
Bacteria/Proteobacteria/Betaproteobacteria/Burkholderiales/Burkholderiales_Incertae_Sedis/Thiomonas/OTU_000825	0	4.87009e-05	2.38738e-05	0.000120773	0	2.96727e-05	3.60978e-05	0.00083875	7.69941e-05	0	0.000123449	0	0	0.000105742	6.16827e-05	6.31194e-05	0	0	0	0	0	0.000296582	0	8.89759e-05	2.81096e-05	0	3.4125e-05	0.000129321	0	7.10884e-05	0.000131874	0.000195141	0	0	0	0	0	9.65158e-05	0.0010327	0.000213129	0	0	0.000184468	0.000392003	0	0	0.000232396	0	9.31619e-05
Bacteria/Proteobacteria/Betaproteobacteria/Burkholderiales/Burkholderiales_Incertae_Sedis/Thiomonas/OTU_001876	5.58956e-05	0	0	0	0	0	5.41467e-05	0.000209688	0.000153988	0	0	0	0	0	0.000246731	0	0	0	8.20143e-05	0	0	0	4.72903e-05	0.000133464	5.62193e-05	0	0	4.31072e-05	4.43991e-05	0	0.000131874	0	0	0	0.000155448	0	0	0	0	0.000213129	0	0.000245942	0	0.000130668	0	0	0	0	0
Bacteria/Proteobacteria/Betaproteobacteria/Burkholderiales/Comamonadaceae/BAL58_marine_group/OTU_000012	0.000195635	0.000170453	0.00038198	0.00925926	0.0167187	0.0411857	0.00792347	0.0163556	0.00677549	0.0228216	0.00716005	0.00343474	0.000167645	0.000211484	0.000185048	0.000504955	0.000450045	0.000424651	0.00262446	0.00209468	0.00712438	0.00467116	0.00841767	0.00191298	0.00112439	0.00102688	0.00416325	0.00314682	0.0044843	0.00703775	0.00184623	0.000780564	0.000592944	0.00123865	0	0.000277932	0.00207125	0.00212335	0.00137694	0.000213129	0.00167224	0.00172159	0.0046117	0.000784006	0.00028165	0.000990426	0.00325354	0.000578536	0
Bacteria/Proteobacteria/Betaproteobacteria/Burkholderiales/Comamonadaceae/BAL58_marine_group/OTU_000196	2.79478e-05	0.000438308	0.00057297	0.00136876	0.00191308	0.010059	0.000126342	0.000314531	7.69941e-05	0.00165975	0.00117277	0	0	0.000211484	0	0.000504955	0.000450045	5.30814e-05	0	0.000418936	0.000680673	0.000593164	0.00127684	0.000133464	5.62193e-05	0.000100675	0.000238875	0.000474179	0.000710385	0.000995237	0.000131874	0	0	0.000412882	0	0	0.000207125	0.000386063	0	0	0	0.000737826	0.000737871	0	0	0.000330142	0.000464792	0	9.31619e-05
Bacteria/Proteobacteria/Betaproteobacteria/Burkholderiales/Comamonadaceae/BAL58_marine_group/OTU_000766	0	4.87009e-05	2.38738e-05	0.000241546	0.000582242	0.00246283	9.02446e-05	0.000104844	0	0.000207469	0.000493797	0	0	0	0	6.31194e-05	0	0	0	0	0.000181513	0.000222436	0.000141871	8.89759e-05	0	0	3.4125e-05	0.000129321	0.000310793	0.000213265	0.000131874	0	0	0	0	0	0	0	0	0	0	0	0.000368936	0	0	0	0	0	0
Bacteria/Proteobacteria/Betaproteobacteria/Burkholderiales/Comamonadaceae/BAL58_marine_group/OTU_001850	2.79478e-05	4.87009e-05	2.38738e-05	0.00173108	0.00232897	0.00599389	0.000938543	0.00230656	0.0013089	0.00228216	0.000987593	0	0	0	0	0	0	0.000265407	0.000410071	0.000418936	0.0010437	0.00103804	0.00137142	0.000266928	0.000112439	0.000161079	0.000614251	0.000258643	0.00093238	0.00135068	0.000131874	0	0	0	0	0	0.000207125	0.000289547	0	0	0	0.000491884	0.000184468	0	0	0.000330142	0	0.000289268	0
Bacteria/Proteobacteria/Betaproteobacteria/Burkholderiales/Comamonadaceae/Delftia/OTU_001949	0	0	0	0	0	0	0	0	7.69941e-05	0	6.17246e-05	0	8.38223e-05	0	6.16827e-05	0	0	0.000318488	0	0	4.53782e-05	0	9.45805e-05	0	0	0.000120809	0	0	0	0	0	0	0	0	0	0	0	0	0	0	0	0	0	0	0	0	0	0	0
Bacteria/Proteobacteria/Betaproteobacteria/Burkholderiales/Comamonadaceae/Limnohabitans/OTU_000067	2.79478e-05	0	2.38738e-05	8.05153e-05	0.000124766	0.000385745	0.000216587	0.000419375	0.00639051	0.00767635	0.00246898	0	0.000167645	0	0.000123365	0	0.00090009	0.000902383	0.000246043	0.000418936	0.000453782	0.000741455	0.000472903	0.00164605	0.00193956	0.000604047	0.00310538	0.000215536	0.000355192	0.00042653	0.000131874	0	0	0	0	0.00166759	0	0.000289547	0.000344234	0.000213129	0.000371609	0	0.000184468	0.000130668	0	0	0.000232396	0	0
Bacteria/Proteobacteria/Betaproteobacteria/Burkholderiales/Comamonadaceae/Limnohabitans/OTU_000843	2.79478e-05	4.87009e-05	0	0.000442834	0.000207943	0.000860509	0.000342929	0.00115328	0.0105482	0.0134855	0.00283933	0	0	0	0	0.000126239	0	0.000583895	0.000164029	0.00209468	0.000862186	0.00103804	0.000851225	0.00320313	0.00387913	0.00100675	0.00515288	0.00030175	0.000532789	0.000497619	0.000131874	9.75705e-05	0.000296472	0	0.000310897	0.00111173	0	0	0.000344234	0.000852515	0.000557414	0	0.000737871	0	0	0	0	0.000289268	0
Bacteria/Proteobacteria/Betaproteobacteria/Burkholderiales/Comamonadaceae/OTU_000023	0.000139739	2.43505e-05	0.000262611	0.000724638	0.00245373	0.0104745	0.00819421	0.00419375	0.0450416	0.0987552	0.0962286	0.00245339	8.38223e-05	0.000317225	0.000555144	0.00107303	0.00090009	0.00132703	0.000656114	0.00418936	0.00426555	0.00474531	0.00510735	0.00671768	0.00713985	0.00988624	0.012285	0.00146564	0.00310793	0.00383877	0.00145061	0	0.000296472	0.000412882	0.000466345	0.00138966	0.00269263	0.00328154	0.0020654	0.000639386	0.00241546	0.00418101	0.00682531	0.000130668	0.000140825	0	0.00278875	0.000289268	0.000186324
Bacteria/Proteobacteria/Betaproteobacteria/Burkholderiales/Comamonadaceae/OTU_000025	8.38434e-05	0.000292205	0.000334233	0.00144928	0.00457476	0.00445091	0.00638932	0.00576641	0.0165537	0.0103734	0.0179001	0.00196271	0.000502934	0.000211484	0.000493462	0.000252477	0.00090009	0.000955465	0.00131223	0.00418936	0.00608068	0.00363313	0.00453987	0.00947593	0.00593113	0.0152421	0.0257303	0.00107768	0.00137637	0.00255918	0.00342872	0.000682993	0.000296472	0.00123865	0.00155448	0.00277932	0.0101491	0.00820384	0.00240964	0.00383632	0.00371609	0.0228726	0.0164176	0.000130668	0.000422476	0.000660284	0.00302115	0.000867804	0
Bacteria/Proteobacteria/Betaproteobacteria/Burkholderiales/Comamonadaceae/OTU_000028	2.79478e-05	0.000219154	0.000334233	0.00619968	0.00420046	0.00462894	0.010685	0.00954078	0.00893132	0.0105809	0.0101228	0.00490677	0.000502934	0.000317225	0.00067851	0.000441836	0.00135014	0.000318488	0.0106619	0.00544617	0.00757816	0.00674724	0.0134304	0.00916452	0.0106254	0.018202	0.0159364	0.000862143	0.00164277	0.00220374	0.00448371	0.00107328	0.00118589	0.000825764	0.00202083	0.00277932	0.00766363	0.00424669	0.00585198	0.00426257	0.00185805	0.0113133	0.00737871	0.000522671	0.000140825	0.000990426	0.00371834	0.00202488	0.000186324
[truncated: 1,139 more rows]
[truncated: 13 more columns]
