# Supplementary material for: Oxygenation of Hypoxic Coastal Baltic Sea Sediments Impacts on Chemistry, Microbial Community Composition, and Metabolism
Source: Front Microbiol. 2017 Dec 12;8:2453. doi: 10.3389/fmicb.2017.02453 (PMC5733055; doi:10.3389/fmicb.2017.02453)
Supplement: Supplementary file 2 [file DataSheet2.XLSX]

## Sheet: Beta Diversity
Bray-Curtis beta diversity of the viable 16S rRNA gene sediment samples (calculated on OTU level)
	Field1	Field2	Field3	turned oxic_d5_1	turned oxic_d5_2	turned oxic_d5_3	turned oxic_d9_1	turned oxic_d9_2	turned oxic_d9_3	turned oxic_d15_1	turned oxic_d15_2	turned oxic_d15_3	turned oxic_d15_4	turned anoxic_d15_1	turned anoxic_d15_2	turned anoxic_d15_3
Field1	0	0.499606	0.667689	0.450823	0.631287	0.405033	0.559931	0.56494	0.355796	0.536693	0.577811	0.626848	0.523096	0.480156	0.609382	0.573161
Field2	0.499606	0	0.69992	0.556575	0.729667	0.576973	0.752248	0.724341	0.608054	0.678604	0.674017	0.74351	0.682874	0.350118	0.544591	0.527415
Field3	0.667689	0.69992	0	0.641789	0.626539	0.594517	0.768384	0.750207	0.75306	0.774576	0.868078	0.846899	0.847022	0.517288	0.70505	0.740443
turned oxic_d5_1	0.450823	0.556575	0.641789	0	0.546543	0.391697	0.471578	0.52067	0.394541	0.443601	0.675335	0.701903	0.647395	0.544725	0.596677	0.548201
turned oxic_d5_2	0.631287	0.729667	0.626539	0.546543	0	0.492932	0.481247	0.340021	0.579831	0.419451	0.787234	0.824948	0.790603	0.593017	0.79462	0.794314
turned oxic_d5_3	0.405033	0.576973	0.594517	0.391697	0.492932	0	0.533982	0.527997	0.461261	0.459989	0.574682	0.709673	0.635688	0.468214	0.672594	0.64493
turned oxic_d9_1	0.559931	0.752248	0.768384	0.471578	0.481247	0.533982	0	0.297648	0.415803	0.324057	0.716483	0.608581	0.598086	0.712855	0.756175	0.766713
turned oxic_d9_2	0.56494	0.724341	0.750207	0.52067	0.340021	0.527997	0.297648	0	0.456613	0.34651	0.750745	0.735824	0.648401	0.673148	0.788991	0.784494
turned oxic_d9_3	0.355796	0.608054	0.75306	0.394541	0.579831	0.461261	0.415803	0.456613	0	0.385806	0.628356	0.664028	0.568157	0.598853	0.715358	0.702115
turned oxic_d15_1	0.536693	0.678604	0.774576	0.443601	0.419451	0.459989	0.324057	0.34651	0.385806	0	0.624006	0.723617	0.664456	0.652412	0.753726	0.740741
turned oxic_d15_2	0.577811	0.674017	0.868078	0.675335	0.787234	0.574682	0.716483	0.750745	0.628356	0.624006	0	0.521547	0.438264	0.716256	0.750776	0.692987
turned oxic_d15_3	0.626848	0.74351	0.846899	0.701903	0.824948	0.709673	0.608581	0.735824	0.664028	0.723617	0.521547	0	0.378606	0.759659	0.71822	0.700283
turned oxic_d15_4	0.523096	0.682874	0.847022	0.647395	0.790603	0.635688	0.598086	0.648401	0.568157	0.664456	0.438264	0.378606	0	0.706447	0.740216	0.701454
turned anoxic_d15_1	0.480156	0.350118	0.517288	0.544725	0.593017	0.468214	0.712855	0.673148	0.598853	0.652412	0.716256	0.759659	0.706447	0	0.62464	0.630539
turned anoxic_d15_2	0.609382	0.544591	0.70505	0.596677	0.79462	0.672594	0.756175	0.788991	0.715358	0.753726	0.750776	0.71822	0.740216	0.62464	0	0.455267
turned anoxic_d15_3	0.573161	0.527415	0.740443	0.548201	0.794314	0.64493	0.766713	0.784494	0.702115	0.740741	0.692987	0.700283	0.701454	0.630539	0.455267	0
