# Supplementary material for: Oxygenation of Hypoxic Coastal Baltic Sea Sediments Impacts on Chemistry, Microbial Community Composition, and Metabolism
Source: Front Microbiol. 2017 Dec 12;8:2453. doi: 10.3389/fmicb.2017.02453 (PMC5733055; doi:10.3389/fmicb.2017.02453)
Supplement: Supplementary file 3 [file DataSheet3.XLSX]

## Sheet: Top 20 OTUs
	Pearsson correlations of top 20 abundant OTUs	Sediment
	(n = 15)	Arcobacter OTU_000931	Burkholderia OTU_000033	Shewanella OTU_000003	Arcobacter OTU_000001	Burkholderia OTU_000002	Desulfatiglans OTU_000005	Arcobacter OTU_002099	Arcobacter OTU_001293	Arcobacter OTU_001771	Unclassified OTU_000007	Rhodobacteraceae OTU_001335	Sphingosedles/ST-12K33 OTU_000009	Rhodobacteraceae OTU_001091	Bacteroidetes_VC2.1_Bac22 OTU_000008	Pseudorhodobacter OTU_000014	Rhodobacteraceae OTU_000004	Rhizobium OTU_000011	Corynesedles OTU_000010	Desulfatiglans OTU_000017	Polaribacter OTU_000683	Desulfatiglans OTU_000262	Flavobacterium OTU_000022	Arcobacter OTU_001086	Comamonadaceae OTU_000023	Comamonadaceae OTU_000828	Desulfatiglans OTU_001749	WD272 OTU_001347	Flavobacterium OTU_000019	Flavosedceae/NS3a_marine_group OTU_000026
W	Arcobacter OTU_000931	0.758	-0.440664	0.467252	0.821	-0.440198	-0.605	0.779	0.792	0.763	0.0429134	0.108279	-0.452824	0.0693354	-0.421715	0.144101	0.118936	-0.401874	-0.207904	-0.634	0.379359	-0.597	0.605	0.821	0.225556	0.106586	-0.614	0.528	0.367299	0.192123
a	Burkholderia OTU_000033	-0.273399	0.125185	-0.104007	-0.289287	0.131543	0.197416	-0.299544	-0.293285	-0.303849	-0.0554655	0.00165392	0.303968	0.0525048	-0.00410478	0.155291	0.0168488	0.105407	0.597	0.243968	-0.0368699	0.242732	-0.216261	-0.331597	0.137215	0.0718617	0.202705	-0.0973845	-0.134621	0.0483457
t	Shewanella OTU_000003	0.120813	-0.0943263	0.00953924	0.124042	-0.0864954	-0.457081	0.115901	0.12941	0.132538	0.59	0.557	-0.467283	0.567	-0.352911	0.699	0.573	-0.177217	0.376771	-0.460711	-0.172108	-0.444611	0.339585	0.137357	0.714	-0.0783591	-0.464256	-0.272729	-0.186858	-0.261989
e	Arcobacter OTU_000001	0.704	-0.464245	0.439206	0.762	-0.463826	-0.745	0.724	0.722	0.726	0.159371	0.370098	-0.573	0.338436	-0.519	0.359354	0.383549	-0.444368	-0.104532	-0.77	0.356207	-0.73	0.681	0.761	0.450072	0.0490428	-0.755	0.400769	0.312538	0.149729
r	Burkholderia OTU_000002	-0.207881	0.0848203	0.0254901	-0.237557	0.0910507	0.142796	-0.242537	-0.236347	-0.245035	-0.059057	-0.0665391	0.317314	-0.0200293	-0.0177987	0.0778925	-0.0509291	0.0846749	0.470712	0.20523	0.10168	0.202117	-0.151498	-0.292374	0.0690947	0.162313	0.147495	-0.0578769	-0.0334563	0.166427
	Desulfatiglans OTU_000005	-0.553	0.69	-0.335487	-0.611	0.69	0.542	-0.576	-0.573	-0.587	-0.271079	-0.556	0.410269	-0.543	0.266049	-0.501242	-0.559	0.71	-0.0377413	0.583	-0.252965	0.53	-0.593	-0.606	-0.596	-0.0642731	0.553	-0.190087	-0.20323	-0.0687778
	Arcobacter OTU_002099	0.768	-0.437034	0.5003	0.808	-0.435776	-0.585	0.786	0.797	0.765	0.0275948	0.0400874	-0.415256	0.00342905	-0.414517	0.0974939	0.0494024	-0.402857	-0.196067	-0.612	0.407044	-0.578	0.589	0.808	0.186111	0.181011	-0.595	0.468566	0.386194	0.225336
	Arcobacter OTU_001293	0.749	-0.457822	0.47248	0.808	-0.456596	-0.662	0.769	0.778	0.758	0.119606	0.223728	-0.488943	0.188729	-0.460884	0.259595	0.235245	-0.428716	-0.128632	-0.693	0.371101	-0.648	0.65	0.806	0.350613	0.115735	-0.672	0.45505	0.331039	0.170699
	Arcobacter OTU_001771	0.774	-0.430107	0.452963	0.832	-0.42998	-0.609	0.796	0.808	0.783	0.0563644	0.108799	-0.468412	0.0681917	-0.430872	0.138332	0.119919	-0.390734	-0.240648	-0.639	0.352222	-0.607	0.624	0.836	0.228001	0.111263	-0.618	0.503258	0.33993	0.155957
	Unclassified OTU_000007	-0.0560205	-0.0180649	-0.226504	-0.0927955	-0.00605193	-0.102706	-0.0582825	-0.0551509	-0.0655993	0.443784	0.109415	-0.235471	0.100696	-0.140147	0.284898	0.141162	-0.115933	-0.0378314	-0.0841842	-0.245541	-0.112189	-0.0975523	-0.0481731	0.215986	-0.0781589	-0.114837	-0.204209	-0.103749	-0.167849
	Rhodobacteraceae OTU_001335	0.145083	-0.0921509	0.0856556	0.140301	-0.0925852	-0.456787	0.142396	0.13582	0.165828	0.623	0.809	-0.361199	0.825	-0.330294	0.807	0.806	-0.134924	0.515	-0.495836	-0.0717269	-0.429394	0.361331	0.12711	0.875	0.0394898	-0.45636	-0.422911	-0.241356	-0.192767
	Sphingosedles/ST-12K33 OTU_000009	-0.459146	0.202571	-0.395506	-0.505585	0.201077	0.752	-0.478404	-0.471834	-0.481965	-0.2583	-0.48574	0.647	-0.446202	0.43295	-0.437513	-0.479031	0.203443	0.0374994	0.817	-0.265233	0.738	-0.609	-0.528	-0.487406	0.068115	0.763	-0.155439	-0.220286	-0.0760929
	Rhodobacteraceae OTU_001091	0.140288	-0.0826278	0.132387	0.144201	-0.0831195	-0.493545	0.130985	0.111529	0.186348	0.331738	0.821	-0.396575	0.859	-0.339946	0.635	0.784	-0.120707	0.513559	-0.526	-0.00708398	-0.464914	0.467008	0.120546	0.765	-0.0739383	-0.494004	-0.383678	-0.166679	-0.156626
	Bacteroidetes_VC2.1_Bac22 OTU_000008	-0.468324	0.101989	-0.225975	-0.499352	0.0916459	0.76	-0.457604	-0.449005	-0.471916	-0.243647	-0.460558	0.539	-0.453237	0.654	-0.427374	-0.462478	0.104126	-0.1072	0.732	-0.187295	0.706	-0.472877	-0.493967	-0.533	0.0112033	0.767	-0.244222	-0.137452	-0.0888772
	Pseudorhodobacter OTU_000014	0.150523	-0.0446307	-0.0100523	0.159497	-0.0397273	-0.448467	0.151488	0.162422	0.16098	0.537	0.643	-0.419328	0.662	-0.316853	0.816	0.664	-0.110046	0.639	-0.483171	-0.186158	-0.426566	0.344605	0.165906	0.833	-0.0822864	-0.451385	-0.277156	-0.285123	-0.305994
	Rhodobacteraceae OTU_000004	0.245654	-0.115245	0.0601273	0.247286	-0.117102	-0.517	0.246805	0.228625	0.277309	0.553	0.879	-0.39912	0.895	-0.367124	0.763	0.862	-0.146046	0.464119	-0.559	-0.0605349	-0.488727	0.370766	0.234573	0.873	0.0137789	-0.516	-0.366926	-0.222983	-0.181064
	Rhizobium OTU_000011	-0.142718	-0.00906715	-0.0857344	-0.188301	-0.00232194	0.245939	-0.185601	-0.184012	-0.184267	-0.0486549	-0.156057	0.476975	-0.113987	0.0607509	-0.073936	-0.137995	0.0105059	0.21738	0.350399	0.0304806	0.310431	-0.234432	-0.242145	-0.0276939	0.29594	0.252969	-0.00543387	-0.0970211	0.128237
	Corynesedles OTU_000010	-0.112957	0.224842	0.0188187	-0.115857	0.229908	-0.272089	-0.116498	-0.10202	-0.114385	0.103821	0.320102	-0.287781	0.367911	-0.192351	0.51226	0.317086	0.149506	0.912	-0.302727	-0.129662	-0.25965	0.140292	-0.116883	0.482729	-0.189564	-0.272934	-0.302918	-0.176047	-0.187618
	Desulfatiglans OTU_000017	-0.496124	0.698	-0.271855	-0.53	0.698	0.522	-0.506532	-0.49998	-0.529	-0.257063	-0.515	0.343919	-0.517	0.204123	-0.431339	-0.519	0.719	-0.00456167	0.514	-0.215715	0.498911	-0.526	-0.517	-0.542	-0.0976754	0.53	-0.132657	-0.168272	-0.0537969
	Polaribacter OTU_000683	0.0140415	0.0909722	0.011665	0.0115985	0.0961393	-0.470183	0.0118736	-0.0023743	0.0579681	0.193782	0.614	-0.546	0.658	-0.410001	0.532	0.58	-0.0051857	0.598	-0.499025	-0.127092	-0.474503	0.332168	0.0183839	0.588	-0.286788	-0.47664	-0.388414	-0.114101	-0.209708
	Desulfatiglans OTU_000262	-0.441525	0.636	-0.289166	-0.506115	0.64	0.33087	-0.478599	-0.475325	-0.486344	-0.195351	-0.484592	0.356241	-0.470329	0.151495	-0.447186	-0.487913	0.665	-0.0450834	0.425545	-0.216523	0.348245	-0.518	-0.507806	-0.483331	0.0376968	0.342789	-0.124991	-0.190451	-0.0414203
	Flavobacterium OTU_000022	0.219771	-0.137749	0.0805444	0.20312	-0.126979	-0.506061	0.213403	0.192058	0.24938	0.0883891	0.497772	-0.447391	0.533	-0.356641	0.353288	0.449993	-0.229235	0.397882	-0.519	-0.0280663	-0.49428	0.351129	0.223182	0.494592	-0.0877163	-0.518	-0.235334	0.00622696	-0.0963298
	Arcobacter OTU_001086	0.66	-0.37687	0.387632	0.729	-0.374313	-0.754	0.679	0.685	0.676	0.146338	0.44621	-0.58	0.432298	-0.514	0.425424	0.437052	-0.379523	0.180598	-0.787	0.282423	-0.734	0.587	0.728	0.528	-0.00281128	-0.763	0.33997	0.266112	0.114441
	Comamonadaceae OTU_000023	0.290109	-0.152577	-0.0423742	0.262834	-0.152091	-0.492968	0.287889	0.264253	0.316825	0.661	0.821	-0.398495	0.831	-0.334257	0.71	0.815	-0.194479	0.259241	-0.517	-0.106886	-0.463623	0.266463	0.261074	0.804	0.0380783	-0.495584	-0.389168	-0.225139	-0.182494
	Comamonadaceae OTU_000828	0.00204849	-0.00543742	-0.102305	-0.00304895	-0.00282857	-0.344075	0.00925171	0.0180067	-0.00290491	0.724	0.609	-0.348298	0.611	-0.286119	0.82	0.642	-0.081639	0.523	-0.362825	-0.216343	-0.333587	0.0691065	0.00820348	0.768	-0.0318162	-0.345228	-0.367325	-0.25668	-0.230679
	Desulfatiglans OTU_001749	-0.450535	0.613	-0.286787	-0.513072	0.613	0.472828	-0.48354	-0.481145	-0.493881	-0.214567	-0.474755	0.490484	-0.458627	0.25208	-0.470422	-0.485787	0.657	-0.0147456	0.541	-0.20805	0.486034	-0.561	-0.524	-0.496904	0.0950743	0.4875	-0.171872	-0.227557	-0.033609
	WD272 OTU_001347	-0.157515	-0.374451	-0.177339	-0.114664	-0.386053	0.233271	-0.141564	-0.156263	-0.126059	-0.121821	0.0170313	0.222569	0.0133322	0.34139	-0.203186	0.0213403	-0.350203	-0.410144	0.292797	0.00635672	0.218279	-0.250761	-0.130787	-0.228232	-0.0779159	0.238367	0.189027	0.10225	0.0834968
	Flavobacterium OTU_000019	-0.517	0.794	-0.238303	-0.526	0.797	0.118596	-0.525	-0.493205	-0.548	-0.0305523	-0.15708	-0.0177022	-0.14261	0.148972	0.0627203	-0.165169	0.765	0.587	0.094678	-0.387455	0.109863	-0.307167	-0.492079	-0.0570796	-0.265574	0.126994	-0.307408	-0.35447	-0.325072
	Flavosedceae/NS3a_marine_group OTU_000026	0.314689	-0.229773	0.0455715	0.323648	-0.230766	-0.490482	0.308937	0.315702	0.331938	0.805	0.77	-0.372928	0.767	-0.315928	0.861	0.81	-0.237777	0.228757	-0.500341	-0.0885493	-0.447978	0.448435	0.30444	0.902	0.0696062	-0.489642	-0.212026	-0.288318	-0.252213
			p < 0.01
			p < 0.05
	Pearson's r value:	-1	-0.5	0	0.5	1
