# Supplementary material for: Oxygenation of Hypoxic Coastal Baltic Sea Sediments Impacts on Chemistry, Microbial Community Composition, and Metabolism
Source: Front Microbiol. 2017 Dec 12;8:2453. doi: 10.3389/fmicb.2017.02453 (PMC5733055; doi:10.3389/fmicb.2017.02453)
Supplement: Supplementary file 4 [file DataSheet4.XLSX]

## Sheet: RNA transcripts data
All UniProt identifiers retrieved from the annotated RNA transcripts.
The first table shows the proportion of identified rRNA sequences, unclassified transcripts, and the amoutnf of identified genes.
The first table shows the proportion of identified rRNA sequences, unclassified transcripts, and the amount of identified genes.
The second table shows all UniProtKB/Swiss-Prot hits (gene and protein names), the Gene Ontology functional category ‘biological processes’, EC number, Kegg Orthology (KO) identifier,
and the closest taxonomical hit in the UniProtKB/Swiss-Prot database. Read counts are shown as TMM normalized FPKM values.
Table ID	Sample (Core ID)	rRNA %	Unclassified %	# genes
F1	Field 1 (F2)	0.0153185	0.820903	5711
F2	Field 2 (F3)	0.0179126	0.808658	5286
F3	Field 3 (F4)	0.00134967	0.763177	3247
OX5_1	turned oxic day 5 (7)	0.0330995	0.795961	5055
OX5_2	turned oxic day 5 (12)	0.0162057	0.749819	4434
OX5_3	turned oxic day 5 (13)	0.0375404	0.78525	3945
OX9_1	turned oxic day 9 (9)	0.0172158	0.747486	3732
OX9_2	turned oxic day 9 (10)	0.0340314	0.859162	7176
OX9_3	turned oxic day 9 (11)	0.0189954	0.734243	4063
OX15_1	turned oxic day 15 (4)	0.0126486	0.775164	4824
OX15_2	turned oxic day 15 (5)	0.0282747	0.759954	4277
OX15_3	turned oxic day 15 (6)	0.0108014	0.864824	5958
OX15_4	turned oxic day 15 (8)	0.00349778	0.71043	3395
AN15_1	turned anoxic day 15 (1)	0.0247747	0.866844	9139
AN15_2	turned anoxic day 15 (2)	0.00293603	0.845027	2806
AN15_3	turned anoxic day 15 (3)	0.0144626	0.847343	3534
	Average:	0.0180666	0.79589	4786.38
UniProt IDs from Trinity	UniProtKb hits	Gene name	Protein names	GO (biological process)	F1	F2	F3	OX5_1	OX5_2	OX5_3	OX9_1	OX9_2	OX9_3	OX15_1	OX15_2	OX15_3	OX15_4	AN15_1	AN15_2	AN15_3	EC number	KO	SUPERKINGDOM	PHYLUM	CLASS	ORDER	FAMILY	GENUS	SPECIES
TERS_BPSF6	TERS_BPSF6	1	Terminase small subunit (G1P) (Terminase, small subunit)	DNA packaging [GO:0006323]; viral release from host cell [GO:0019076]	0	0	0	0	0	0	0	0	0	0	0	0	881.477	0	0	0			Viruses			Caudovirales	Siphoviridae (phages with long non-contractile tails)		Bacillus phage SF6 (Bacteriophage SF6)
RPOL_BPT3	RPOL_BPT3	1	DNA-directed RNA polymerase	DNA-templated viral transcription [GO:0039695]	0	0	0	0	0	0	0	0	0	31.07	0	0	0	0	0	0	2.7.7.6	K10908	Viruses			Caudovirales	Podoviridae (phages with short tails)	T7virus	Enterobacteria phage T3 (Bacteriophage T3)
VG01_BPMD2	VG01_BPMD2	1	Gene 1 protein (Gp1)		0	0	0	0	0	0	0	12.327	0	0	0	0	0	0	0	0			Viruses			Caudovirales	Siphoviridae (phages with long non-contractile tails)	L5virus	Mycobacterium phage D29 (Mycobacteriophage D29)
VG12_BPP22	VG12_BPP22	12	Replicative DNA helicase (Replication protein gp12)	cell wall organization [GO:0071555]; cytolysis [GO:0019835]; defense response to bacterium [GO:0042742]	0	0	0	0	0	0	0	0	0	0	0	0	0	0	0	0	3.6.4.12	K02314	Viruses			Caudovirales	Podoviridae (phages with short tails)	P22virus	Enterobacteria phage P22 (Bacteriophage P22)
FIB12_BPT4	FIB12_BPT4	12	Short tail fiber protein gp12 (Gene product 12) (gp12)	viral entry into host cell [GO:0046718]; virion attachment to host cell [GO:0019062]	6.227	10.392	22.397	140.758	539.225	371.004	23.138	77.46	124.053	54.162	226.46	32.85	11.03	0.93	0	5.973			Viruses			Caudovirales	Myoviridae (phages with contractile tails)	T4virus	Enterobacteria phage T4 sensu lato
LYS_BPAPS	LYS_BPAPS	13	Probable lysozyme (Endolysin) (Lysis protein) (Muramidase) (P13)	cell wall macromolecule catabolic process [GO:0016998]; cytolysis by virus of host cell [GO:0044659]; defense response to bacterium [GO:0042742]; peptidoglycan catabolic process [GO:0009253]	8.086	13.026	74.522	5.674	3.969	20.458	10.089	6.499	22.413	15.462	13.373	15.692	136378	6.231	21.236	17.461	3.2.1.17	K01185	Viruses			Caudovirales	Podoviridae (phages with short tails)		Acyrthosiphon pisum secondary endosymbiont phage 1 (Bacteriophage APSE-1)
VG13_BPB03	VG13_BPB03	13	Morphogenesis protein 1 (Late protein GP13) [Includes: Lysozyme-like glycosidase; Probable metalloendopeptidase]	cell wall organization [GO:0071555]; cytolysis [GO:0019835]; defense response to bacterium [GO:0042742]; viral entry into host cell [GO:0046718]; viral release from host cell [GO:0019076]	0	0	0	0	0	0	0	0	0	22.902	0	0	0	0	0	0	3.2.1.-; 3.4.-.-		Viruses			Caudovirales	Podoviridae (phages with short tails)	Phi29virus	Bacillus phage B103 (Bacteriophage B103)
VG13_BPPH2	GP13_BPPH2	13	Morphogenesis protein 1 (Gene product 13) (gp13) (Protein p13) [Includes: Lysozyme-like glycosidase; Probable metalloendopeptidase]	viral entry into host cell [GO:0046718]; viral release from host cell [GO:0019076]	0	0	8.889	0	0	0	0	0	0	0	0	0	0	0	0	0	3.2.1.-; 3.4.-.-		Viruses			Caudovirales	Podoviridae (phages with short tails)	Phi29virus	Bacillus phage phi29 (Bacteriophage phi-29)
NECK1_BPT4	NECK1_BPT4	13	Neck protein gp13 (Gene product 13) (gp13)		0	12.742	0	0	0	0	0	0	0	0	0	0	0	0	0	0			Viruses			Caudovirales	Myoviridae (phages with contractile tails)	T4virus	Enterobacteria phage T4 sensu lato
VG14_BPML5	PORTL_BPML5	14	Portal protein (Gene product 14) (gp14) (Portal vertex protein)		0	0	247.283	0.905	0	0	0	0	0	0	0	0	0	3.225	0	0.496			Viruses			Caudovirales	Siphoviridae (phages with long non-contractile tails)	L5virus	Mycobacterium phage L5 (Mycobacteriophage L5)
1433E_DROME	1433E_DROME	14-3-3epsilon	14-3-3 protein epsilon (Suppressor of Ras1 3-9)	axon guidance [GO:0007411]; determination of adult lifespan [GO:0008340]; DNA damage checkpoint [GO:0000077]; germarium-derived oocyte fate determination [GO:0007294]; imaginal disc development [GO:0007444]; mitotic cell cycle checkpoint [GO:0007093]; mitotic G2 DNA damage checkpoint [GO:0007095]; oocyte microtubule cytoskeleton polarization [GO:0008103]; pole cell migration [GO:0007280]; positiv…	0	0	0	0	0	0	0	0	0	0	0	0	0	3.225	0	0		K06630	Eukaryota	Arthropoda	Insecta	Diptera	Drosophilidae (pomace flies)	Drosophila (fruit flies)	Drosophila melanogaster (Fruit fly)
1433Z_AEDAE	1433Z_AEDAE	14-3-3zeta	14-3-3 protein zeta		0	28.697	0	0	0	0	0	0	0	0	0	0	0	0	0	0		K16197	Eukaryota	Arthropoda	Insecta	Diptera	Culicidae (mosquitos)	Aedes	Aedes aegypti (Yellowfever mosquito) (Culex aegypti)
1433Z_DROME	1433Z_DROME	14-3-3zeta	14-3-3 protein zeta (14-3-3-like protein) (Protein Leonardo)	chromosome segregation [GO:0007059]; germarium-derived oocyte fate determination [GO:0007294]; learning or memory [GO:0007611]; mitotic cell cycle, embryonic [GO:0045448]; nervous system development [GO:0007399]; olfactory learning [GO:0008355]; oocyte microtubule cytoskeleton polarization [GO:0008103]; positive regulation of ERK1 and ERK2 cascade [GO:0070374]; positive regulation of Ras protein …	0	3.337	0	0	0	0	0	1.432	11.07	0	5.816	62.057	0	0	0	0		K16197	Eukaryota	Arthropoda	Insecta	Diptera	Drosophilidae (pomace flies)	Drosophila (fruit flies)	Drosophila melanogaster (Fruit fly)
LYS_BPB03	ENLYS_BPB03	15	Endolysin (Gene product 15) (gp15) (Lysozyme) (Morphogenesis protein 2) (Muramidase) (Protein p15)	cell wall macromolecule catabolic process [GO:0016998]; cytolysis by virus of host cell [GO:0044659]; defense response to bacterium [GO:0042742]; peptidoglycan catabolic process [GO:0009253]	16.011	11.823	0	0	0	52.954	0	4.195	0	202.092	0	0	0	13.3	0	22.859	3.2.1.17	K01185	Viruses			Caudovirales	Podoviridae (phages with short tails)	Phi29virus	Bacillus phage B103 (Bacteriophage B103)
LYS_BPPH2	ENLYS_BPPH2	15	Endolysin (Gene product 15) (gp15) (Lysozyme) (Morphogenesis protein 2) (Muramidase) (Protein p15)	cell wall macromolecule catabolic process [GO:0016998]; cytolysis by virus of host cell [GO:0044659]; defense response to bacterium [GO:0042742]; peptidoglycan catabolic process [GO:0009253]	0	0	0	0	2.578	0	0	14.218	1071.93	0	3.576	1.758	0	7.493	0	0	3.2.1.17	K01185	Viruses			Caudovirales	Podoviridae (phages with short tails)	Phi29virus	Bacillus phage phi29 (Bacteriophage phi-29)
LYS_BPPZA	ENLYS_BPPZA	15	Endolysin (Gene product 15) (gp15) (Lysozyme) (Morphogenesis protein 2) (Muramidase) (Protein p15)	cell wall macromolecule catabolic process [GO:0016998]; cytolysis by virus of host cell [GO:0044659]; defense response to bacterium [GO:0042742]; peptidoglycan catabolic process [GO:0009253]	0	0	0	0	0	0.604	0	0	940.531	0	0	0	0	3.833	0	0	3.2.1.17		Viruses			Caudovirales	Podoviridae (phages with short tails)	Phi29virus	Bacillus phage phi29 (Bacteriophage phi-29)
VG15_BPT4	COMPL_BPT4	15	Tail completion protein gp15 (Gene product 15) (gp15) (Tail connector protein 15) (Tail terminator protein)	viral release from host cell [GO:0019076]	0	0	0	1.37	20.699	0	0	1.34	0	0	0	0	30.009	3.156	0	0			Viruses			Caudovirales	Myoviridae (phages with contractile tails)	T4virus	Enterobacteria phage T4 sensu lato
VG16_BPMD2	SCAF_BPMD2	16	Probable capsid assembly scaffolding protein (Gene product 16) (gp16) (Head morphogenesis protein) (Scaffold protein)	viral entry into host cell [GO:0046718]	0	0	0	0	0	0	0	0	0	0	0	0	0	14.849	0	0			Viruses			Caudovirales	Siphoviridae (phages with long non-contractile tails)	L5virus	Mycobacterium phage D29 (Mycobacteriophage D29)
TSP_BPT4	TSP_BPT4	18	Tail sheath protein (TSP) (Gene product 18) (gp18)	viral entry into host cell [GO:0046718]	264.155	209.913	29.404	77.176	37.225	64.421	178.595	57.542	336.887	0	31.36	52.572	348.839	125.415	0	75.504		K06907	Viruses			Caudovirales	Myoviridae (phages with contractile tails)	T4virus	Enterobacteria phage T4 sensu lato
VXIS_BPSFV	VXIS_BPSFV	18	Probable excisionase hkaC	lipopolysaccharide core region biosynthetic process [GO:0009244]	0	0	0	0	0	0	0	3.47	0	0	0	0	0	0	0	0			Viruses			Caudovirales	Podoviridae (phages with short tails)	P22virus	Shigella phage Sf6 (Shigella flexneri bacteriophage VI) (Bacteriophage SfVI)
VG19_BPT4	TUBE_BPT4	19	Tail tube protein gp19 (Gene product 19) (gp19)	viral entry into host cell [GO:0046718]	0	0	0	0	0	0	0	0	0	9.801	0	0	0	0	0	0			Viruses			Caudovirales	Myoviridae (phages with contractile tails)	T4virus	Enterobacteria phage T4 sensu lato
VG19_BPT6	TUBE_BPT6	19	Tail tube protein gp19 (Gene product 19) (gp19)		235.347	0	3.819	0	0	0	1.219	0	0	0	0	1.702	0	0	0	1.408			Viruses			Caudovirales	Myoviridae (phages with contractile tails)	T4virus	Enterobacteria phage T4 sensu lato
TERL_BPSPP	TERL_BPSPP	2	Terminase, large subunit gp2 (DNA-packaging protein G2P) (Gene product 2) (gp2)	viral DNA genome packaging [GO:0019073]; viral release from host cell [GO:0019076]	0	0	0	27.656	62.191	0	43.709	0	0	0	0	9.792	0	3.959	0	0	3.1.-.-		Viruses			Caudovirales	Siphoviridae (phages with long non-contractile tails)	Lambdavirus	Bacillus phage SPP1 (Bacteriophage SPP1)
TERL_BPP21	TERL_BPP21	2	terminase, large subunit gp2 (DNA-packaging protein) (Gene product 2) (gp2)	viral release from host cell [GO:0019076]	0	0	10.798	3.491	0	0	0	0	0	0	5.268	23.378	8.881	7.7	0	3.951	3.1.-.-		Viruses			Caudovirales	Siphoviridae (phages with long non-contractile tails)	Lambdavirus	Enterobacteria phage lambda (Bacteriophage lambda)
TERL_BPSF5	TERL_BPSF5	2	Putative terminase large subunit	viral release from host cell [GO:0019076]	0	0	17.483	0	0	0	154.706	11.73	2.336	0	3.519	0	39.285	2.284	0	0			Viruses			Caudovirales	Myoviridae (phages with contractile tails)		Shigella phage SfV (Shigella flexneri bacteriophage V) (Bacteriophage SfV)
PORTL_BPT4	PORTL_BPT4	20	Portal protein gp20 (Gene product 20) (gp20)	viral entry into host cell [GO:0046718]; viral release from host cell [GO:0019076]	1.284	0.814	7.751	9.519	65.237	21.445	1.757	13.732	5.808	5.012	2.634	2.943	2.402	1.595	20521.9	20.499			Viruses			Caudovirales	Myoviridae (phages with contractile tails)	T4virus	Enterobacteria phage T4 sensu lato
VG20_BPML5	VG20_BPML5	20	Gene 20 protein (Gp20)		4.733	0	0	0.837	0	1.158	1.522	1.303	63.736	1.824	1.769	0	4693.17	0	0	1.734			Viruses			Caudovirales	Siphoviridae (phages with long non-contractile tails)	L5virus	Mycobacterium phage L5 (Mycobacteriophage L5)
PCPP_BPT4	PCPP_BPT4	21	Prohead core protein protease (Protein Gp21)		3.072	0	2.991	0.85	13.453	4.171	0	3.074	0.502	1.175	277.931	0	14.017	21.7	0	0	3.4.99.-		Viruses			Caudovirales	Myoviridae (phages with contractile tails)	T4virus	Enterobacteria phage T4 sensu lato
PSMD3_DAUCA	PSMD3_DAUCA	21D7	Probable 26S proteasome non-ATPase regulatory subunit 3 (26S proteasome subunit S3) (26S proteasome regulatory subunit RPN3) (Nuclear antigen 21D7)	regulation of protein catabolic process [GO:0042176]	0	0	0	0	0	0	0	0	0	0	0	0	0	6.438	0	0			Eukaryota	Streptophyta		Apiales	Apiaceae	Daucus	Daucus carota (Wild carrot)
COAT_BPT6	CAPSH_BPT6	23	Major capsid protein (Gene product 23) (gp23) (Major head protein) [Cleaved into: Protein gp23*] (Fragment)		0.582	49.315	1.545	181.188	67.728	17.461	2.174	44.508	16.627	0.649	354.043	0	0	71.572	0	28.363			Viruses			Caudovirales	Myoviridae (phages with contractile tails)	T4virus	Enterobacteria phage T4 sensu lato
COAT_BPAR1	CAPSH_BPAR1	23	Major capsid protein (Gene product 23) (gp23) (Major head protein) [Cleaved into: Protein gp23*]		15.069	23.961	0	0	0	156.819	330.777	12.41	0	0	0	0	0	23.283	0	0			Viruses			Caudovirales	Myoviridae (phages with contractile tails)	T4virus	Escherichia virus AR1
VG25_BPT4	BP25_BPT4	25	Baseplate wedge protein gp25 (Outer wedge of baseplate protein) (Protein Gp25)		0	0	171.16	0	0	0	0	0	0	0	52.991	0	0	0	0	0		K06903	Viruses			Caudovirales	Myoviridae (phages with contractile tails)	T4virus	Enterobacteria phage T4 sensu lato
VG26_BPMD2	VG26_BPMD2	26	Minor tail protein Gp26		0	0	0	0.198	0	0	0	8.793	0	0.425	0.404	0	0	0	0.659	196.271			Viruses			Caudovirales	Siphoviridae (phages with long non-contractile tails)	L5virus	Mycobacterium phage D29 (Mycobacteriophage D29)
DUHM_BPSP1	DUHM_BPSP1	29	Deoxyuridylate hydroxymethyltransferase (Deoxyuridylate hydroxymethylase) (dUMP hydroxymethylase) (dUMP-HMase)		0	0	0	25.38	0	0	0	0	0	0	0	0	0	0	0	0	2.1.2.-		Viruses			Caudovirales	Myoviridae (phages with contractile tails)	Spo1virus	Bacillus phage SP01 (Bacteriophage SP01)
29C_DICDI	29C_DICDI	29C	Protein 29C		0	0	0	0	0	0	0	0	0	4.554	0	0	0	3.787	0	0			Eukaryota			Dictyosteliida (dictyostelid cellular slime molds)		Dictyostelium	Dictyostelium discoideum (Slime mold)
MBCD_SOLTU	MBCD_SOLTU	2MBCD	2-methylacyl-CoA dehydrogenase, mitochondrial (2-methylbutyryl-CoA deshydrogenase) (2MBCD) (Isovaleryl-CoA dehydrogenase 1) (St-IVD1)	2-methylbut-2-enoyl-CoA(4-) metabolic process [GO:1902192]; 2-methylbutanoyl-CoA(4-) catabolic process [GO:1902190]	29.238	0	0	0	0	0	0	0	0	19.96	0	0	0	0	0	0	1.3.99.12	K00253	Eukaryota	Streptophyta		Solanales	Solanaceae	Solanum	Solanum tuberosum (Potato)
PORTL_BPHK7	PORTL_BPHK7	3	Portal protein (GP3)	viral entry into host cell [GO:0046718]; viral release from host cell [GO:0019076]	2.01	18.86	6.263	0	0	0	0	0	0	4.789	0	1.437	0	3.018	0	0			Viruses			Caudovirales	Siphoviridae (phages with long non-contractile tails)	Lambdavirus	Enterobacteria phage HK97 (Bacteriophage HK97)
NAAA_BPT3	NAAA_BPT3	3.5	N-acetylmuramoyl-L-alanine amidase (T3 lysozyme)	cytolysis [GO:0019835]; defense response to bacterium [GO:0042742]; peptidoglycan catabolic process [GO:0009253]	0	1.104	0	0	0	0	0	0.413	0	0	0	13.321	0	2.226	0	0	3.5.1.28		Viruses			Caudovirales	Podoviridae (phages with short tails)	T7virus	Enterobacteria phage T3 (Bacteriophage T3)
DNLI_BPT4	DNLI_BPT4	30	DNA ligase (Polydeoxyribonucleotide synthase [ATP])	DNA ligation involved in DNA repair [GO:0051103]; DNA recombination [GO:0006310]; DNA replication [GO:0006260]	44.098	0	0	0	0	0	0	0	0	0	0	0	0	17.81	0	0	6.5.1.1	K18951	Viruses			Caudovirales	Myoviridae (phages with contractile tails)	T4virus	Enterobacteria phage T4 sensu lato
DNLI_BPT6	DNLI_BPT6	30	DNA ligase (Polydeoxyribonucleotide synthase [ATP])	DNA ligation involved in DNA repair [GO:0051103]; DNA recombination [GO:0006310]; DNA replication [GO:0006260]	0	0	47.364	15.663	239.633	0	0	11.207	0	0	0	3.236	0	3.798	3.573	0	6.5.1.1		Viruses			Caudovirales	Myoviridae (phages with contractile tails)	T4virus	Enterobacteria phage T4 sensu lato
DPOL_BPSP1	DPOL_BPSP1	31	DNA polymerase	viral DNA genome replication [GO:0039693]	3.893	17.028	20.375	48.788	50.088	0	0	0.615	0	0	32.956	43.659	0	36.675	0	1.695	2.7.7.7; 3.1.11.-		Viruses			Caudovirales	Myoviridae (phages with contractile tails)	Spo1virus	Bacillus phage SP01 (Bacteriophage SP01)
VG31_BPMD2	VG31_BPMD2	31	Gene 31 protein (Gp31)	viral entry into host cell [GO:0046718]; virion attachment to host cell [GO:0019062]	0	0	0	0	0	0	0	0	0	0	0	0	0	14.08	0	0			Viruses			Caudovirales	Siphoviridae (phages with long non-contractile tails)	L5virus	Mycobacterium phage D29 (Mycobacteriophage D29)
VHED_BPR09	VHED_BPR09	32	Single-stranded DNA-binding protein (Gp32) (Helix-destabilizing protein) (Fragment)	DNA recombination [GO:0006310]; DNA repair [GO:0006281]; DNA replication [GO:0006260]	0	0	0	0	0	0	0	0	0	0	0	0	0	0	0	0			Viruses			Caudovirales	Myoviridae (phages with contractile tails)	T4virus	Enterobacteria phage RB3 (Bacteriophage RB3)
VHED_BPT2	VHED_BPT2	32	Single-stranded DNA-binding protein (Gp32) (Helix-destabilizing protein) (Fragment)	bidirectional double-stranded viral DNA replication [GO:0039686]; DNA recombination [GO:0006310]; DNA repair [GO:0006281]	0	0	0	2.97	0	19.096	0	4.92	0	0	0	0	0	0	0	0			Viruses			Caudovirales	Myoviridae (phages with contractile tails)	T4virus	Enterobacteria phage T4 sensu lato
VHED_BPT4	VHED_BPT4	32	Single-stranded DNA-binding protein (Gp32) (Helix-destabilizing protein)	DNA recombination [GO:0006310]; DNA repair [GO:0006281]; DNA replication [GO:0006260]	0	0	0	44.826	0	0	0	0	0	0	0	0	0	0	0	0		K18946	Viruses			Caudovirales	Myoviridae (phages with contractile tails)	T4virus	Enterobacteria phage T4 sensu lato
VHED_BPT6	VHED_BPT6	32	Single-stranded DNA-binding protein (Gp32) (Helix-destabilizing protein) (Fragment)		3.689	9.812	0	0	0	0	0	0	0	0	0	13.488	0	52.374	0	0			Viruses			Caudovirales	Myoviridae (phages with contractile tails)	T4virus	Enterobacteria phage T4 sensu lato
VINT_BPML5	VINT_BPML5	33	Integrase	DNA integration [GO:0015074]; DNA recombination [GO:0006310]; establishment of integrated proviral latency [GO:0075713]; viral entry into host cell [GO:0046718]	0	1.678	15.713	0	0	1.277	0	2.882	1.856	0	3.903	4.464	4179.61	1.641	0	1.917	2.7.7.-; 3.1.-.-		Viruses			Caudovirales	Siphoviridae (phages with long non-contractile tails)	L5virus	Mycobacterium phage L5 (Mycobacteriophage L5)
VG37_BPK3	FIB37_BPK3	37	Long tail fiber protein p37 (Protein Gp37) (Receptor-recognizing protein)	viral entry into host cell [GO:0046718]; virion attachment to host cell [GO:0019062]	49.287	12.717	7150.25	1.83	1.153	1.192	0.485	26.151	0.557	3.636	2.231	6.249	444.966	3.271	134.723	441.678			Viruses			Caudovirales	Myoviridae (phages with contractile tails)	T4virus	Enterobacteria phage K3 (Bacteriophage K3)
VG37_BPM1	FIB37_BPM1	37	Long tail fiber protein p37 (Protein Gp37) (Receptor-recognizing protein) (Fragment)		0	0	0	0	0	0	0	0	0	0	0	0	0	22.687	0	0			Viruses			Caudovirales	Myoviridae (phages with contractile tails)	T4virus	Enterobacteria phage M1 (Bacteriophage M1)
VG37_BPT2	FIB37_BPT2	37	Long tail fiber protein p37 (Protein Gp37) (Receptor-recognizing protein)	bidirectional double-stranded viral DNA replication [GO:0039686]	65.124	0	3488.53	0	0	1.303	0	0.799	0.513	613.917	3.365	1.674	1.47	1.663	0.958	0			Viruses			Caudovirales	Myoviridae (phages with contractile tails)	T4virus	Enterobacteria phage T4 sensu lato
VG37_BPAR1	FIB37_BPAR1	37	Long tail fiber protein p37 (Protein Gp37) (Receptor-recognizing protein)	viral entry into host cell [GO:0046718]; virion attachment to host cell [GO:0019062]	0	0	0	0	0	0	0	3.754	0	0	0	20.072	306.299	5.497	0	0			Viruses			Caudovirales	Myoviridae (phages with contractile tails)	T4virus	Escherichia virus AR1
VG37_BPML5	VG37_BPML5	37	Gene 37 protein (Gp37)	viral entry into host cell [GO:0046718]; virion attachment to host cell [GO:0019062]	12.07	14.734	0	0	0	0	0	4.075	0	0	86.177	0	0	0.252	0	0			Viruses			Caudovirales	Siphoviridae (phages with long non-contractile tails)	L5virus	Mycobacterium phage L5 (Mycobacteriophage L5)
TOPL_BPT4	TOPL_BPT4	39	DNA topoisomerase large subunit (Protein Gp39)	DNA topological change [GO:0006265]	53.372	0	0	0	0	0	0	0	0	0	0	0	0	0	0	0	5.99.1.3	K03164	Viruses			Caudovirales	Myoviridae (phages with contractile tails)	T4virus	Enterobacteria phage T4 sensu lato
HSDD1_ARATH	HSDD1_ARATH	3BETAHSD/D1	3beta-hydroxysteroid-dehydrogenase/decarboxylase isoform 1 (At3BETAHSD/D1) (4alpha-carboxysterol-C3-dehydrogenase/C4-decarboxylase isoform 1-1) (Reticulon-like protein B24) (AtRTNLB24) (Sterol-4-alpha-carboxylate 3-dehydrogenase 1, decarboxylating)	sterol biosynthetic process [GO:0016126]	0	0	0	0	33.44	0	0	0	0	0	0	0	0	0	0	0	1.1.1.170	K07748	Eukaryota	Streptophyta		Brassicales	Brassicaceae	Arabidopsis	Arabidopsis thaliana (Mouse-ear cress)
VP4_BPHK7	PRO_BPHK7	4	Prohead protease (GP4)		54.302	0	203.049	0	455.265	0	1.659	0	367.544	1.096	0	3.264	1.043	6.335	0	2.047		K06904	Viruses			Caudovirales	Siphoviridae (phages with long non-contractile tails)	Lambdavirus	Enterobacteria phage HK97 (Bacteriophage HK97)
PRIM_BPT3	PRIM_BPT3	4	DNA primase/helicase		0	32.564	142.612	0	0	0	0	6.031	0	0	0	0	0	2.456	0	0	2.7.7.-; 3.6.4.12	K17680	Viruses			Caudovirales	Podoviridae (phages with short tails)	T7virus	Enterobacteria phage T3 (Bacteriophage T3)
VP41_BPAPS	VP41_BPAPS	41	Putative protein p41		0	0	0	0	0	0.281	0	0	0	0	0	0	99.271	0	0	0			Viruses			Caudovirales	Podoviridae (phages with short tails)		Acyrthosiphon pisum secondary endosymbiont phage 1 (Bacteriophage APSE-1)
VG41_BPT4	VG41_BPT4	41	ATP-dependent helicase 41 (Primase-helicase) (Protein Gp41)	protein secretion [GO:0009306]	0	0	0	0	0	0	0	0	0	0	0	0	0	6.048	0	0	3.6.4.-	K18947	Viruses			Caudovirales	Myoviridae (phages with contractile tails)	T4virus	Enterobacteria phage T4 sensu lato
DCHM_BPT4	DCHM_BPT4	42	Deoxycytidylate 5-hydroxymethyltransferase (Deoxycytidylate hydroxymethylase) (dCMP hydroxymethylase) (dCMP HMase)		0	0	0	0	0	0	0	0	67.873	0	0	0	0	0	0	0	2.1.2.8	K19796	Viruses			Caudovirales	Myoviridae (phages with contractile tails)	T4virus	Enterobacteria phage T4 sensu lato
DCHM_BPT6	DCHM_BPT6	42	Deoxycytidylate 5-hydroxymethyltransferase (Deoxycytidylate hydroxymethylase) (dCMP hydroxymethylase) (dCMP HMase)		0	0	0	8.067	1.886	0	0	0	0	0	0	0	0	0	0	0	2.1.2.8		Viruses			Caudovirales	Myoviridae (phages with contractile tails)	T4virus	Enterobacteria phage T4 sensu lato
DPOL_BPT4	DPOL_BPT4	43	DNA-directed DNA polymerase (Gene product 43) (Gp43)	bidirectional double-stranded viral DNA replication [GO:0039686]	0	0	0	0	0	0	0	0	0	0	2.509	0	0	12.359	0	0	2.7.7.7; 3.1.11.-	K18942	Viruses			Caudovirales	Myoviridae (phages with contractile tails)	T4virus	Enterobacteria phage T4 sensu lato
DPOL_BPR69	DPOL_BPR69	43	DNA-directed DNA polymerase (Gp43)	viral DNA genome replication [GO:0039693]	1.446	0	32.718	45.818	0	0	0	4.727	0	0	0	0	0	14.54	0	0	2.7.7.7; 3.1.11.-	K18942	Viruses			Caudovirales	Myoviridae (phages with contractile tails)	Rb69virus	Escherichia virus RB69
VP44_BPAPS	VP44_BPAPS	44	Putative nuclease p44		0	0	0	0	0	0	0	0	2.151	0	0	0	0	5.084	0	0	3.1.-.-		Viruses			Caudovirales	Podoviridae (phages with short tails)		Acyrthosiphon pisum secondary endosymbiont phage 1 (Bacteriophage APSE-1)
EXO2_BPT4	EXO2_BPT4	46	Exonuclease subunit 2 (Gene product 46) (gp46)	DNA repair [GO:0006281]; suppression by virus of host gene expression [GO:0039657]	0	30.812	0	13.282	0	0	0	13.245	0	0	0	0	0	13.576	0	102.732	3.1.11.-	K03546	Viruses			Caudovirales	Myoviridae (phages with contractile tails)	T4virus	Enterobacteria phage T4 sensu lato
EXO2_BPR69	EXO2_BPR69	46	Exonuclease subunit 2 (Protein Gp46)	DNA repair [GO:0006281]	0	0	0	28.313	15.305	2.392	0	10.207	0	0	0	0	305.398	0	0	0.443	3.1.11.-	K03546	Viruses			Caudovirales	Myoviridae (phages with contractile tails)	Rb69virus	Escherichia virus RB69
EXO1_BPT4	EXO1_BPT4	47	Exonuclease subunit 1 (Gene product 47) (gp47)	DNA repair [GO:0006281]; suppression by virus of host gene expression [GO:0039657]	0	0	180.948	9.797	233.032	0	0	5.48	0	121.38	0	0	0	0	0	0	3.1.11.-		Viruses			Caudovirales	Myoviridae (phages with contractile tails)	T4virus	Enterobacteria phage T4 sensu lato
4CL1_ARATH	4CL1_ARATH	4CL1	4-coumarate--CoA ligase 1 (4CL 1) (4-coumarate--CoA ligase isoform 1) (At4CL1) (4-coumaroyl-CoA synthase 1)	phenylpropanoid metabolic process [GO:0009698]	0	0	0	12.216	0	0	0	0	0	0	0	0	0	0	0	0	6.2.1.12	K01904	Eukaryota	Streptophyta		Brassicales	Brassicaceae	Arabidopsis	Arabidopsis thaliana (Mouse-ear cress)
4CL1_TOBAC	4CL1_TOBAC	4CL1	4-coumarate--CoA ligase 1 (4CL 1) (4-coumaroyl-CoA synthase 1)	phenylpropanoid metabolic process [GO:0009698]	0	0	0	0	0	0	0	0	0	0	0	10.81	0	0	0	0	6.2.1.12		Eukaryota	Streptophyta		Solanales	Solanaceae	Nicotiana	Nicotiana tabacum (Common tobacco)
4CL3_ARATH	4CL3_ARATH	4CL3	4-coumarate--CoA ligase 3 (4CL 3) (4-coumarate--CoA ligase isoform 3) (At4CL3) (4-coumaroyl-CoA synthase 3)	phenylpropanoid metabolic process [GO:0009698]; pollen exine formation [GO:0010584]	3.155	0	0	0.837	0	269.904	185.539	0	0	0	0	0	1.896	0	0	0	6.2.1.12	K01904	Eukaryota	Streptophyta		Brassicales	Brassicaceae	Arabidopsis	Arabidopsis thaliana (Mouse-ear cress)
4CL3_ORYSJ	4CL3_ORYSJ	4CL3	Probable 4-coumarate--CoA ligase 3 (4CL 3) (Os4CL3) (4-coumaroyl-CoA synthase 3)	phenylpropanoid metabolic process [GO:0009698]	0	0	0	0	0	0	0	12.235	0	0	0	0	0	2.869	0	0	6.2.1.12	K01904	Eukaryota	Streptophyta	Liliopsida	Poales	Poaceae	Oryza	Oryza sativa (Rice)
4CL4_ORYSJ	4CL4_ORYSJ	4CL4	Probable 4-coumarate--CoA ligase 4 (4CL 4) (Os4CL4) (4-coumaroyl-CoA synthase 4)	phenylpropanoid metabolic process [GO:0009698]	0	0	0	0	0	0.366	48.466	0	2.118	1.175	0	0	0	0	0	2.152	6.2.1.12	K01904	Eukaryota	Streptophyta	Liliopsida	Poales	Poaceae	Oryza	Oryza sativa (Rice)
4CL5_ORYSJ	4CL5_ORYSJ	4CL5	Probable 4-coumarate--CoA ligase 5 (4CL 5) (Os4CL5) (4-coumaroyl-CoA synthase 5)	phenylpropanoid metabolic process [GO:0009698]	0	0	0	0	0	0	0	0	0	0	0	0	0	19.118	0	0	6.2.1.12	K01904	Eukaryota	Streptophyta	Liliopsida	Poales	Poaceae	Oryza	Oryza sativa (Rice)
4CLL1_ORYSJ	4CLL1_ORYSJ	4CLL1	4-coumarate--CoA ligase-like 1	jasmonic acid biosynthetic process [GO:0009695]	0	0	0	0	0	0	0	3.873	0	0	0	0	0	1.48	0	0	6.2.1.-	K01904	Eukaryota	Streptophyta	Liliopsida	Poales	Poaceae	Oryza	Oryza sativa (Rice)
4CLL2_ARATH	4CLL2_ARATH	4CLL2	4-coumarate--CoA ligase-like 2	metabolic process [GO:0008152]	0	0	0	0	0	0	0	0	0	0	0	0	0	22.228	0	0	6.2.1.-		Eukaryota	Streptophyta		Brassicales	Brassicaceae	Arabidopsis	Arabidopsis thaliana (Mouse-ear cress)
4CLL5_ORYSJ	4CLL5_ORYSJ	4CLL5	4-coumarate--CoA ligase-like 5	metabolic process [GO:0008152]	0	0	0	0	0	0	0	0	0	47.27	0	0	0	0	0	0	6.2.1.-		Eukaryota	Streptophyta	Liliopsida	Poales	Poaceae	Oryza	Oryza sativa (Rice)
4CLL9_ARATH	4CLL9_ARATH	4CLL9	4-coumarate--CoA ligase-like 9 (4-coumarate--CoA ligase isoform 4) (At4CL4)	fatty acid biosynthetic process [GO:0006633]; jasmonic acid biosynthetic process [GO:0009695]; oxylipin biosynthetic process [GO:0031408]	27.241	0	0	0	0	0	0	0	0	0	0	0	0	0	0	0	6.2.1.-		Eukaryota	Streptophyta		Brassicales	Brassicaceae	Arabidopsis	Arabidopsis thaliana (Mouse-ear cress)
COAT_BPHK7	CAPSD_BPHK7	5	Major capsid protein (Gene product 5) (gp5) (Major head protein) [Cleaved into: Scaffolding domain delta]	viral release from host cell [GO:0019076]	0	34.285	0	0	0	0	0	0	0	0	0	0	0	0	0	0			Viruses			Caudovirales	Siphoviridae (phages with long non-contractile tails)	Lambdavirus	Enterobacteria phage HK97 (Bacteriophage HK97)
DPOL_BPT3	DPOL_BPT3	5	DNA-directed DNA polymerase (Gene product 5) (Gp5)	viral DNA genome replication [GO:0039693]	0.96	0	187.056	0.676	0.672	15.887	2.515	0	3.013	346.229	582.185	1.13	8047.21	1.423	2.016	1.043	2.7.7.7; 3.1.11.-		Viruses			Caudovirales	Podoviridae (phages with short tails)	T7virus	Enterobacteria phage T3 (Bacteriophage T3)
VG05_BPT4	BP5_BPT4	5	Baseplate central spike complex protein gp5 (Peptidoglycan hydrolase gp5) (Protein Gp5) [Cleaved into: Gp5*; Gp5C]	DNA replication [GO:0006260]	1.176	0	0	0	0	0	0	0	0	0	0	0	0	8.182	0	0	3.2.1.17		Viruses			Caudovirales	Myoviridae (phages with contractile tails)	T4virus	Enterobacteria phage T4 sensu lato
VG05_BPMD2	VG05_BPMD2	5	Gene 5 protein (Gp5)	cell wall macromolecule catabolic process [GO:0016998]; cytolysis [GO:0019835]; defense response to bacterium [GO:0042742]; entry into host via enzymatic degradation of host anatomical structure [GO:0085027]; peptidoglycan catabolic process [GO:0009253]; viral entry into host cell [GO:0046718]; viral release from host cell [GO:0019076]	0	0	0	0	0	0	0	0	0	0	0	0	903.964	0	0	0			Viruses			Caudovirales	Siphoviridae (phages with long non-contractile tails)	L5virus	Mycobacterium phage D29 (Mycobacteriophage D29)
Y53_BPT3	Y53_BPT3	5.3	Uncharacterized gene 5.3 protein		0	0	0	0	0	0	0	0	0	0	0	0	0	0	0	10.341			Viruses			Caudovirales	Podoviridae (phages with short tails)	T7virus	Enterobacteria phage T3 (Bacteriophage T3)
VP50_BPAPS	VP50_BPAPS	50	Putative protein p50		0	0	0	0	0	0	0	0	0	83.576	0	0	0	11.281	0	0			Viruses			Caudovirales	Podoviridae (phages with short tails)		Acyrthosiphon pisum secondary endosymbiont phage 1 (Bacteriophage APSE-1)
VG50_BPT4	VG50_BPT4	50	Head completion protein Gp50 (Protein Gp4)	cell redox homeostasis [GO:0045454]	106.732	0	0	0	0	0	0	0	0	0	0	0	0	1.216	0	0			Viruses			Caudovirales	Myoviridae (phages with contractile tails)	T4virus	Enterobacteria phage T4 sensu lato
VG50_BPMD2	VG50_BPMD2	50	Putative adenosylcobalamin-dependent ribonucleoside-triphosphate reductase (Gp50)	DNA replication [GO:0006260]	0	0	0	0	0	0	0	0	0	0	0	0	0	8.01	0	0	1.17.4.2		Viruses			Caudovirales	Siphoviridae (phages with long non-contractile tails)	L5virus	Mycobacterium phage D29 (Mycobacteriophage D29)
VG50_BPML5	VG50_BPML5	50	Putative adenosylcobalamin-dependent ribonucleoside-triphosphate reductase (Gp50)		0	0	0	0	0	0	0	2.387	0	0	0	0	0	0	0	0	1.17.4.2		Viruses			Caudovirales	Siphoviridae (phages with long non-contractile tails)	L5virus	Mycobacterium phage L5 (Mycobacteriophage L5)
VP51_BPAPS	VP51_BPAPS	51	Putative protein p51	endocytic recycling [GO:0032456]; Golgi to vacuole transport [GO:0006896]; pollen tube growth [GO:0009860]; protein transport [GO:0015031]; retrograde transport, endosome to Golgi [GO:0042147]; sexual reproduction [GO:0019953]	0	0	0	0	0	0	10.111	3.029	0	0	22.688	0	0	5.175	0	0			Viruses			Caudovirales	Podoviridae (phages with short tails)		Acyrthosiphon pisum secondary endosymbiont phage 1 (Bacteriophage APSE-1)
TOP5_BPT4	TOP5_BPT4	52	DNA topoisomerase medium subunit (Protein Gp52)	DNA topological change [GO:0006265]	0	0	0	0.738	0	23.319	0	0	0	0	0	0	0	0	0	0	5.99.1.3	K03164	Viruses			Caudovirales	Myoviridae (phages with contractile tails)	T4virus	Enterobacteria phage T4 sensu lato
VG56_BPMD2	VG56_BPMD2	56	Gene 56 protein (Gp56)		0	0	0	0	0	0	0	0	0	0	0	0	0	1.859	0	0		K06191	Viruses			Caudovirales	Siphoviridae (phages with long non-contractile tails)	L5virus	Mycobacterium phage D29 (Mycobacteriophage D29)
PRIM_SHV21	PRIM_SHV21	56	DNA primase	bidirectional double-stranded viral DNA replication [GO:0039686]	0	0	0	0	0	0	0	0	0	0	0	0	0	14.677	0	0	2.7.7.-		Viruses			Herpesvirales	Herpesviridae	Rhadinovirus	Saimiriine herpesvirus 2 (SaHV-2) (Herpesvirus saimiri)
VG57B_BPT4	VG57B_BPT4	57B	Gene 57B protein (Gene product 57B) (gp57B)		0	0	0	0	76.845	37.996	0	0	0	0	0	0	0	0	0	0			Viruses			Caudovirales	Myoviridae (phages with contractile tails)	T4virus	Enterobacteria phage T4 sensu lato
VG59_BPMD2	VG59_BPMD2	59	Gene 59 protein (Gp59)		0	40.082	0	0	2.754	0	3.431	5.48	3746.94	0	0	0	8.786	21.677	10.618	211.358		K18960	Viruses			Caudovirales	Siphoviridae (phages with long non-contractile tails)	L5virus	Mycobacterium phage D29 (Mycobacteriophage D29)
VG59_BPML5	VG59_BPML5	59	Gene 59 protein (Gp59)		0	0	0	0	0	0	0	0	0	0	69.18	0	0	7.953	0	0			Viruses			Caudovirales	Siphoviridae (phages with long non-contractile tails)	L5virus	Mycobacterium phage L5 (Mycobacteriophage L5)
EXRN_BPT3	EXRN_BPT3	6	Exodeoxyribonuclease (Exonuclease)		0	0	140.759	0	0	0	0	0	0	0	0	0	0	0	0	0	3.1.11.3	K02335	Viruses			Caudovirales	Podoviridae (phages with short tails)	T7virus	Enterobacteria phage T3 (Bacteriophage T3)
BP06_BPT4	BP06_BPT4	6	Baseplate wedge protein gp6 (Gene product 6) (gp6)	viral release from host cell [GO:0019076]	0	0	0	0	28.887	0	0	0	0	0	0	0	0	0	0	0			Viruses			Caudovirales	Myoviridae (phages with contractile tails)	T4virus	Enterobacteria phage T4 sensu lato
VG61_BPMD2	VG61_BPMD2	61	Gene 61 protein (Gp61)		0	0	0	0	0	0	0	0	0	0	0	0	0	21.115	0	0			Viruses			Caudovirales	Siphoviridae (phages with long non-contractile tails)	L5virus	Mycobacterium phage D29 (Mycobacteriophage D29)
VG61_BPML5	VG61_BPML5	61	Gene 61 protein (Gp61)	DNA replication [GO:0006260]	6.359	0	0	0	0	0	0	32.291	0	0	0	0	0	0	0	0			Viruses			Caudovirales	Siphoviridae (phages with long non-contractile tails)	L5virus	Mycobacterium phage L5 (Mycobacteriophage L5)
RLIG_BPT4	RLIG_BPT4	63	T4 RNA ligase 1 (Gene product 63) (gp63) (Rnl1)	RNA repair [GO:0042245]; virus tail fiber assembly [GO:0098004]	0	20.562	195.158	7.181	0	0	0	0	0	0	0	0	169.434	0	0	0	6.5.1.3	K18961	Viruses			Caudovirales	Myoviridae (phages with contractile tails)	T4virus	Enterobacteria phage T4 sensu lato
VG65_BPML5	VG65_BPML5	65	Gene 65 protein (Gp65)		0	0	0	0	0	0.996	0	0	0	0	0	0	3.192	0	3.134	0			Viruses			Caudovirales	Siphoviridae (phages with long non-contractile tails)	L5virus	Mycobacterium phage L5 (Mycobacteriophage L5)
VG69_BPMD2	VG69_BPMD2	69	Gene 69 protein (Gp69)		0	0	0	0	1.052	0	0	3.24	28.789	0	0	0	1.596	1.71	0	0		K07465	Viruses			Caudovirales	Siphoviridae (phages with long non-contractile tails)	L5virus	Mycobacterium phage D29 (Mycobacteriophage D29)
TYSY_HHV8P	TYSY_HHV8P	70	Thymidylate synthase (TS) (TSase)	dTMP biosynthetic process [GO:0006231]; dTTP biosynthetic process [GO:0006235]	0	0	0	0.639	0	0	2014.58	0	0	0	5.297	0	0	1.113	5.25	0	2.1.1.45	K00560	Viruses			Herpesvirales	Herpesviridae	Rhadinovirus	Human herpesvirus 8 (HHV-8) (Kaposi's sarcoma-associated herpesvirus)
VG77_BPML5	VG77_BPML5	77	Gene 77 protein (Gp77)		0	0	0	0	0	0	0.417	0	0	1.645	0	0	0	0	4.331	0			Viruses			Caudovirales	Siphoviridae (phages with long non-contractile tails)	L5virus	Mycobacterium phage L5 (Mycobacteriophage L5)
VHTJ_BPT3	PORTL_BPT3	8	Portal protein (Gene product 8) (Gp8) (Head-to-tail connector gp8) (Head-to-tail joining protein)		0	24.725	0	0	0	32.036	0	0	0	0	14.815	0	0	17.913	0	0			Viruses			Caudovirales	Podoviridae (phages with short tails)	T7virus	Enterobacteria phage T3 (Bacteriophage T3)
VG88_BPMD2	VG88_BPMD2	88	Gene 88 protein (Gp88)		0	0	138.33	0	0	0	0	0	0	0	0	0	0	0	0	0			Viruses			Caudovirales	Siphoviridae (phages with long non-contractile tails)	L5virus	Mycobacterium phage D29 (Mycobacteriophage D29)
VG88_BPML5	VG88_BPML5	88	Gene 88 protein (Gp88)	pore-mediated entry of viral genome into host cell [GO:0044694]	0	0	0	0	0	0	0	0	0	0	0	0	0	7.516	0	0			Viruses			Caudovirales	Siphoviridae (phages with long non-contractile tails)	L5virus	Mycobacterium phage L5 (Mycobacteriophage L5)
VG9_BPPZA	DIT9_BPPZA	9	Tail knob protein gp9 (Distal tube protein) (Gene product 9) (gp9) (Protein p9)	viral DNA genome replication [GO:0039693]	0	0	0	5.097	0	0	0	0	0	0	0	0	0	0	0	0			Viruses			Caudovirales	Podoviridae (phages with short tails)	Phi29virus	Bacillus phage phi29 (Bacteriophage phi-29)
VPA_BP186	VPA_BP186	A	Replication gene A protein (GpA)	regulation of transcription, DNA-templated [GO:0006355]	0	0	0	0	0	0	0	0	0	0	0	0	0	0	0	0	3.1.-.-		Viruses			Caudovirales	Myoviridae (phages with contractile tails)	P2virus	Enterobacteria phage 186 (Bacteriophage 186)
VASS_BPGA	MAT_BPGA	A	Maturation protein (MP) (Assembly protein)	viral entry into host cell [GO:0046718]; virion attachment to host cell pilus [GO:0039666]	39.568	6.969	0	61.816	0	0	0	49.308	0	155.571	0	410.174	14.744	106.597	0	0			Viruses				Leviviridae	Levivirus	Enterobacteria phage BZ13 (Bacteriophage BZ13)
TERL_LAMBD	TERL_LAMBD	A	Terminase, large subunit (DNA-packaging protein A) (Large terminase protein) (gpA)	viral DNA genome packaging [GO:0019073]; viral release from host cell [GO:0019076]	1.752	0	0.8	0.037	0	0	0	0	0	0	0	0.098	0	0	0.12	9.206	3.1.21.4		Viruses			Caudovirales	Siphoviridae (phages with long non-contractile tails)	Lambdavirus	Enterobacteria phage lambda (Bacteriophage lambda)
VASS_BPFR	MAT_BPFR	A	Maturation protein (MP) (Assembly protein)	viral entry into host cell [GO:0046718]; virion attachment to host cell pilus [GO:0039666]	19.724	13.976	0	0	0	4.035	0	22.608	4.89	0	0	0	0	36.986	0	1.291			Viruses				Leviviridae	Levivirus	Enterobacteria phage MS2 (Bacteriophage MS2)
VASS_BPMS2	MAT_BPMS2	A	Maturation protein (MP) (Assembly protein) (A protein)	viral entry into host cell [GO:0046718]; virion attachment to host cell pilus [GO:0039666]	20.822	0.962	3.23	165.47	0	0	1.038	32.64	12.413	1.298	37.359	0	1389.95	8.985	0	0			Viruses				Leviviridae	Levivirus	Enterobacteria phage MS2 (Bacteriophage MS2)
TNPA_BPMU	TNPA_BPMU	A	DDE-recombinase A (DDE-transposase A) (Gene product 03) (gp03) (Gene product A) (gpA) (MuA)	DNA integration [GO:0015074]; DNA repair [GO:0006281]; transposition, DNA-mediated [GO:0006313]; viral DNA genome replication [GO:0039693]	0	0	0	0	0	2.775	0	0	0	4.028	0	0	0	0	0	0	3.1.22.-; 6.5.1.-		Viruses			Caudovirales	Myoviridae (phages with contractile tails)	Muvirus	Enterobacteria phage Mu (Bacteriophage Mu)
VGA_BPS13	VGA_BPS13	A	A' protein (GPA)	antibiotic catabolic process [GO:0017001]; response to antibiotic [GO:0046677]	648.182	559.502	1502.23	322.221	333.731	457.492	448.023	395.03	585.029	658.793	527.242	829.567	1004.15	351.77	805.537	666.116			Viruses				Microviridae (isometric ssDNA phages)	Phix174microvirus	Enterobacteria phage phiX174 sensu lato
VASS_BPMX1	MAT_BPMX1	A	Maturation protein (MP) (A2) (Assembly protein) (A protein)	viral entry into host cell [GO:0046718]; virion attachment to host cell pilus [GO:0039666]	145.988	109.355	0	258.954	15.257	478.708	1.045	73.091	0	155.102	0	64.512	1.185	39.613	0	0			Viruses				Leviviridae	Allolevivirus	Enterobacteria phage Qbeta (Bacteriophage Q-beta)
VASS_BPMX10		A	Maturation protein (MP) (A2) (Assembly protein) (A protein)	viral entry into host cell [GO:0046718]; virion attachment to host cell pilus [GO:0039666]	2.31	204.801	0	0	0	0	0	0	0	0	0	0	0	0	0	0			Viruses				Leviviridae	Allolevivirus	Escherichia virus FI
DFRA_MAIZE	DFRA_MAIZE	A1	Dihydroflavonol 4-reductase (DFR) (Dihydrokaempferol 4-reductase) (Flavanone 4-reductase) (FNR)	anthocyanin-containing compound biosynthetic process [GO:0009718]	0	0	0	0	0	0	0	0	0	0	0	0	0	17.626	0	0	1.1.1.219; 1.1.1.234		Eukaryota	Streptophyta	Liliopsida	Poales	Poaceae	Zea	Zea mays (Maize)
AABA_DICNO	AABA_DICNO	aabA	Amino-acid-binding protein AabA	amino acid transport [GO:0006865]	0	0	0	0	0	130.461	0	0	0	35.634	0	0	0	0.23	0	0			Bacteria	Proteobacteria	Gammaproteobacteria	Cardiobacteriales	Cardiobacteriaceae	Dichelobacter	Dichelobacter nodosus (Bacteroides nodosus)
ADT1_YEAST	ADT1_YEAST	AAC1	ADP,ATP carrier protein 1 (ADP/ATP translocase 1) (Adenine nucleotide translocator 1) (ANT 1)	aerobic respiration [GO:0009060]; heme biosynthetic process [GO:0006783]; heme transport [GO:0015886]; mitochondrial transport [GO:0006839]; protein targeting to mitochondrion [GO:0006626]	0	0	0	0	0	0	0	0	0	0	0	0	0	0	0	0		K05863	Eukaryota	Ascomycota	Saccharomycetes	Saccharomycetales (budding yeasts)	Saccharomycetaceae	Saccharomyces	Saccharomyces cerevisiae (Baker's yeast)
ADT3_ARATH	ADT3_ARATH	AAC3	ADP,ATP carrier protein 3, mitochondrial (ADP/ATP translocase 3) (Adenine nucleotide translocator 3) (ANT 3)	purine nucleotide transport [GO:0015865]	0	92.943	0	0	0	0	0	0	0	0	0	0	0	0	0	0		K05863	Eukaryota	Streptophyta		Brassicales	Brassicaceae	Arabidopsis	Arabidopsis thaliana (Mouse-ear cress)
AAC3_DICDI	AAC3_DICDI	AAC3	WD repeat-containing protein AAC3 (AAC-rich mRNA clone AAC3 protein)	mRNA export from nucleus [GO:0006406]	3.659	0	0	10.771	0	0	0	1.542	3.974	0	14.584	0	0	1.756	0	0		K12880	Eukaryota			Dictyosteliida (dictyostelid cellular slime molds)		Dictyostelium	Dictyostelium discoideum (Slime mold)
AAC4_DICDI	AAC4_DICDI	AAC4	AAC-rich mRNA clone AAC4 protein		0	0	0	0	0	0	0	0	0	0	11.113	12.916	0	6.048	0	0			Eukaryota			Dictyosteliida (dictyostelid cellular slime molds)		Dictyostelium	Dictyostelium discoideum (Slime mold)
AAC31_SALSP	AAC31_SALSP	aacC3	Aminoglycoside N(3)-acetyltransferase III (ACC(3)-III) (Aminocyclitol 3-N-acetyltransferase type III) (Gentamicin-(3)-N-acetyl-transferase)	response to antibiotic [GO:0046677]	0	0	0	0	0	0	0	0	0	0	0	0	0	9.364	0	0	2.3.1.81		Bacteria	Proteobacteria	Gammaproteobacteria	Enterobacterales	Enterobacteriaceae	Salmonella	Salmonella sp.
AACS_DANRE	AACS_DANRE	aacs	Acetoacetyl-CoA synthetase	fatty acid metabolic process [GO:0006631]	0	0	0	0	47.408	0	0	0	0	0	0	0	0	0	0	0	6.2.1.16	K01907	Eukaryota	Chordata	Actinopteri	Cypriniformes	Cyprinidae	Danio	Danio rerio (Zebrafish) (Brachydanio rerio)
AACS_CHICK	AACS_CHICK	AACS	Acetoacetyl-CoA synthetase	fatty acid metabolic process [GO:0006631]	1.932	94.312	0	0.502	0	30.359	0	0	0	0	0	0	0	3.202	0	0	6.2.1.16	K01907	Eukaryota	Chordata	Aves	Galliformes	Phasianidae (turkeys)	Gallus	Gallus gallus (Chicken)
AACS_MOUSE	AACS_MOUSE	Aacs	Acetoacetyl-CoA synthetase	adipose tissue development [GO:0060612]; cellular response to cholesterol [GO:0071397]; cellular response to glucose stimulus [GO:0071333]; cellular response to testosterone stimulus [GO:0071394]; fatty acid metabolic process [GO:0006631]; liver development [GO:0001889]; positive regulation of insulin secretion [GO:0032024]; response to drug [GO:0042493]; response to ethanol [GO:0045471]; respons…	0	0	0	0	0	0	0	0	0	0	0	0	0	0	0	0	6.2.1.16	K01907	Eukaryota	Chordata	Mammalia	Rodentia	Muridae	Mus	Mus musculus (Mouse)
AAD4_YEAST	AAD4_YEAST	AAD4	Probable aryl-alcohol dehydrogenase AAD4	cellular aldehyde metabolic process [GO:0006081]	0	0	108.349	0	0	0	0	0	0	0	0	0	0	0	0	0	1.1.1.-		Eukaryota	Ascomycota	Saccharomycetes	Saccharomycetales (budding yeasts)	Saccharomycetaceae	Saccharomyces	Saccharomyces cerevisiae (Baker's yeast)
AAAD_RAT	AAAD_RAT	Aadac	Arylacetamide deacetylase	lipid metabolic process [GO:0006629]	0	0	0	0	0	0	0	0	0	0	0	0	5.294	0	0	0	3.1.1.3	K13616	Eukaryota	Chordata	Mammalia	Rodentia	Muridae	Rattus	Rattus norvegicus (Rat)
MENE_ARATH	MENE_ARATH	AAE14	2-succinylbenzoate--CoA ligase, chloroplastic/peroxisomal (Acyl-activating enzyme 14) (O-succinylbenzoyl-CoA ligase)	phylloquinone biosynthetic process [GO:0042372]	0	13.753	5.378	0	0	0	0	0	0	0	0	0	0	10.397	0	0	6.2.1.26	K14760	Eukaryota	Streptophyta		Brassicales	Brassicaceae	Arabidopsis	Arabidopsis thaliana (Mouse-ear cress)
AAE15_ARATH	AAE15_ARATH	AAE15	Long-chain-fatty-acid--[acyl-carrier-protein] ligase AEE15, chloroplastic (Acyl-[acyl-carrier-protein] synthetase) (Acyl-activating enzyme 15)	fatty acid elongation [GO:0030497]	0	0	0	0	0	1156.61	305.791	12.382	4.476	0	0	0	0	17.282	0	0	6.2.1.20	K01897	Eukaryota	Streptophyta		Brassicales	Brassicaceae	Arabidopsis	Arabidopsis thaliana (Mouse-ear cress)
AAE16_ARATH	AAE16_ARATH	AAE16	Probable acyl-activating enzyme 16, chloroplastic	fatty acid metabolic process [GO:0006631]	13.935	0	0	0	0	0	0	16.072	0	0	0	0	0	12.52	0	0	6.2.1.-	K01897	Eukaryota	Streptophyta		Brassicales	Brassicaceae	Arabidopsis	Arabidopsis thaliana (Mouse-ear cress)
AAE17_ARATH	AAE17_ARATH	AAE17	Probable acyl-activating enzyme 17, peroxisomal	fatty acid metabolic process [GO:0006631]	0	0	0	12.799	0	0	0	10.152	0	0	0	0	0	0	0	0	6.2.1.-		Eukaryota	Streptophyta		Brassicales	Brassicaceae	Arabidopsis	Arabidopsis thaliana (Mouse-ear cress)
AAE2_ARATH	AAE2_ARATH	AAE2	Probable acyl-activating enzyme 2 (AMP-binding protein 2) (AtAMPBP2)	fatty acid metabolic process [GO:0006631]	0	0	0	0	0	0	0	9.445	0	0	0	0	0	0	0	0	6.2.1.-		Eukaryota	Streptophyta		Brassicales	Brassicaceae	Arabidopsis	Arabidopsis thaliana (Mouse-ear cress)
AAE5_ARATH	AAE5_ARATH	AAE5	Probable acyl-activating enzyme 5, peroxisomal (AMP-binding protein 5) (AtAMPBP5)	fatty acid metabolic process [GO:0006631]	0	3.707	0	0	0	0	0	0	0	0	0	0	0	0	0	0	6.2.1.-		Eukaryota	Streptophyta		Brassicales	Brassicaceae	Arabidopsis	Arabidopsis thaliana (Mouse-ear cress)
AAE8_ARATH	AAE8_ARATH	AAE8	Probable acyl-activating enzyme 8 (AMP-binding protein 8) (AtAMPBP8)	fatty acid metabolic process [GO:0006631]	0	0	0	0	0	0	0	0	0	0	0	0	0	0	0	0	6.2.1.-		Eukaryota	Streptophyta		Brassicales	Brassicaceae	Arabidopsis	Arabidopsis thaliana (Mouse-ear cress)
AAEA_ECOLU	AAEA_ECOLU	aaeA	p-hydroxybenzoic acid efflux pump subunit AaeA (pHBA efflux pump protein A)	transmembrane transport [GO:0055085]	0	0	0	0	0	0	0	0	0	0	0	11.452	0	0	0	0		K15548	Bacteria	Proteobacteria	Gammaproteobacteria	Enterobacterales	Enterobacteriaceae	Escherichia	Escherichia coli
AAM_RHOER	AAM_RHOER	aam	Acylamidase	cellular amide catabolic process [GO:0043605]	0	0	0	0	0.773	0	0.985	0	0	0	0	0	136.897	0	0	0	3.5.1.13; 3.5.1.14; 3.5.1.4		Bacteria	Actinobacteria	Actinobacteria (high G+C Gram-positive bacteria)	Corynebacteriales	Nocardiaceae	Rhodococcus	Rhodococcus erythropolis (Arthrobacter picolinophilus)
AAMP_PONAB	AAMP_PONAB	AAMP	Angio-associated migratory cell protein	angiogenesis [GO:0001525]; cell differentiation [GO:0030154]; positive regulation of endothelial cell migration [GO:0010595]; smooth muscle cell migration [GO:0014909]	0	0	0	0	0	0	0	0	0	0	0	0	0	0	0	0			Eukaryota	Chordata	Mammalia	Primates	Hominidae (great apes)	Pongo	Pongo abelii (Sumatran orangutan) (Pongo pygmaeus abelii)
AAPJ_RHIL3	AAPJ_RHIL3	aapJ	General L-amino acid-binding periplasmic protein AapJ	amino acid transport [GO:0006865]	0	164.491	0	319.939	6.37	0	0	111.228	103.027	74.524	422.146	1.953	20.022	78.034	0	0		K09969	Bacteria	Proteobacteria	Alphaproteobacteria	Rhizobiales	Rhizobiaceae	Rhizobium	Rhizobium leguminosarum
AAPP_RHIL3	AAPP_RHIL3	aapP	General L-amino acid transport ATP-binding protein AapP		0	0	0	45.031	0	0	7.786	34.255	2.183	231.372	0	0	0	11.9	0	0		K09972	Bacteria	Proteobacteria	Alphaproteobacteria	Rhizobiales	Rhizobiaceae	Rhizobium	Rhizobium leguminosarum
AAPQ_RHIL3	AAPQ_RHIL3	aapQ	General L-amino acid transport system permease protein AapQ	amino acid transport [GO:0006865]	12.064	0	0	0	0	0	0	8.27	0	28.865	0	0	0	0	0	0		K09970	Bacteria	Proteobacteria	Alphaproteobacteria	Rhizobiales	Rhizobiaceae	Rhizobium	Rhizobium leguminosarum
CISY_ACEAC	CISY_ACEAC	aarA	Citrate synthase (Acetic acid resistance protein)	tricarboxylic acid cycle [GO:0006099]	5.273	278.768	0	19.037	8.969	0	0	22.892	30.383	0	0	22.248	5717.39	0	0	7.72	2.3.3.16		Bacteria	Proteobacteria	Alphaproteobacteria	Rhodospirillales	Acetobacteraceae	Acetobacter	Acetobacter aceti
AARA_DICDI	AARA_DICDI	aarA	Protein aardvark (Suppressor of amiB protein 16)	cell adhesion [GO:0007155]; cell motility [GO:0048870]; cellular protein localization [GO:0034613]; centrosome localization [GO:0051642]; culmination involved in sorocarp development [GO:0031154]; epithelial cell morphogenesis [GO:0003382]; establishment or maintenance of bipolar cell polarity [GO:0061245]; Golgi localization [GO:0051645]; positive regulation of cytoskeleton organization [GO:0051…	29.232	8.431	322.142	0	0	0	0	34.384	156.272	0	161.885	4.269	0	74.74	0	0			Eukaryota			Dictyosteliida (dictyostelid cellular slime molds)		Dictyostelium	Dictyostelium discoideum (Slime mold)
AARD_PROST	AARD_PROST	aarD	Transport ATP-binding protein AarD	cysteine transport [GO:0042883]	0	0	3.454	0	0	0	0	0	0	2.752	0	0	0	0	5.209	1.291			Bacteria	Proteobacteria	Gammaproteobacteria	Enterobacterales	Morganellaceae	Providencia	Providencia stuartii
AASDA_XENLA	AASDA_XENLA	aarsd1-a	Alanyl-tRNA editing protein Aarsd1-A (Alanyl-tRNA synthetase domain-containing protein 1-A)	alanyl-tRNA aminoacylation [GO:0006419]	0	0	0	0	0	0	0	0	0	0	0	0	0	7	0	0			Eukaryota	Chordata	Amphibia	Anura	Pipidae	Xenopus	Xenopus laevis (African clawed frog)
AAS_CITK8	AAS_CITK8	aas	Bifunctional protein Aas [Includes: 2-acylglycerophosphoethanolamine acyltransferase (2-acyl-GPE acyltransferase) (Acyl-[acyl-carrier-protein]--phospholipid O-acyltransferase); Acyl-[acyl-carrier-protein] synthetase (Acyl-ACP synthetase) (Long-chain-fatty-acid--[acyl-carrier-protein] ligase)]	fatty acid metabolic process [GO:0006631]; phospholipid biosynthetic process [GO:0008654]	0	0	0	3.156	2304.02	4.504	3.083	2.625	9.858	0	0	0	0	0	9.261	0	2.3.1.40; 6.2.1.20	K05939	Bacteria	Proteobacteria	Gammaproteobacteria	Enterobacterales	Enterobacteriaceae	Citrobacter	Citrobacter koseri (Citrobacter diversus)
AAS_KLEP7	AAS_KLEP7	aas	Bifunctional protein Aas [Includes: 2-acylglycerophosphoethanolamine acyltransferase (2-acyl-GPE acyltransferase) (Acyl-[acyl-carrier-protein]--phospholipid O-acyltransferase); Acyl-[acyl-carrier-protein] synthetase (Acyl-ACP synthetase) (Long-chain-fatty-acid--[acyl-carrier-protein] ligase)]	fatty acid metabolic process [GO:0006631]; phospholipid biosynthetic process [GO:0008654]	0	0	0	0	0	0	0	0	0	0	0	0	0	2.169	0	0	2.3.1.40; 6.2.1.20	K05939	Bacteria	Proteobacteria	Gammaproteobacteria	Enterobacterales	Enterobacteriaceae	Klebsiella	Klebsiella pneumoniae
AAS_PECCP	AAS_PECCP	aas	Bifunctional protein Aas [Includes: 2-acylglycerophosphoethanolamine acyltransferase (2-acyl-GPE acyltransferase) (Acyl-[acyl-carrier-protein]--phospholipid O-acyltransferase); Acyl-[acyl-carrier-protein] synthetase (Acyl-ACP synthetase) (Long-chain-fatty-acid--[acyl-carrier-protein] ligase)]	fatty acid metabolic process [GO:0006631]; phospholipid biosynthetic process [GO:0008654]	14.079	0	0	0	0	0	0	0	0	0	0	0	0	0	0	0	2.3.1.40; 6.2.1.20	K05939	Bacteria	Proteobacteria	Gammaproteobacteria	Enterobacterales	Pectobacteriaceae	Pectobacterium	Pectobacterium carotovorum (Erwinia carotovora)
AAS_SALG2	AAS_SALG2	aas	Bifunctional protein Aas [Includes: 2-acylglycerophosphoethanolamine acyltransferase (2-acyl-GPE acyltransferase) (Acyl-[acyl-carrier-protein]--phospholipid O-acyltransferase); Acyl-[acyl-carrier-protein] synthetase (Acyl-ACP synthetase) (Long-chain-fatty-acid--[acyl-carrier-protein] ligase)]	fatty acid metabolic process [GO:0006631]; phospholipid biosynthetic process [GO:0008654]	0	0	0	0	0	0	0	0	0	0	0	11.996	0	0	0	0	2.3.1.40; 6.2.1.20	K05939	Bacteria	Proteobacteria	Gammaproteobacteria	Enterobacterales	Enterobacteriaceae	Salmonella	Salmonella choleraesuis
AAS_SALTI	AAS_SALTI	aas	Bifunctional protein Aas [Includes: 2-acylglycerophosphoethanolamine acyltransferase (2-acyl-GPE acyltransferase) (Acyl-[acyl-carrier-protein]--phospholipid O-acyltransferase); Acyl-[acyl-carrier-protein] synthetase (Acyl-ACP synthetase) (Long-chain-fatty-acid--[acyl-carrier-protein] ligase)]	fatty acid metabolic process [GO:0006631]; phospholipid biosynthetic process [GO:0008654]	0	0	0	0	0	0	0	0	0	0	0	0	0	21.735	0	0	2.3.1.40; 6.2.1.20	K05939	Bacteria	Proteobacteria	Gammaproteobacteria	Enterobacterales	Enterobacteriaceae	Salmonella	Salmonella choleraesuis
AAS_SALTY	AAS_SALTY	aas	Bifunctional protein Aas [Includes: 2-acylglycerophosphoethanolamine acyltransferase (2-acyl-GPE acyltransferase) (Acyl-[acyl-carrier-protein]--phospholipid O-acyltransferase); Acyl-[acyl-carrier-protein] synthetase (Acyl-ACP synthetase) (Long-chain-fatty-acid--[acyl-carrier-protein] ligase)]	fatty acid metabolic process [GO:0006631]; phospholipid biosynthetic process [GO:0008654]	2.292	0	0	0	0	0	0	0	0	0	0	0	0	0	0	0	2.3.1.40; 6.2.1.20	K05939	Bacteria	Proteobacteria	Gammaproteobacteria	Enterobacterales	Enterobacteriaceae	Salmonella	Salmonella choleraesuis
AAS_YERE8	AAS_YERE8	aas	Bifunctional protein Aas [Includes: 2-acylglycerophosphoethanolamine acyltransferase (2-acyl-GPE acyltransferase) (Acyl-[acyl-carrier-protein]--phospholipid O-acyltransferase); Acyl-[acyl-carrier-protein] synthetase (Acyl-ACP synthetase) (Long-chain-fatty-acid--[acyl-carrier-protein] ligase)]	fatty acid metabolic process [GO:0006631]; phospholipid biosynthetic process [GO:0008654]	0	0	0	1.705	76.818	0	0	0	0	0	0	0	0	0	0	0	2.3.1.40; 6.2.1.20	K05939	Bacteria	Proteobacteria	Gammaproteobacteria	Enterobacterales	Yersiniaceae	Yersinia	Yersinia enterocolitica
ACSF4_DANRE	ACSF4_DANRE	aasdh	Acyl-CoA synthetase family member 4	fatty acid metabolic process [GO:0006631]	0	0.672	0	2.133	2.056	0	0	34.017	0.328	0	0	0	0	0.298	77.38	445.238	6.2.1.-		Eukaryota	Chordata	Actinopteri	Cypriniformes	Cyprinidae	Danio	Danio rerio (Zebrafish) (Brachydanio rerio)
ACSF4_HUMAN	ACSF4_HUMAN	AASDH	Acyl-CoA synthetase family member 4 (Aminoadipate-semialdehyde dehydrogenase) (Protein NRPS998)	amino acid activation for nonribosomal peptide biosynthetic process [GO:0043041]; beta-alanine metabolic process [GO:0019482]; fatty acid metabolic process [GO:0006631]	0	0	0	0	0	0	0	0	0	0	0	0	0	0	0	0	6.2.1.-	K00142	Eukaryota	Chordata	Mammalia	Primates	Hominidae (great apes)	Homo	Homo sapiens (Human)
AASS_BOVIN	AASS_BOVIN	AASS	Alpha-aminoadipic semialdehyde synthase, mitochondrial (LKR/SDH) [Includes: Lysine ketoglutarate reductase (LKR) (LOR); Saccharopine dehydrogenase (SDH)]	generation of precursor metabolites and energy [GO:0006091]; L-lysine catabolic process to acetyl-CoA via saccharopine [GO:0033512]; lysine biosynthetic process via aminoadipic acid [GO:0019878]	0	0	0	0	0	368.891	0	18.652	0	0	0	0	0	7.987	0	0	1.5.1.8; 1.5.1.9	K14157	Eukaryota	Chordata	Mammalia		Bovidae	Bos (oxen, cattle)	Bos taurus (Bovine)
AASS_HUMAN	AASS_HUMAN	AASS	Alpha-aminoadipic semialdehyde synthase, mitochondrial (LKR/SDH) [Includes: Lysine ketoglutarate reductase (LKR) (LOR); Saccharopine dehydrogenase (SDH)]	generation of precursor metabolites and energy [GO:0006091]; L-lysine catabolic process to acetyl-CoA via saccharopine [GO:0033512]; lysine biosynthetic process via aminoadipic acid [GO:0019878]; lysine catabolic process [GO:0006554]; protein tetramerization [GO:0051262]	0	0	0	0	0	0	0	26.141	0	0	0	0	0	0	0	0	1.5.1.8; 1.5.1.9	K14157	Eukaryota	Chordata	Mammalia	Primates	Hominidae (great apes)	Homo	Homo sapiens (Human)
AASS_MOUSE	AASS_MOUSE	Aass	Alpha-aminoadipic semialdehyde synthase, mitochondrial (LKR/SDH) [Includes: Lysine ketoglutarate reductase (LKR) (LOR); Saccharopine dehydrogenase (SDH)]	generation of precursor metabolites and energy [GO:0006091]; L-lysine catabolic process [GO:0019477]; L-lysine catabolic process to acetyl-CoA via saccharopine [GO:0033512]; lysine biosynthetic process via aminoadipic acid [GO:0019878]	0	0	0	0	0	0	257.855	0	0	0	0	0	6.147	0	0	0	1.5.1.8; 1.5.1.9	K14157	Eukaryota	Chordata	Mammalia	Rodentia	Muridae	Mus	Mus musculus (Mouse)
AASS_RAT	AASS_RAT	Aass	Alpha-aminoadipic semialdehyde synthase, mitochondrial (LKR/SDH) [Includes: Lysine ketoglutarate reductase (LKR) (LOR); Saccharopine dehydrogenase (SDH)]	generation of precursor metabolites and energy [GO:0006091]; L-lysine catabolic process to acetyl-CoA via saccharopine [GO:0033512]; lysine biosynthetic process via aminoadipic acid [GO:0019878]	0	0	0	0	0	0	0	0	0	0	0	19.64	0	0	0	0	1.5.1.8; 1.5.1.9	K14157	Eukaryota	Chordata	Mammalia	Rodentia	Muridae	Rattus	Rattus norvegicus (Rat)
LFTR_FLAPJ	LFTR_FLAPJ	aat	Leucyl/phenylalanyl-tRNA--protein transferase (L/F-transferase) (Leucyltransferase) (Phenyalanyltransferase)	protein catabolic process [GO:0030163]	0	0	0	0	0	447.599	0	0	0	0	0	0	0	0	0	0	2.3.2.6	K00684	Bacteria	Bacteroidetes	Flavobacteriia	Flavobacteriales	Flavobacteriaceae	Flavobacterium	Flavobacterium psychrophilum
LFTR_LEGPH	LFTR_LEGPH	aat	Leucyl/phenylalanyl-tRNA--protein transferase (L/F-transferase) (Leucyltransferase) (Phenyalanyltransferase)	protein catabolic process [GO:0030163]	11.38	0	0	0	0	0	0	0	0	0	0	0	0	0	0	0	2.3.2.6	K00684	Bacteria	Proteobacteria	Gammaproteobacteria	Legionellales	Legionellaceae	Legionella	Legionella pneumophila
LFTR_LEGPL	LFTR_LEGPL	aat	Leucyl/phenylalanyl-tRNA--protein transferase (L/F-transferase) (Leucyltransferase) (Phenyalanyltransferase)	protein catabolic process [GO:0030163]	0	0	0	0	1.072	0	2.727	0	0	0	0	0	0	0	0	0	2.3.2.6	K00684	Bacteria	Proteobacteria	Gammaproteobacteria	Legionellales	Legionellaceae	Legionella	Legionella pneumophila
LFTR_MYXXD	LFTR_MYXXD	aat	Leucyl/phenylalanyl-tRNA--protein transferase (L/F-transferase) (Leucyltransferase) (Phenyalanyltransferase)	protein catabolic process [GO:0030163]	0	0	0	0	0	0	0	0	0	0	0	0	0	3.534	0	0	2.3.2.6	K00684	Bacteria	Proteobacteria	Deltaproteobacteria	Myxococcales (fruiting gliding bacteria)	Myxococcaceae	Myxococcus	Myxococcus xanthus
LFTR_NITWN	LFTR_NITWN	aat	Leucyl/phenylalanyl-tRNA--protein transferase (L/F-transferase) (Leucyltransferase) (Phenyalanyltransferase)	protein catabolic process [GO:0030163]	0	0	0	0	0	0	0	0	0	0	0	0	0	0	0	0	2.3.2.6	K00684	Bacteria	Proteobacteria	Alphaproteobacteria	Rhizobiales	Bradyrhizobiaceae	Nitrobacter	Nitrobacter winogradskyi (Nitrobacter agilis)
LFTR_NITEC	LFTR_NITEC	aat	Leucyl/phenylalanyl-tRNA--protein transferase (L/F-transferase) (Leucyltransferase) (Phenyalanyltransferase)	protein catabolic process [GO:0030163]	0	0	0	0	0	0	0	0	0	0	0	68.934	56.51	0	0	0	2.3.2.6	K00684	Bacteria	Proteobacteria	Betaproteobacteria	Nitrosomonadales	Nitrosomonadaceae	Nitrosomonas	Nitrosomonas eutropha
PAT_PINPS	PAT_PINPS	AAT	Aspartate aminotransferase (PpAAT)	biosynthetic process [GO:0009058]	7.421	2.442	0	0	0	0	0	0	0	0	0	0	0	0	0	0	2.6.1.1		Eukaryota	Streptophyta		Pinales	Pinaceae	Pinus	Pinus pinaster (Maritime pine)
LFTR_RHIL3	LFTR_RHIL3	aat	Leucyl/phenylalanyl-tRNA--protein transferase (L/F-transferase) (Leucyltransferase) (Phenyalanyltransferase)	protein catabolic process [GO:0030163]	0	0	0	0	0	0	0	7.021	0	1.443	0	0	0	0	0	339.193	2.3.2.6	K00684	Bacteria	Proteobacteria	Alphaproteobacteria	Rhizobiales	Rhizobiaceae	Rhizobium	Rhizobium leguminosarum
LFTR_RHOS5	LFTR_RHOS5	aat	Leucyl/phenylalanyl-tRNA--protein transferase (L/F-transferase) (Leucyltransferase) (Phenyalanyltransferase)	protein catabolic process [GO:0030163]	0	0	0	2.22	0	0	0	15.438	0	0	0	0	0	0	14.57	536.795	2.3.2.6	K00684	Bacteria	Proteobacteria	Alphaproteobacteria	Rhodobacterales	Rhodobacteraceae	Rhodobacter	Rhodobacter sphaeroides (Rhodopseudomonas sphaeroides)
LFTR_SHELP	LFTR_SHELP	aat	Leucyl/phenylalanyl-tRNA--protein transferase (L/F-transferase) (Leucyltransferase) (Phenyalanyltransferase)	protein catabolic process [GO:0030163]	15.471	0	0	0	0	0	0	0	0	0	0	0	0	0	0	0	2.3.2.6	K00684	Bacteria	Proteobacteria	Gammaproteobacteria	Alteromonadales	Shewanellaceae	Shewanella	Shewanella loihica
LFTR_SHESH	LFTR_SHESH	aat	Leucyl/phenylalanyl-tRNA--protein transferase (L/F-transferase) (Leucyltransferase) (Phenyalanyltransferase)	protein catabolic process [GO:0030163]	0	0	0	56.31	0	0	0	0	0	0	0	0	0	0	0	0	2.3.2.6	K00684	Bacteria	Proteobacteria	Gammaproteobacteria	Alteromonadales	Shewanellaceae	Shewanella	Shewanella sediminis
LFTR_SULDN	LFTR_SULDN	aat	Leucyl/phenylalanyl-tRNA--protein transferase (L/F-transferase) (Leucyltransferase) (Phenyalanyltransferase)	protein catabolic process [GO:0030163]	5.819	0	0	0	0	0	0	7.224	0	0	11.315	0	0	0	0	43.098	2.3.2.6	K00684	Bacteria	Proteobacteria	Epsilonproteobacteria	Campylobacterales	Helicobacteraceae	Sulfurimonas	Sulfurimonas denitrificans
LFTR_THICR	LFTR_THICR	aat	Leucyl/phenylalanyl-tRNA--protein transferase (L/F-transferase) (Leucyltransferase) (Phenyalanyltransferase)	protein catabolic process [GO:0030163]	0	0	0	0	0	455.449	0	0	0	0	0	0	0	0	0	0	2.3.2.6	K00684	Bacteria	Proteobacteria	Gammaproteobacteria	Thiotrichales	Piscirickettsiaceae	Thiomicrospira	Thiomicrospira crunogena
LFTR_XANAC	LFTR_XANAC	aat	Leucyl/phenylalanyl-tRNA--protein transferase (L/F-transferase) (Leucyltransferase) (Phenyalanyltransferase)	protein catabolic process [GO:0030163]	0	0	0	0	0	0	0	0	0	0	0	0	0	0	0	0	2.3.2.6	K00684	Bacteria	Proteobacteria	Gammaproteobacteria	Xanthomonadales	Xanthomonadaceae	Xanthomonas	Xanthomonas citri (Xanthomonas campestris pv. citri)
AAT1_MEDSA	AAT1_MEDSA	AAT-1	Aspartate aminotransferase 1 (Transaminase A)	biosynthetic process [GO:0009058]; cellular amino acid metabolic process [GO:0006520]	0	0	0	37.199	0	0	0	0	0	0	0	0	0	5.451	0	0	2.6.1.1		Eukaryota	Streptophyta		Fabales	Fabaceae	Medicago (medics)	Medicago sativa (Alfalfa)
AATC_SCHPO	AATC_SCHPO	aat2	Aspartate aminotransferase, cytoplasmic (Transaminase A)	2-oxoglutarate metabolic process [GO:0006103]; aspartate biosynthetic process [GO:0006532]; aspartate metabolic process [GO:0006531]; glutamate metabolic process [GO:0006536]	0	0	0	34.731	0	0	0	0	0	0	0	0	0	0	0	0	2.6.1.1	K14454	Eukaryota	Ascomycota	Schizosaccharomycetes	Schizosaccharomycetales	Schizosaccharomycetaceae	Schizosaccharomyces	Schizosaccharomyces pombe (Fission yeast)
AATM_DICDI	AATM_DICDI	aatA	Aspartate aminotransferase, mitochondrial (Kynurenine aminotransferase 4) (Kynurenine aminotransferase IV) (Kynurenine--oxoglutarate transaminase 4) (Kynurenine--oxoglutarate transaminase IV) (Transaminase A)	2-oxoglutarate metabolic process [GO:0006103]; aspartate biosynthetic process [GO:0006532]; aspartate catabolic process [GO:0006533]; aspartate metabolic process [GO:0006531]; glutamate metabolic process [GO:0006536]	0	0	0	0	0	0	0	4.966	0	0	0	16.989	0	10.833	0	0	2.6.1.1; 2.6.1.7	K14455	Eukaryota			Dictyosteliida (dictyostelid cellular slime molds)		Dictyostelium	Dictyostelium discoideum (Slime mold)
AATA_RHIME	AATA_RHIME	aatA	Aspartate aminotransferase A (AspAT) (Transaminase A)	biosynthetic process [GO:0009058]	0	0	534.965	0	0	0	0	22.488	8.341	0	0	2.539	0	5.543	0	0	2.6.1.1	K00812	Bacteria	Proteobacteria	Alphaproteobacteria	Rhizobiales	Rhizobiaceae	Sinorhizobium	Rhizobium meliloti (Ensifer meliloti) (Sinorhizobium meliloti)
AAT_RICBR	AAT_RICBR	aatA	Aspartate aminotransferase (AspAT) (Transaminase A)	biosynthetic process [GO:0009058]	5.003	0.586	0	0	0	0	5.991	0	0	0	0	0	0	13.748	0	0	2.6.1.1	K00812	Bacteria	Proteobacteria	Alphaproteobacteria	Rickettsiales	Rickettsiaceae	Rickettsia	Rickettsia bellii
AAT_RICCN	AAT_RICCN	aatA	Aspartate aminotransferase (AspAT) (Transaminase A)	biosynthetic process [GO:0009058]	0	0	0	0	0	0	0	0	7.762	0	0	16.083	0	0	0	0	2.6.1.1	K00812	Bacteria	Proteobacteria	Alphaproteobacteria	Rickettsiales	Rickettsiaceae	Rickettsia	Rickettsia conorii
AAT_RICPR	AAT_RICPR	aatA	Aspartate aminotransferase (AspAT) (Transaminase A)	biosynthetic process [GO:0009058]	0	9.541	0	0	0	0	0	4.323	0	0	0	0	0	0	0	0	2.6.1.1	K00812	Bacteria	Proteobacteria	Alphaproteobacteria	Rickettsiales	Rickettsiaceae	Rickettsia	Rickettsia prowazekii
AATC_DICDI	AATC_DICDI	aatB	Aspartate aminotransferase, cytoplasmic (Transaminase A)	2-oxoglutarate metabolic process [GO:0006103]; aspartate biosynthetic process [GO:0006532]; aspartate metabolic process [GO:0006531]; glutamate metabolic process [GO:0006536]	0	0	0	0	144.444	0	0	0	0	0	0	0	0	0	0	0	2.6.1.1	K14454	Eukaryota			Dictyosteliida (dictyostelid cellular slime molds)		Dictyostelium	Dictyostelium discoideum (Slime mold)
AATB_RHIME	AATB_RHIME	aatB	Aspartate aminotransferase B (AspAT) (Transaminase A)	biosynthetic process [GO:0009058]	0	0	0	0	0	0	0	0	0	0	0	0	0	0	0	0	2.6.1.1	K00812	Bacteria	Proteobacteria	Alphaproteobacteria	Rhizobiales	Rhizobiaceae	Sinorhizobium	Rhizobium meliloti (Ensifer meliloti) (Sinorhizobium meliloti)
AATB_RHIML	AATB_RHIML	aatB	Aspartate aminotransferase B (AspAT) (Transaminase A)	biosynthetic process [GO:0009058]	0	0	0	0	0	0	0	0	0	5.068	0	117.559	0	0	0	0	2.6.1.1		Bacteria	Proteobacteria	Alphaproteobacteria	Rhizobiales	Rhizobiaceae	Sinorhizobium	Rhizobium meliloti (Ensifer meliloti) (Sinorhizobium meliloti)
AATC_RHIME	AATC_RHIME	aatC	Putative aminotransferase AatC	biosynthetic process [GO:0009058]	10	0	0	27.172	0	0	0	16.44	57.414	0	31.985	0	1208.94	15.388	0	0	2.6.1.-	K14261	Bacteria	Proteobacteria	Alphaproteobacteria	Rhizobiales	Rhizobiaceae	Sinorhizobium	Rhizobium meliloti (Ensifer meliloti) (Sinorhizobium meliloti)
AATF_CHICK	AATF_CHICK	AATF	Protein AATF (Apoptosis-antagonizing transcription factor)	cell adhesion [GO:0007155]; cellular response to DNA damage stimulus [GO:0006974]; embryonic cleavage [GO:0040016]; negative regulation of amyloid precursor protein biosynthetic process [GO:0042985]; negative regulation of apoptotic process [GO:0043066]; negative regulation of superoxide anion generation [GO:0032929]; positive regulation of transcription from RNA polymerase II promoter [GO:004594…	0	0	0	0	0	0	0	0	0	0	0	2.204	0	6.495	0	0		K14782	Eukaryota	Chordata	Aves	Galliformes	Phasianidae (turkeys)	Gallus	Gallus gallus (Chicken)
TLC1_ARATH	TLC1_ARATH	AATP1	ADP,ATP carrier protein 1, chloroplastic (ADP/ATP translocase 1) (Adenine nucleotide translocase 1)		10.534	0	0	0	0	0	0	0	0	0	0	0	0	0	0	0		K03301	Eukaryota	Streptophyta		Brassicales	Brassicaceae	Arabidopsis	Arabidopsis thaliana (Mouse-ear cress)
SYRC_DROME	SYRC_DROME	Aats-arg	Probable arginine--tRNA ligase, cytoplasmic (Arginyl-tRNA synthetase) (ArgRS)	arginyl-tRNA aminoacylation [GO:0006420]	0	0	0	0	0	0	10.111	0	0	0	0	11.019	0	0	0	0	6.1.1.19	K01887	Eukaryota	Arthropoda	Insecta	Diptera	Drosophilidae (pomace flies)	Drosophila (fruit flies)	Drosophila melanogaster (Fruit fly)
SYCC_DROME	SYCC_DROME	Aats-cys	Cysteine--tRNA ligase, cytoplasmic (Cysteinyl-tRNA synthetase) (CysRS)	cysteinyl-tRNA aminoacylation [GO:0006423]	0	0	0	0	0	0	0	19.9	0	0	0	0	0	0	0	0	6.1.1.16	K01883	Eukaryota	Arthropoda	Insecta	Diptera	Drosophilidae (pomace flies)	Drosophila (fruit flies)	Drosophila melanogaster (Fruit fly)
SYEP_DROME	SYEP_DROME	Aats-glupro	Bifunctional glutamate/proline--tRNA ligase (Bifunctional aminoacyl-tRNA synthetase) [Includes: Glutamate--tRNA ligase (Glutamyl-tRNA synthetase) (GluRS); Proline--tRNA ligase (Prolyl-tRNA synthetase) (ProRS)]	glutamyl-tRNA aminoacylation [GO:0006424]; prolyl-tRNA aminoacylation [GO:0006433]	36.203	0	0	0	0	0	0	0	0	0	0	0	0	0	0	0	6.1.1.17; 6.1.1.15	K14163	Eukaryota	Arthropoda	Insecta	Diptera	Drosophilidae (pomace flies)	Drosophila (fruit flies)	Drosophila melanogaster (Fruit fly)
SYFM_DROME	SYFM_DROME	Aats-phe-m	Probable phenylalanine--tRNA ligase, mitochondrial (Phenylalanyl-tRNA synthetase) (PheRS)	phenylalanyl-tRNA aminoacylation [GO:0006432]; tRNA processing [GO:0008033]	0	0	0	0	0	0	0	0	0	0	0	40.842	0	0	0	0	6.1.1.20	K01889	Eukaryota	Arthropoda	Insecta	Diptera	Drosophilidae (pomace flies)	Drosophila (fruit flies)	Drosophila melanogaster (Fruit fly)
AAU3_RHIME	AAU3_RHIME	aau3	Protein aau3		0	0	0	0	0	0	0	0	0	0	0	0	0	1.951	0	0		K13772	Bacteria	Proteobacteria	Alphaproteobacteria	Rhizobiales	Rhizobiaceae	Sinorhizobium	Rhizobium meliloti (Ensifer meliloti) (Sinorhizobium meliloti)
AAXB_CHLAB	AAXB_CHLAB	aaxB	Pyruvoyl-dependent arginine decarboxylase AaxB (PvlArgDC) (Biodegradative arginine decarboxylase) [Cleaved into: Pyruvoyl-dependent arginine decarboxylase subunit beta; Pyruvoyl-dependent arginine decarboxylase subunit alpha]	arginine catabolic process [GO:0006527]; pathogenesis [GO:0009405]	0	0	0	0	0	0	0	0	0	0	0	0	0	0	0	0	4.1.1.19	K02626	Bacteria	Chlamydiae	Chlamydiia	Chlamydiales	Chlamydiaceae	Chlamydia	Chlamydia abortus (Chlamydophila abortus)
ABA2_ARATH	ABA2_ARATH	ABA2	Xanthoxin dehydrogenase (Protein GLUCOSE INSENSITIVE 1) (Protein IMPAIRED SUCROSE INDUCTION 4) (Protein SALOBRENO 3) (Protein SALT RESISTANT 1) (Protein SUGAR INSENSITIVE 4) (Short-chain alcohol dehydrogenase ABA2) (Short-chain dehydrogenase reductase 1) (AtSDR1) (Xanthoxin oxidase)	abscisic acid biosynthetic process [GO:0009688]; proline biosynthetic process [GO:0006561]; regulation of abscisic acid biosynthetic process [GO:0010115]; response to fructose [GO:0009750]; response to heat [GO:0009408]; response to water deprivation [GO:0009414]; sugar mediated signaling pathway [GO:0010182]	0	0	0	0	0	0	0	3.91	0	0	0	5.147	0	4.395	0	0	1.1.1.288	K09841	Eukaryota	Streptophyta		Brassicales	Brassicaceae	Arabidopsis	Arabidopsis thaliana (Mouse-ear cress)
MOCOS_ARATH	MOCOS_ARATH	ABA3	Molybdenum cofactor sulfurase (MCS) (MOS) (MoCo sulfurase) (Abscisic acid protein 3) (Low expression of osmotically expressive genes protein 5) (Molybdenum cofactor sulfurtransferase)	abscisic acid biosynthetic process [GO:0009688]; auxin-activated signaling pathway [GO:0009734]; defense response to bacterium [GO:0042742]; molybdenum incorporation into molybdenum-molybdopterin complex [GO:0018315]; Mo-molybdopterin cofactor biosynthetic process [GO:0006777]; protein import into chloroplast stroma [GO:0045037]; response to cold [GO:0009409]; response to heat [GO:0009408]; respo…	0	0	0	0	0	0	0	0	0	0	0	0	0	0	0	0	2.8.1.9	K15631	Eukaryota	Streptophyta		Brassicales	Brassicaceae	Arabidopsis	Arabidopsis thaliana (Mouse-ear cress)
ARAB_STRAT	ARAB_STRAT	abaB	HTH-type transcriptional regulator AraB	transcription, DNA-templated [GO:0006351]	12.16	0	0	116.731	0	0	0	0	8.778	0	0	0	0	0	0	0			Bacteria	Actinobacteria	Actinobacteria (high G+C Gram-positive bacteria)	Streptomycetales	Streptomycetaceae	Streptomyces	Streptomyces antibioticus
ABCI_SCHPO	ABCI_SCHPO	abc1	Protein ABC1 homolog, mitochondrial	ubiquinone biosynthetic process [GO:0006744]; ubiquinone biosynthetic process via 3,4-dihydroxy-5-polyprenylbenzoate [GO:0032194]	0	0	0	0	0	0	0	0	4.323	0	0	0	0	0	0	0		K08869	Eukaryota	Ascomycota	Schizosaccharomycetes	Schizosaccharomycetales	Schizosaccharomycetaceae	Schizosaccharomyces	Schizosaccharomyces pombe (Fission yeast)
ABC3_SCHPO	ABC3_SCHPO	abc3	ATP-binding cassette transporter abc3		0	0	0	0	0	51.371	0	0	0	0	0	0	0	0	0	0			Eukaryota	Ascomycota	Schizosaccharomycetes	Schizosaccharomycetales	Schizosaccharomycetaceae	Schizosaccharomyces	Schizosaccharomyces pombe (Fission yeast)
ABC4_SCHPO	ABC4_SCHPO	abc4	ATP-binding cassette transporter abc4 (ABC transporter abc4) (ATP-energized glutathione S-conjugate pump abc4) (Glutathione S-conjugate-transporting ATPase abc4)	glutathione transmembrane import into vacuole [GO:0071996]; phytochelatin 2 import into vacuole [GO:0036246]; response to toxic substance [GO:0009636]	0	20.531	0	0	0	0	0	0	0	0	0	0	0	0	0	0	3.6.3.44		Eukaryota	Ascomycota	Schizosaccharomycetes	Schizosaccharomycetales	Schizosaccharomycetaceae	Schizosaccharomyces	Schizosaccharomyces pombe (Fission yeast)
ABCA_AERSA	ABCA_AERSA	abcA	ABC transporter protein AbcA	transport [GO:0006810]	0	0	0	0	0	0	0	0	0	0	0	0	0	8.503	10.319	0			Bacteria	Proteobacteria	Gammaproteobacteria	Aeromonadales	Aeromonadaceae	Aeromonas	Aeromonas salmonicida
AB1A_ARATH	AB1A_ARATH	ABCA1	ABC transporter A family member 1 (ABC transporter ABCA.1) (AtABCA1) (ABC one homolog protein 1) (AtAOH1)	lipid transport [GO:0006869]	43.408	0	0	0	0	0	0	0	0	160.013	2.115	23.712	0	27.059	0	0		K05643	Eukaryota	Streptophyta		Brassicales	Brassicaceae	Arabidopsis	Arabidopsis thaliana (Mouse-ear cress)
ABCA1_DICDI	ABCA1_DICDI	abcA1	ABC transporter A family member 1 (ABC transporter ABCA.1)	lipid transport [GO:0006869]; transport [GO:0006810]	0	0	0	0	0	0	0	7.848	0	0	0	0	0	0	0	0			Eukaryota			Dictyosteliida (dictyostelid cellular slime molds)		Dictyostelium	Dictyostelium discoideum (Slime mold)
ABCA1_MOUSE	ABCA1_MOUSE	Abca1	ATP-binding cassette sub-family A member 1 (ATP-binding cassette transporter 1) (ABC-1) (ATP-binding cassette 1)	cellular response to cholesterol [GO:0071397]; cellular response to lipopolysaccharide [GO:0071222]; cellular response to retinoic acid [GO:0071300]; cholesterol efflux [GO:0033344]; cholesterol homeostasis [GO:0042632]; cholesterol metabolic process [GO:0008203]; endosomal transport [GO:0016197]; G-protein coupled receptor signaling pathway [GO:0007186]; high-density lipoprotein particle assembl…	0	0	0	0	0	0	0	0	0	0	0	0	0	0	0	0		K05641	Eukaryota	Chordata	Mammalia	Rodentia	Muridae	Mus	Mus musculus (Mouse)
AB10A_ARATH	AB10A_ARATH	ABCA10	ABC transporter A family member 10 (ABC transporter ABCA.10) (AtABCA10) (ABC2 homolog 14)	lipid transport [GO:0006869]	0	0	0	0	0	0	0	2.57	0	85.836	0	0	0	0	0	0			Eukaryota	Streptophyta		Brassicales	Brassicaceae	Arabidopsis	Arabidopsis thaliana (Mouse-ear cress)
ABCAA_HUMAN	ABCAA_HUMAN	ABCA10	ATP-binding cassette sub-family A member 10	lipid transport [GO:0006869]	0	0	0	0	0	0	0	0	0	0	0	0	0	25.005	0	0		K05652	Eukaryota	Chordata	Mammalia	Primates	Hominidae (great apes)	Homo	Homo sapiens (Human)
ABCAB_DICDI	ABCAB_DICDI	abcA11	ABC transporter A family member 11 (ABC transporter ABCA.11)	lipid transport [GO:0006869]; transport [GO:0006810]	0	0	0	0	0	0	0	1.57	0	0	0	2.399	0	0	0	0			Eukaryota			Dictyosteliida (dictyostelid cellular slime molds)		Dictyostelium	Dictyostelium discoideum (Slime mold)
ABCAD_HUMAN	ABCAD_HUMAN	ABCA13	ATP-binding cassette sub-family A member 13	cholesterol efflux [GO:0033344]; phospholipid efflux [GO:0033700]	0	0	0	0	0	0	0	0	0	0	0	11.661	0	23.112	0	0		K05647	Eukaryota	Chordata	Mammalia	Primates	Hominidae (great apes)	Homo	Homo sapiens (Human)
AB2A_ARATH	AB2A_ARATH	ABCA2	ABC transporter A family member 2 (ABC transporter ABCA.2) (AtABCA2) (ABC2 homolog 1)	lipid transport [GO:0006869]	24.313	0	0	0	0	0	0	0	0	0	0	0	0	4.934	0	0			Eukaryota	Streptophyta		Brassicales	Brassicaceae	Arabidopsis	Arabidopsis thaliana (Mouse-ear cress)
ABCA2_DICDI	ABCA2_DICDI	abcA2	ABC transporter A family member 2 (ABC transporter ABCA.2)	lipid transport [GO:0006869]; transport [GO:0006810]	0	0	0	0	0	0	0	0	0	0	0	0	0	7.746	0	0		K05643	Eukaryota			Dictyosteliida (dictyostelid cellular slime molds)		Dictyostelium	Dictyostelium discoideum (Slime mold)
ABCA2_HUMAN	ABCA2_HUMAN	ABCA2	ATP-binding cassette sub-family A member 2 (ATP-binding cassette transporter 2) (ATP-binding cassette 2)	cholesterol efflux [GO:0033344]; cholesterol homeostasis [GO:0042632]; lipid metabolic process [GO:0006629]; phospholipid efflux [GO:0033700]; regulation of intracellular cholesterol transport [GO:0032383]; regulation of transcription from RNA polymerase II promoter [GO:0006357]; response to drug [GO:0042493]; response to steroid hormone [GO:0048545]; transport [GO:0006810]	0	0	0	0	0	0	0	0	0	0	0	0	0	13.782	0	0		K05642	Eukaryota	Chordata	Mammalia	Primates	Hominidae (great apes)	Homo	Homo sapiens (Human)
ABCA2_MOUSE	ABCA2_MOUSE	Abca2	ATP-binding cassette sub-family A member 2 (ATP-binding cassette transporter 2) (ATP-binding cassette 2)	cholesterol efflux [GO:0033344]; cholesterol homeostasis [GO:0042632]; phospholipid efflux [GO:0033700]; regulation of intracellular cholesterol transport [GO:0032383]; regulation of transcription from RNA polymerase II promoter [GO:0006357]; response to steroid hormone [GO:0048545]	0	0	0	0	0	191.955	0	0	0	0	0	0	0	31.994	0	0			Eukaryota	Chordata	Mammalia	Rodentia	Muridae	Mus	Mus musculus (Mouse)
ABCA2_RAT	ABCA2_RAT	Abca2	ATP-binding cassette sub-family A member 2 (ATP-binding cassette transporter 2) (ATP-binding cassette 2)	cholesterol efflux [GO:0033344]; cholesterol homeostasis [GO:0042632]; phospholipid efflux [GO:0033700]; regulation of intracellular cholesterol transport [GO:0032383]; regulation of transcription from RNA polymerase II promoter [GO:0006357]; response to steroid hormone [GO:0048545]; transport [GO:0006810]	0	0	0	0	0	0	0	8.775	0	0	0	0	0	0	0	0		K05642	Eukaryota	Chordata	Mammalia	Rodentia	Muridae	Rattus	Rattus norvegicus (Rat)
AB3A_ARATH	AB3A_ARATH	ABCA3	ABC transporter A family member 3 (ABC transporter ABCA.3) (AtABCA3) (ABC2 homolog 2)	lipid transport [GO:0006869]	0	0	0	0	0	0	0	0	0	0	0	0	0	0	0	0			Eukaryota	Streptophyta		Brassicales	Brassicaceae	Arabidopsis	Arabidopsis thaliana (Mouse-ear cress)
ABCA3_DICDI	ABCA3_DICDI	abcA3	ABC transporter A family member 3 (ABC transporter ABCA.3)	lipid transport [GO:0006869]; sorocarp morphogenesis [GO:0031288]; transport [GO:0006810]	0	0	0	0	0	0	0	4.195	0	0	0	0	0	0	0	0		K05643	Eukaryota			Dictyosteliida (dictyostelid cellular slime molds)		Dictyostelium	Dictyostelium discoideum (Slime mold)
ABCA3_HUMAN	ABCA3_HUMAN	ABCA3	ATP-binding cassette sub-family A member 3 (ABC-C transporter) (ATP-binding cassette transporter 3) (ATP-binding cassette 3)	cellular protein metabolic process [GO:0044267]; lipid transport [GO:0006869]; response to drug [GO:0042493]; response to glucocorticoid [GO:0051384]; transmembrane transport [GO:0055085]; transport [GO:0006810]	0	14.604	0	0	0	0	0	3.47	0	0	0	0	0	18.889	0	0		K05643	Eukaryota	Chordata	Mammalia	Primates	Hominidae (great apes)	Homo	Homo sapiens (Human)
ABCA3_MOUSE	ABCA3_MOUSE	Abca3	ATP-binding cassette sub-family A member 3	lipid transport [GO:0006869]; response to glucocorticoid [GO:0051384]; transport [GO:0006810]	0	42.296	0	0	0	0	0	0	0	0	0	0	0	0	0	0		K05643	Eukaryota	Chordata	Mammalia	Rodentia	Muridae	Mus	Mus musculus (Mouse)
ABCA4_DICDI	ABCA4_DICDI	abcA4	ABC transporter A family member 4 (ABC transporter ABCA.4)	lipid transport [GO:0006869]; sorocarp morphogenesis [GO:0031288]; transport [GO:0006810]	0	0	0	0	0	0	0	0	0	0	0	0	0	19.726	0	0		K05643	Eukaryota			Dictyosteliida (dictyostelid cellular slime molds)		Dictyostelium	Dictyostelium discoideum (Slime mold)
ABCA4_MOUSE	ABCA4_MOUSE	Abca4	Retinal-specific ATP-binding cassette transporter (ATP-binding cassette sub-family A member 4) (RIM ABC transporter) (RIM protein) (RmP)	phospholipid transfer to membrane [GO:0006649]; phospholipid translocation [GO:0045332]; photoreceptor cell maintenance [GO:0045494]; response to stimulus [GO:0050896]; visual perception [GO:0007601]	0	0	0	0	0	0	0	0	198.325	0	0	0	0	0	0	0		K05644	Eukaryota	Chordata	Mammalia	Rodentia	Muridae	Mus	Mus musculus (Mouse)
ABCA6_DICDI	ABCA6_DICDI	abcA6	ABC transporter A family member 6 (ABC transporter ABCA.6)	lipid transport [GO:0006869]; sorocarp morphogenesis [GO:0031288]; transport [GO:0006810]	0	0	0	0	0	0	0	13.897	0	0	0	0	0	0	0	0		K05643	Eukaryota			Dictyosteliida (dictyostelid cellular slime molds)		Dictyostelium	Dictyostelium discoideum (Slime mold)
ABCA6_HUMAN	ABCA6_HUMAN	ABCA6	ATP-binding cassette sub-family A member 6	lipid transport [GO:0006869]	0	0	0	0	0	0	0	8.041	0	0	0	0	0	8.228	0	0		K05649	Eukaryota	Chordata	Mammalia	Primates	Hominidae (great apes)	Homo	Homo sapiens (Human)
ABCA7_DICDI	ABCA7_DICDI	abcA7	ABC transporter A family member 7 (ABC transporter ABCA.7)	lipid transport [GO:0006869]; sorocarp development [GO:0030587]; transport [GO:0006810]	0	0	0	0	0	0	0	5.819	0	0	729.466	18.831	0	3.81	0	0			Eukaryota			Dictyosteliida (dictyostelid cellular slime molds)		Dictyostelium	Dictyostelium discoideum (Slime mold)
AB8A_ARATH	AB8A_ARATH	ABCA8	ABC transporter A family member 8 (ABC transporter ABCA.8) (AtABCA8) (ABC2 homolog 7)	lipid transport [GO:0006869]	0	20.001	0	0	0	0	0	0	0	0	0	0	0	0	0	0			Eukaryota	Streptophyta		Brassicales	Brassicaceae	Arabidopsis	Arabidopsis thaliana (Mouse-ear cress)
AB9A_ARATH	AB9A_ARATH	ABCA9	ABC transporter A family member 9 (ABC transporter ABCA.9) (AtABCA9) (ABC2 homolog 11)	seed development [GO:0048316]	0	0	0	0	0	0	0	16.678	0	0	0	0	0	0	0	0			Eukaryota	Streptophyta		Brassicales	Brassicaceae	Arabidopsis	Arabidopsis thaliana (Mouse-ear cress)
ABCA9_DICDI	ABCA9_DICDI	abcA9	ABC transporter A family member 9 (ABC transporter ABCA.9)	lipid transport [GO:0006869]; sorocarp morphogenesis [GO:0031288]	0	15.338	0	218.767	0	0	0	0	0	0	1.817	0	0.885	7.62	1.657	0			Eukaryota			Dictyosteliida (dictyostelid cellular slime molds)		Dictyostelium	Dictyostelium discoideum (Slime mold)
ABCA9_HUMAN	ABCA9_HUMAN	ABCA9	ATP-binding cassette sub-family A member 9	lipid transport [GO:0006869]	0	0	0	0	0	0	0	5.076	0	0	0	0	0	0	0	0		K05651	Eukaryota	Chordata	Mammalia	Primates	Hominidae (great apes)	Homo	Homo sapiens (Human)
AB1B_ARATH	AB1B_ARATH	ABCB1	ABC transporter B family member 1 (ABC transporter ABCB.1) (AtABCB1) (Multidrug resistance protein 1) (P-glycoprotein 1) (AtPgp1)	anthocyanin accumulation in tissues in response to UV light [GO:0043481]; auxin-activated signaling pathway [GO:0009734]; auxin efflux [GO:0010315]; auxin polar transport [GO:0009926]; photomorphogenesis [GO:0009640]; positive gravitropism [GO:0009958]; regulation of cell size [GO:0008361]; response to auxin [GO:0009733]; response to blue light [GO:0009637]; response to nematode [GO:0009624]; res…	0	0	0	0	0	0	0	13.392	0	0	0	0	0	0	0	0		K05658	Eukaryota	Streptophyta		Brassicales	Brassicaceae	Arabidopsis	Arabidopsis thaliana (Mouse-ear cress)
MDR1_HUMAN	MDR1_HUMAN	ABCB1	Multidrug resistance protein 1 (ATP-binding cassette sub-family B member 1) (P-glycoprotein 1) (CD antigen CD243)	antigen processing and presentation of endogenous peptide antigen via MHC class Ib via ER pathway, TAP-dependent [GO:0002489]; antigen processing and presentation of endogenous peptide antigen via MHC class I via ER pathway, TAP-dependent [GO:0002485]; antigen processing and presentation of exogenous protein antigen via MHC class Ib, TAP-dependent [GO:0002481]; ceramide translocation [GO:0099040]…	0	0	0	0	0	0	0	0	0	0	27.793	0	0	3.121	0	0	3.6.3.44	K05658	Eukaryota	Chordata	Mammalia	Primates	Hominidae (great apes)	Homo	Homo sapiens (Human)
AB10B_ARATH	AB10B_ARATH	ABCB10	ABC transporter B family member 10 (ABC transporter ABCB.10) (AtABCB10) (Multidrug resistance protein 10) (P-glycoprotein 10)	transmembrane transport [GO:0055085]	0	6.821	0	0	0	0	0	0	0	0	0	0	0	0	0	0		K05658	Eukaryota	Streptophyta		Brassicales	Brassicaceae	Arabidopsis	Arabidopsis thaliana (Mouse-ear cress)
ABCBA_MOUSE	ABCBA_MOUSE	Abcb10	ATP-binding cassette sub-family B member 10, mitochondrial (ABC-mitochondrial erythroid protein) (ABC-me protein) (ATP-binding cassette transporter 10) (ABC transporter 10 protein)	transmembrane transport [GO:0055085]	0	0	0	0	0	0	0	0	0	0	0	0	0	0	0	0		K05657	Eukaryota	Chordata	Mammalia	Rodentia	Muridae	Mus	Mus musculus (Mouse)
AB11B_ARATH	AB11B_ARATH	ABCB11	ABC transporter B family member 11 (ABC transporter ABCB.11) (AtABCB11) (Multidrug resistance protein 8) (P-glycoprotein 11)	basipetal auxin transport [GO:0010540]	0	0	0	0	0	0	0	0	0	0	0	0	0	0	0	0		K05658	Eukaryota	Streptophyta		Brassicales	Brassicaceae	Arabidopsis	Arabidopsis thaliana (Mouse-ear cress)
ABCBB_HUMAN	ABCBB_HUMAN	ABCB11	Bile salt export pump (ATP-binding cassette sub-family B member 11)	bile acid and bile salt transport [GO:0015721]; bile acid biosynthetic process [GO:0006699]; canalicular bile acid transport [GO:0015722]; transport [GO:0006810]	0	0	0	0	0	0	0	0	0	0	0	0	0	0	0	0		K05664	Eukaryota	Chordata	Mammalia	Primates	Hominidae (great apes)	Homo	Homo sapiens (Human)
ABCBB_RAT	ABCBB_RAT	Abcb11	Bile salt export pump (ATP-binding cassette sub-family B member 11) (Sister of P-glycoprotein)	canalicular bile acid transport [GO:0015722]; drug export [GO:0046618]; response to drug [GO:0042493]; response to estrogen [GO:0043627]; response to oxidative stress [GO:0006979]	0	0	0	0	0	0	0	20.331	0	0	0	36.657	0	0	0	0		K05664	Eukaryota	Chordata	Mammalia	Rodentia	Muridae	Rattus	Rattus norvegicus (Rat)
AB13B_ARATH	AB13B_ARATH	ABCB13	ABC transporter B family member 13 (ABC transporter ABCB.13) (AtABCB13) (P-glycoprotein 13) (Putative multidrug resistance protein 15)	transmembrane transport [GO:0055085]	0	0	0	0	0	0	0	0	0	0	0	0	0	10.776	0	0		K05658	Eukaryota	Streptophyta		Brassicales	Brassicaceae	Arabidopsis	Arabidopsis thaliana (Mouse-ear cress)
AB14B_ARATH	AB14B_ARATH	ABCB14	ABC transporter B family member 14 (ABC transporter ABCB.14) (AtABCB14) (Multidrug resistance protein 12) (P-glycoprotein 14)	transmembrane transport [GO:0055085]	0	126.093	0	0	0	0	0	0	0	0	0	0	0	0	0	0		K05658	Eukaryota	Streptophyta		Brassicales	Brassicaceae	Arabidopsis	Arabidopsis thaliana (Mouse-ear cress)
AB19B_ARATH	AB19B_ARATH	ABCB19	ABC transporter B family member 19 (ABC transporter ABCB.19) (AtABCB19) (Multidrug resistance protein 11) (P-glycoprotein 19)	acropetal auxin transport [GO:0010541]; anthocyanin accumulation in tissues in response to UV light [GO:0043481]; auxin-activated signaling pathway [GO:0009734]; auxin polar transport [GO:0009926]; auxin transport [GO:0060918]; basipetal auxin transport [GO:0010540]; formation of plant organ boundary [GO:0090691]; lateral root development [GO:0048527]; photomorphogenesis [GO:0009640]; positive gr…	0	0	0	0	0	0	0	0	0	0	0	0	0	10.179	0	0		K05658	Eukaryota	Streptophyta		Brassicales	Brassicaceae	Arabidopsis	Arabidopsis thaliana (Mouse-ear cress)
MDR1B_MOUSE	MDR1B_MOUSE	Abcb1b	Multidrug resistance protein 1B (ATP-binding cassette sub-family B member 1B) (P-glycoprotein 1) (CD antigen CD243)	antigen processing and presentation of endogenous peptide antigen via MHC class Ib via ER pathway, TAP-dependent [GO:0002489]; antigen processing and presentation of endogenous peptide antigen via MHC class I via ER pathway, TAP-dependent [GO:0002485]; antigen processing and presentation of exogenous protein antigen via MHC class Ib, TAP-dependent [GO:0002481]; positive regulation of antigen proc…	0	0	0	0	0	0	0	16.852	0	0	0	0	0	0	0	0	3.6.3.44	K05658	Eukaryota	Chordata	Mammalia	Rodentia	Muridae	Mus	Mus musculus (Mouse)
AB25B_ARATH	AB25B_ARATH	ABCB25	ABC transporter B family member 25, mitochondrial (ABC transporter ABCB.25) (AtABCB25) (ABC transporter of the mitochondrion 3) (AtATM3) (Iron-sulfur clusters transporter ATM3) (Protein STARIK 1)	cellular iron ion homeostasis [GO:0006879]; chloroplast organization [GO:0009658]; chromosome organization [GO:0051276]; ion transport [GO:0006811]; Mo-molybdopterin cofactor biosynthetic process [GO:0006777]; pollen development [GO:0009555]; regulation of catalytic activity [GO:0050790]; regulation of chlorophyll biosynthetic process [GO:0010380]; response to cadmium ion [GO:0046686]; response t…	0	0	0	0	0	0	0	0	0	0	0	0	0	0	0	0		K05663	Eukaryota	Streptophyta		Brassicales	Brassicaceae	Arabidopsis	Arabidopsis thaliana (Mouse-ear cress)
AB26B_ARATH	AB26B_ARATH	ABCB26	ABC transporter B family member 26, chloroplastic (ABC transporter ABCB.26) (AtABCB26) (Antigen peptide transporter-like 1) (Transporter associated with antigen processing-like protein 1) (AtTAP1)		0	0	0	0	0	0	0	0	0	0	0	0	278.645	0	0	0			Eukaryota	Streptophyta		Brassicales	Brassicaceae	Arabidopsis	Arabidopsis thaliana (Mouse-ear cress)
ABCB3_DICDI	ABCB3_DICDI	abcB3	ABC transporter B family member 3 (ABC transporter ABCB.3)	cAMP transport [GO:0070730]; sorocarp development [GO:0030587]; transmembrane transport [GO:0055085]	0	0	0	0	0	0	0	3.424	0	0	0	0	0	3.225	0	0		K05658	Eukaryota			Dictyosteliida (dictyostelid cellular slime molds)		Dictyostelium	Dictyostelium discoideum (Slime mold)
AB4B_ARATH	AB4B_ARATH	ABCB4	ABC transporter B family member 4 (ABC transporter ABCB.4) (AtABCB4) (Multidrug resistance protein 4) (P-glycoprotein 4)	auxin-activated signaling pathway [GO:0009734]; auxin efflux [GO:0010315]; auxin influx [GO:0060919]; auxin polar transport [GO:0009926]; basipetal auxin transport [GO:0010540]; gravitropism [GO:0009630]; response to auxin [GO:0009733]; response to cytokinin [GO:0009735]; root hair elongation [GO:0048767]	0	0	0	47.381	0	0	0	3.387	0	0	0	0	0	0	0	0		K05658	Eukaryota	Streptophyta		Brassicales	Brassicaceae	Arabidopsis	Arabidopsis thaliana (Mouse-ear cress)
MDR3_HUMAN	MDR3_HUMAN	ABCB4	Phosphatidylcholine translocator ABCB4 (ATP-binding cassette sub-family B member 4) (Multidrug resistance protein 3) (P-glycoprotein 3)	antigen processing and presentation of endogenous peptide antigen via MHC class Ib via ER pathway, TAP-dependent [GO:0002489]; antigen processing and presentation of endogenous peptide antigen via MHC class I via ER pathway, TAP-dependent [GO:0002485]; antigen processing and presentation of exogenous protein antigen via MHC class Ib, TAP-dependent [GO:0002481]; bile acid secretion [GO:0032782]; c…	0	0	0	0	0	0	0	5.186	0	0	0	0	0	0	0	0	3.6.3.44	K05659	Eukaryota	Chordata	Mammalia	Primates	Hominidae (great apes)	Homo	Homo sapiens (Human)
ABCB5_DICDI	ABCB5_DICDI	abcB5	ABC transporter B family member 5 (ABC transporter ABCB.5)	cellular iron ion homeostasis [GO:0006879]; culmination involved in sorocarp development [GO:0031154]; transmembrane transport [GO:0055085]; transport [GO:0006810]	0	0	0	0	0	0	0	0	0	0	0	0	0	0	0	45.863		K05662	Eukaryota			Dictyosteliida (dictyostelid cellular slime molds)		Dictyostelium	Dictyostelium discoideum (Slime mold)
ABCB6_DICDI	ABCB6_DICDI	abcB6	ABC transporter B family member 6 (ABC transporter ABCB.6)	cellular iron ion homeostasis [GO:0006879]; transmembrane transport [GO:0055085]	2.496	0	0	0	0	0	2.628	0	0	0	0	12.819	0	0	7.544	0		K05661	Eukaryota			Dictyosteliida (dictyostelid cellular slime molds)		Dictyostelium	Dictyostelium discoideum (Slime mold)
ABCB6_HUMAN	ABCB6_HUMAN	ABCB6	ATP-binding cassette sub-family B member 6, mitochondrial (Mitochondrial ABC transporter 3) (Mt-ABC transporter 3) (P-glycoprotein-related protein) (Ubiquitously-expressed mammalian ABC half transporter)	brain development [GO:0007420]; cellular iron ion homeostasis [GO:0006879]; heme transport [GO:0015886]; porphyrin-containing compound biosynthetic process [GO:0006779]; skin development [GO:0043588]; transmembrane transport [GO:0055085]; transport [GO:0006810]	35.993	0	0	0	0	0	0	0	0	0	0	0	0	0	0	0		K05661	Eukaryota	Chordata	Mammalia	Primates	Hominidae (great apes)	Homo	Homo sapiens (Human)
ABCB6_MOUSE	ABCB6_MOUSE	Abcb6	ATP-binding cassette sub-family B member 6, mitochondrial	brain development [GO:0007420]; cellular iron ion homeostasis [GO:0006879]; heme transport [GO:0015886]; porphyrin-containing compound biosynthetic process [GO:0006779]; skin development [GO:0043588]; transmembrane transport [GO:0055085]; transport [GO:0006810]	0	0	0	0	0	0	0.288	5.141	0	0	0	0	0	0.149	0.579	58.134		K05661	Eukaryota	Chordata	Mammalia	Rodentia	Muridae	Mus	Mus musculus (Mouse)
ABCB8_MOUSE	ABCB8_MOUSE	Abcb8	ATP-binding cassette sub-family B member 8, mitochondrial	transmembrane transport [GO:0055085]	0	0	0	0	0	0	0	0	0	0	0	0	5.926	6.185	0	5.412		K05655	Eukaryota	Chordata	Mammalia	Rodentia	Muridae	Mus	Mus musculus (Mouse)
ABCB8_RAT	ABCB8_RAT	Abcb8	ATP-binding cassette sub-family B member 8, mitochondrial	transmembrane transport [GO:0055085]	0	0	2.134	0	1.608	0	0.682	0	0	0	0	0	0	0	0	1.617		K05655	Eukaryota	Chordata	Mammalia	Rodentia	Muridae	Rattus	Rattus norvegicus (Rat)
AB9B_ARATH	AB9B_ARATH	ABCB9	ABC transporter B family member 9 (ABC transporter ABCB.9) (AtABCB9) (Multidrug resistance protein 9) (P-glycoprotein 9)	transmembrane transport [GO:0055085]	0	4.157	0	0	0	0	0	0	0	0	0	20.058	0	0	0	0		K05658	Eukaryota	Streptophyta		Brassicales	Brassicaceae	Arabidopsis	Arabidopsis thaliana (Mouse-ear cress)
ABCB9_HUMAN	ABCB9_HUMAN	ABCB9	ATP-binding cassette sub-family B member 9 (ATP-binding cassette transporter 9) (ABC transporter 9 protein) (hABCB9) (TAP-like protein) (TAPL)	antigen processing and presentation of endogenous peptide antigen via MHC class Ib via ER pathway, TAP-dependent [GO:0002489]; antigen processing and presentation of endogenous peptide antigen via MHC class I via ER pathway, TAP-dependent [GO:0002485]; antigen processing and presentation of exogenous protein antigen via MHC class Ib, TAP-dependent [GO:0002481]; peptide transport [GO:0015833]; pos…	0	0	0	0	0	0	0	0	0	0	0	45.347	0	0	0	0		K05656	Eukaryota	Chordata	Mammalia	Primates	Hominidae (great apes)	Homo	Homo sapiens (Human)
ABCB9_RAT	ABCB9_RAT	Abcb9	ATP-binding cassette sub-family B member 9 (ATP-binding cassette transporter 9) (ABC transporter 9 protein) (TAP-like protein) (TAPL)	antigen processing and presentation of endogenous peptide antigen via MHC class Ib via ER pathway, TAP-dependent [GO:0002489]; antigen processing and presentation of endogenous peptide antigen via MHC class I via ER pathway, TAP-dependent [GO:0002485]; antigen processing and presentation of exogenous protein antigen via MHC class Ib, TAP-dependent [GO:0002481]; peptide transport [GO:0015833]; pos…	0	0	0	0	0	0	0	0	0	0	0	0	12.674	3.959	0	0		K05656	Eukaryota	Chordata	Mammalia	Rodentia	Muridae	Rattus	Rattus norvegicus (Rat)
AB1C_ARATH	AB1C_ARATH	ABCC1	ABC transporter C family member 1 (ABC transporter ABCC.1) (AtABCC1) (ATP-energized glutathione S-conjugate pump 1) (Glutathione S-conjugate-transporting ATPase 1) (Multidrug resistance-associated protein 1)	(+)-abscisic acid D-glucopyranosyl ester transmembrane transport [GO:1902418]; arsenite transport [GO:0015700]; response to arsenic-containing substance [GO:0046685]	0	0	0	0	0	0	0	0	0	0	0	0	0	2.754	0	0	3.6.3.44		Eukaryota	Streptophyta		Brassicales	Brassicaceae	Arabidopsis	Arabidopsis thaliana (Mouse-ear cress)
MRP1_BOVIN	MRP1_BOVIN	ABCC1	Multidrug resistance-associated protein 1 (ATP-binding cassette sub-family C member 1) (Leukotriene C(4) transporter) (LTC4 transporter)		0	19.606	0	0	0	0	0	0	0	0	0	0	0	0	0	0		K05665	Eukaryota	Chordata	Mammalia		Bovidae	Bos (oxen, cattle)	Bos taurus (Bovine)
MRP1_CANFA	MRP1_CANLF	ABCC1	Multidrug resistance-associated protein 1 (ATP-binding cassette sub-family C member 1) (Leukotriene C(4) transporter) (LTC4 transporter)		0	0	0	0	0	0	0	0	0	0	0	0	0	0	0	0		K05665	Eukaryota	Chordata	Mammalia	Carnivora	Canidae (dog, coyote, wolf, fox)	Canis	Canis lupus (Gray wolf)
MRP1_CHICK	MRP1_CHICK	ABCC1	Multidrug resistance-associated protein 1 (ATP-binding cassette sub-family C member 1) (Leukotriene C(4) transporter) (LTC4 transporter)		0	0	0	0	0	0	0	0	0	0	0	0	0	0	0	0		K05665	Eukaryota	Chordata	Aves	Galliformes	Phasianidae (turkeys)	Gallus	Gallus gallus (Chicken)
MRP1_HUMAN	MRP1_HUMAN	ABCC1	Multidrug resistance-associated protein 1 (ATP-binding cassette sub-family C member 1) (Leukotriene C(4) transporter) (LTC4 transporter)	cobalamin metabolic process [GO:0009235]; leukotriene metabolic process [GO:0006691]; response to drug [GO:0042493]; transmembrane transport [GO:0055085]; transport [GO:0006810]	0	0	0	23.197	0	0	0	0	0	0	0	0	0	0	0	0		K05665	Eukaryota	Chordata	Mammalia	Primates	Hominidae (great apes)	Homo	Homo sapiens (Human)
MRP1_MACFA	MRP1_MACFA	ABCC1	Multidrug resistance-associated protein 1 (ATP-binding cassette sub-family C member 1) (Leukotriene C(4) transporter) (LTC4 transporter)		0	0	0	0	0	0	0	0	0	0	0	0	0	3.925	0	0		K05665	Eukaryota	Chordata	Mammalia	Primates	Cercopithecidae (Old World monkeys)	Macaca (macaques)	Macaca fascicularis (Crab-eating macaque) (Cynomolgus monkey)
AB11C_ARATH	AB11C_ARATH	ABCC11	ABC transporter C family member 11 (ABC transporter ABCC.11) (AtABCC11) (ATP-energized glutathione S-conjugate pump 12) (Glutathione S-conjugate-transporting ATPase 12) (Multidrug resistance-associated protein 12)		0	0	0	0	0	0	0	0	0	0	0	0	0	7.987	0	0	3.6.3.44		Eukaryota	Streptophyta		Brassicales	Brassicaceae	Arabidopsis	Arabidopsis thaliana (Mouse-ear cress)
ABCCB_HUMAN	ABCCB_HUMAN	ABCC11	ATP-binding cassette sub-family C member 11 (Multidrug resistance-associated protein 8)	organic anion transport [GO:0015711]; purine nucleotide transport [GO:0015865]; transmembrane transport [GO:0055085]	0	69.821	0	0	0	0	0	0	0	0	0	0	0	0	0	0		K05671	Eukaryota	Chordata	Mammalia	Primates	Hominidae (great apes)	Homo	Homo sapiens (Human)
ABCCC_DICDI	ABCCC_DICDI	abcC12	ABC transporter C family member 12 (ABC transporter ABCC.12)	transport [GO:0006810]	0	0	0	0	0	0	0	0	0	0	0	22.081	0	0	0	0			Eukaryota			Dictyosteliida (dictyostelid cellular slime molds)		Dictyostelium	Dictyostelium discoideum (Slime mold)
MRP9_HUMAN	MRP9_HUMAN	ABCC12	Multidrug resistance-associated protein 9 (ATP-binding cassette sub-family C member 12)		0	0	0	0	0	0	0	0	0	238.095	0	0	0	0	0	0		K05672	Eukaryota	Chordata	Mammalia	Primates	Hominidae (great apes)	Homo	Homo sapiens (Human)
AB15C_ARATH	AB15C_ARATH	ABCC15	Putative ABC transporter C family member 15 (ABC transporter ABCC.15) (AtABCC15) (ATP-energized glutathione S-conjugate pump 15) (Glutathione S-conjugate-transporting ATPase 15) (Putative multidrug resistance-associated protein 15)		0	0	0	71.917	0	0	0	0	0	0	0	0	0	0	0	0	3.6.3.44		Eukaryota	Streptophyta		Brassicales	Brassicaceae	Arabidopsis	Arabidopsis thaliana (Mouse-ear cress)
ABCCF_DICDI	ABCCF_DICDI	abcC15	ABC transporter C family member 15 (ABC transporter ABCC.15)		0	0	0	16.153	0	0	0	0	0	0	0	0	0	0	0	0			Eukaryota			Dictyosteliida (dictyostelid cellular slime molds)		Dictyostelium	Dictyostelium discoideum (Slime mold)
AB2C_ARATH	AB2C_ARATH	ABCC2	ABC transporter C family member 2 (ABC transporter ABCC.2) (AtABCC2) (ATP-energized glutathione S-conjugate pump 2) (Glutathione S-conjugate-transporting ATPase 2) (Multidrug resistance-associated protein 2)	(+)-abscisic acid D-glucopyranosyl ester transmembrane transport [GO:1902418]	0	0	0	0	0	0	0	6.131	0	0	0	0	0	0	0	190.989	3.6.3.44		Eukaryota	Streptophyta		Brassicales	Brassicaceae	Arabidopsis	Arabidopsis thaliana (Mouse-ear cress)
AB2D_ARATH	AB2D_ARATH	ABCC2	ABC transporter D family member 2, chloroplastic (ABC transporter ABCD.2) (AtABCD2)		0	0	0	10.504	0	0	0	0	0	0	0	0	0	0	0	0	3.6.3.-		Eukaryota	Streptophyta		Brassicales	Brassicaceae	Arabidopsis	Arabidopsis thaliana (Mouse-ear cress)
MRP2_HUMAN	MRP2_HUMAN	ABCC2	Canalicular multispecific organic anion transporter 1 (ATP-binding cassette sub-family C member 2) (Canalicular multidrug resistance protein) (Multidrug resistance-associated protein 2)	cellular chloride ion homeostasis [GO:0030644]; drug transmembrane transport [GO:0006855]; prostaglandin transport [GO:0015732]; response to arsenic-containing substance [GO:0046685]; response to estrogen [GO:0043627]; response to heat [GO:0009408]; response to methotrexate [GO:0031427]; response to oxidative stress [GO:0006979]; response to steroid hormone [GO:0048545]; thyroid hormone transport…	38.681	0	0	0	0	0	0	0	0	0	0	0	0	0	0	0		K05666	Eukaryota	Chordata	Mammalia	Primates	Hominidae (great apes)	Homo	Homo sapiens (Human)
MRP2_RABIT	MRP2_RABIT	ABCC2	Canalicular multispecific organic anion transporter 1 (ATP-binding cassette sub-family C member 2) (Canalicular multidrug resistance protein) (Epithelial basolateral chloride conductance regulator) (Multidrug resistance-associated protein 2)		0	0	0	0	0	0	0	0	0	0	0	0	0	0	0	0			Eukaryota	Chordata	Mammalia	Lagomorpha	Leporidae (rabbits and hares)	Oryctolagus	Oryctolagus cuniculus (Rabbit)
MRP2_RAT	MRP2_RAT	Abcc2	Canalicular multispecific organic anion transporter 1 (ATP-binding cassette sub-family C member 2) (Canalicular multidrug resistance protein) (Multidrug resistance-associated protein 2)	antibiotic metabolic process [GO:0016999]; benzylpenicillin metabolic process [GO:1901086]; canalicular bile acid transport [GO:0015722]; cellular chloride ion homeostasis [GO:0030644]; cellular response to dexamethasone stimulus [GO:0071549]; cellular response to interleukin-1 [GO:0071347]; cellular response to interleukin-6 [GO:0071354]; cellular response to lipopolysaccharide [GO:0071222]; cel…	0	0	0	0	0	0	0	0	0	0	0	0	0	17.627	0	0		K05666	Eukaryota	Chordata	Mammalia	Rodentia	Muridae	Rattus	Rattus norvegicus (Rat)
AB3C_ARATH	AB3C_ARATH	ABCC3	ABC transporter C family member 3 (ABC transporter ABCC.3) (AtABCC3) (ATP-energized glutathione S-conjugate pump 3) (Glutathione S-conjugate-transporting ATPase 3) (Multidrug resistance-associated protein 3)		0	0	0	0	0	0	0	4.186	0	0	0	0	0	0	0	1.135	3.6.3.44		Eukaryota	Streptophyta		Brassicales	Brassicaceae	Arabidopsis	Arabidopsis thaliana (Mouse-ear cress)
MRP3_HUMAN	MRP3_HUMAN	ABCC3	Canalicular multispecific organic anion transporter 2 (ATP-binding cassette sub-family C member 3) (Multi-specific organic anion transporter D) (MOAT-D) (Multidrug resistance-associated protein 3)	bile acid and bile salt transport [GO:0015721]; transmembrane transport [GO:0055085]; transport [GO:0006810]	0	0	0	0	0	0	0	0	0	0	0	0	0	10.018	0	0		K05667	Eukaryota	Chordata	Mammalia	Primates	Hominidae (great apes)	Homo	Homo sapiens (Human)
MRP3_MOUSE	MRP3_MOUSE	Abcc3	Canalicular multispecific organic anion transporter 2 (ATP-binding cassette sub-family C member 3) (Multidrug resistance-associated protein 3)	canalicular bile acid transport [GO:0015722]	0	0	0	0	0	0	0	0	0	0	0	7.797	0	0	0	0		K05667	Eukaryota	Chordata	Mammalia	Rodentia	Muridae	Mus	Mus musculus (Mouse)
AB4C_ARATH	AB4C_ARATH	ABCC4	ABC transporter C family member 4 (ABC transporter ABCC.4) (AtABCC4) (ATP-energized glutathione S-conjugate pump 4) (Glutathione S-conjugate-transporting ATPase 4) (Multidrug resistance-associated protein 4)	drug transmembrane transport [GO:0006855]; response to nematode [GO:0009624]; response to water deprivation [GO:0009414]; response to wounding [GO:0009611]; stomatal movement [GO:0010118]	0	9.615	0	0	0	0	0	0	0	0	0	15.915	0	0	0	0	3.6.3.44		Eukaryota	Streptophyta		Brassicales	Brassicaceae	Arabidopsis	Arabidopsis thaliana (Mouse-ear cress)
MRP4_HUMAN	MRP4_HUMAN	ABCC4	Multidrug resistance-associated protein 4 (ATP-binding cassette sub-family C member 4) (MRP/cMOAT-related ABC transporter) (Multi-specific organic anion transporter B) (MOAT-B)	cilium assembly [GO:0060271]; platelet degranulation [GO:0002576]; positive regulation of smooth muscle cell proliferation [GO:0048661]; prostaglandin secretion [GO:0032310]; response to drug [GO:0042493]; response to organic cyclic compound [GO:0014070]; response to organonitrogen compound [GO:0010243]; transmembrane transport [GO:0055085]	0	11.897	0	0	0	0	0	0	0	0	0	0	0	0	0	0		K05673	Eukaryota	Chordata	Mammalia	Primates	Hominidae (great apes)	Homo	Homo sapiens (Human)
ABCC5_DICDI	ABCC5_DICDI	abcC5	ABC transporter C family member 5 (ABC transporter ABCC.5)	transport [GO:0006810]	0	0	0	0	0	0	0	0	0	0	0	0	0	33.336	0	0			Eukaryota			Dictyosteliida (dictyostelid cellular slime molds)		Dictyostelium	Dictyostelium discoideum (Slime mold)
MRP5_HUMAN	MRP5_HUMAN	ABCC5	Multidrug resistance-associated protein 5 (ATP-binding cassette sub-family C member 5) (Multi-specific organic anion transporter C) (MOAT-C) (SMRP) (pABC11)	hyaluronan biosynthetic process [GO:0030213]; transmembrane transport [GO:0055085]; transport [GO:0006810]	0	0	0	0	0	0	0	0	0	0	0	0	0	0	0	0		K05668	Eukaryota	Chordata	Mammalia	Primates	Hominidae (great apes)	Homo	Homo sapiens (Human)
ABCC6_DICDI	ABCC6_DICDI	abcC6	ABC transporter C family member 6 (ABC transporter ABCC.6)	culmination involved in sorocarp development [GO:0031154]; transport [GO:0006810]	0	9.825	0	6.871	0	0	421.355	0	0	0	0	0	0	0	0	0			Eukaryota			Dictyosteliida (dictyostelid cellular slime molds)		Dictyostelium	Dictyostelium discoideum (Slime mold)
MRP6_HUMAN	MRP6_HUMAN	ABCC6	Multidrug resistance-associated protein 6 (ATP-binding cassette sub-family C member 6) (Anthracycline resistance-associated protein) (Multi-specific organic anion transporter E) (MOAT-E)	response to drug [GO:0042493]; transmembrane transport [GO:0055085]; transport [GO:0006810]; visual perception [GO:0007601]	0	0	0	0	0	0	0	0	0	0	0	0	0	1.366	0	0		K05669	Eukaryota	Chordata	Mammalia	Primates	Hominidae (great apes)	Homo	Homo sapiens (Human)
ABCC7_DICDI	ABCC7_DICDI	abcC7	ABC transporter C family member 7 (ABC transporter ABCC.7)	transport [GO:0006810]	0	0	0	0	0	0	0	0	0	0	0	0	0	0	0	0			Eukaryota			Dictyosteliida (dictyostelid cellular slime molds)		Dictyostelium	Dictyostelium discoideum (Slime mold)
AB8C_ARATH	AB8C_ARATH	ABCC8	ABC transporter C family member 8 (ABC transporter ABCC.8) (AtABCC8) (ATP-energized glutathione S-conjugate pump 6) (Glutathione S-conjugate-transporting ATPase 6) (Multidrug resistance-associated protein 6)		0	0	0	0	0	0	0	0	0	0	194.927	0	0	0	0	0	3.6.3.44		Eukaryota	Streptophyta		Brassicales	Brassicaceae	Arabidopsis	Arabidopsis thaliana (Mouse-ear cress)
ABCC8_DICDI	ABCC8_DICDI	abcC8	ABC transporter C family member 8 (ABC transporter ABCC.8)	culmination involved in sorocarp development [GO:0031154]; sorocarp morphogenesis [GO:0031288]; transport [GO:0006810]	0	0	0	0	0	0	0	0	0	0	0	0	0	0	0	0		K05665	Eukaryota			Dictyosteliida (dictyostelid cellular slime molds)		Dictyostelium	Dictyostelium discoideum (Slime mold)
ABCC9_RAT	ABCC9_RAT	Abcc9	ATP-binding cassette sub-family C member 9 (Sulfonylurea receptor 2)	potassium ion import [GO:0010107]; response to drug [GO:0042493]; substrate-dependent cell migration, cell contraction [GO:0006932]	0	62.316	0	0	0	0	0	0	0	0	0	0	0	0	0	0		K05033	Eukaryota	Chordata	Mammalia	Rodentia	Muridae	Rattus	Rattus norvegicus (Rat)
ABCD1_MOUSE	ABCD1_MOUSE	Abcd1	ATP-binding cassette sub-family D member 1 (Adrenoleukodystrophy protein) (ALDP)	fatty acid beta-oxidation [GO:0006635]; long-chain fatty acid catabolic process [GO:0042758]; peroxisomal long-chain fatty acid import [GO:0015910]; peroxisome organization [GO:0007031]; very long-chain fatty acid catabolic process [GO:0042760]	0	0	0	12.954	0	0	0	0	0	0	0	0	0	0	0	0		K05675	Eukaryota	Chordata	Mammalia	Rodentia	Muridae	Mus	Mus musculus (Mouse)
ABCD3_DICDI	ABCD3_DICDI	abcD3	ABC transporter D family member 3 (ABC transporter ABCD.3)	peroxisomal long-chain fatty acid import [GO:0015910]; transport [GO:0006810]	0	0	0	0	0	0	0	0	0	0	0	0	0	0	0	7.629		K05678	Eukaryota			Dictyosteliida (dictyostelid cellular slime molds)		Dictyostelium	Dictyostelium discoideum (Slime mold)
AB1E_ARATH	AB1E_ARATH	ABCE1	ABC transporter E family member 1 (ABC transporter ABCE.1) (AtABCE1) (RNase L inhibitor-like protein 1) (AtRLI1) (AthaRLI1)	ribosomal subunit export from nucleus [GO:0000054]; translational initiation [GO:0006413]; translational termination [GO:0006415]	42.19	0	0	0	0	0	0	0	0	0	0	0	0	19.118	0	0			Eukaryota	Streptophyta		Brassicales	Brassicaceae	Arabidopsis	Arabidopsis thaliana (Mouse-ear cress)
ABCE1_MOUSE	ABCE1_MOUSE	Abce1	ATP-binding cassette sub-family E member 1 (RNase L inhibitor) (Ribonuclease 4 inhibitor) (RNS4I)	negative regulation of endoribonuclease activity [GO:0060702]; ribosomal subunit export from nucleus [GO:0000054]; translational initiation [GO:0006413]; translational termination [GO:0006415]	0	0	0	0	0	0	0	10.216	0	0	0	0	34.544	29.882	0	0		K06174	Eukaryota	Chordata	Mammalia	Rodentia	Muridae	Mus	Mus musculus (Mouse)
AB2E_ARATH	AB2E_ARATH	ABCE2	ABC transporter E family member 2 (ABC transporter ABCE.2) (AtABCE2) (RNase L inhibitor-like protein 2) (AtRLI2) (AthaRLI2)	ribosomal subunit export from nucleus [GO:0000054]; translational initiation [GO:0006413]; translational termination [GO:0006415]	0	0	0	34.868	0	0	0	6.131	0	0	0	0	0	0	0	0		K06174	Eukaryota	Streptophyta		Brassicales	Brassicaceae	Arabidopsis	Arabidopsis thaliana (Mouse-ear cress)
AB1F_ARATH	AB1F_ARATH	ABCF1	ABC transporter F family member 1 (ABC transporter ABCF.1) (AtABCF1) (GCN20-type ATP-binding cassette protein GCN1)		0	0	0	0	0	0	0	0	0	0	0	2.05	0	0	0	0		K06185	Eukaryota	Streptophyta		Brassicales	Brassicaceae	Arabidopsis	Arabidopsis thaliana (Mouse-ear cress)
ABCF1_RAT	ABCF1_RAT	Abcf1	ATP-binding cassette sub-family F member 1 (ATP-binding cassette 50)	positive regulation of translation [GO:0045727]; translation [GO:0006412]; translational initiation [GO:0006413]	0	0	0	0	0	0	0	0	0	0	0	0	0	0	0	0		K06184	Eukaryota	Chordata	Mammalia	Rodentia	Muridae	Rattus	Rattus norvegicus (Rat)
ABCF1_PIG	ABCF1_PIG	ABCF1	ATP-binding cassette sub-family F member 1	positive regulation of translation [GO:0045727]; translational initiation [GO:0006413]	0	0	0	0	0	0	0	0	17.282	0	0	0	0	0	0	0		K06184	Eukaryota	Chordata	Mammalia		Suidae (pigs)	Sus	Sus scrofa (Pig)
AB2F_ARATH	AB2F_ARATH	ABCF2	ABC transporter F family member 2 (ABC transporter ABCF.2) (AtABCF2) (GCN20-type ATP-binding cassette protein GCN2)		0	0	0	0	63.65	0	0	0	0.546	97.158	0	1.632	0	0.493	0	0.639			Eukaryota	Streptophyta		Brassicales	Brassicaceae	Arabidopsis	Arabidopsis thaliana (Mouse-ear cress)
ABCF2_BOVIN	ABCF2_BOVIN	ABCF2	ATP-binding cassette sub-family F member 2		0	0	0	84.493	0	0	0	0	0	0	0	0	0	0	0	0		K06185	Eukaryota	Chordata	Mammalia		Bovidae	Bos (oxen, cattle)	Bos taurus (Bovine)
ABCF2_DICDI	ABCF2_DICDI	abcF2	ABC transporter F family member 2	aggregation involved in sorocarp development [GO:0031152]; sorocarp morphogenesis [GO:0031288]	0	0	0	0	0	0	0	0	0.95	1.074	0	58.794	4.33	0	0	0		K06185	Eukaryota			Dictyosteliida (dictyostelid cellular slime molds)		Dictyostelium	Dictyostelium discoideum (Slime mold)
ABCF2_MOUSE	ABCF2_MOUSE	Abcf2	ATP-binding cassette sub-family F member 2		0	0	0	0	0	0	0	0	0	0	0	0	0	0	0	0		K06185	Eukaryota	Chordata	Mammalia	Rodentia	Muridae	Mus	Mus musculus (Mouse)
AB3F_ARATH	AB3F_ARATH	ABCF3	ABC transporter F family member 3 (ABC transporter ABCF.3) (AtABCF3) (GCN20-type ATP-binding cassette protein GCN3)	defense response to bacterium [GO:0042742]; response to cadmium ion [GO:0046686]	0	0	842.18	0	0	0	0	14.246	0	0	0	0	0	0	0	0		K06158	Eukaryota	Streptophyta		Brassicales	Brassicaceae	Arabidopsis	Arabidopsis thaliana (Mouse-ear cress)
ABCF3_MOUSE	ABCF3_MOUSE	Abcf3	ATP-binding cassette sub-family F member 3	defense response to virus [GO:0051607]	1.272	0	0	12.687	0	24.034	0	5.728	13.592	7.842	7.056	0	0	0	0	0		K06158	Eukaryota	Chordata	Mammalia	Rodentia	Muridae	Mus	Mus musculus (Mouse)
AB4F_ARATH	AB4F_ARATH	ABCF4	ABC transporter F family member 4 (ABC transporter ABCF.4) (AtABCF4) (GCN20-type ATP-binding cassette protein GCN4)		24.919	0	0	1.817	0	0	0	0	0	0	0	0	0	0	0	0		K06184	Eukaryota	Streptophyta		Brassicales	Brassicaceae	Arabidopsis	Arabidopsis thaliana (Mouse-ear cress)
AB5F_ARATH	AB5F_ARATH	ABCF5	ABC transporter F family member 5 (ABC transporter ABCF.5) (AtABCF5) (GCN20-type ATP-binding cassette protein GCN5)	response to nematode [GO:0009624]	0	0	0	0	0	0	0	0	0	0	0	0	0	0	0	0			Eukaryota	Streptophyta		Brassicales	Brassicaceae	Arabidopsis	Arabidopsis thaliana (Mouse-ear cress)
ABCG1_DICDI	ABCG1_DICDI	abcG1	ABC transporter G family member 1 (ABC transporter ABCG.1)	cholesterol efflux [GO:0033344]; transport [GO:0006810]	0	201.397	0	0	240.637	0	6.264	0	0	6.847	0	0	0	0	0	0			Eukaryota			Dictyosteliida (dictyostelid cellular slime molds)		Dictyostelium	Dictyostelium discoideum (Slime mold)
AB11G_ARATH	AB11G_ARATH	ABCG11	ABC transporter G family member 11 (ABC transporter ABCG.11) (AtABCG11) (Protein CUTICULAR DEFECT AND ORGAN FUSION 1) (Protein DESPERADO) (Protein PERMEABLE LEAVES 1) (White-brown complex homolog protein 11) (AtWBC11)	cotyledon vascular tissue pattern formation [GO:0010588]; cutin transport [GO:0080051]; fatty acid transport [GO:0015908]; response to abscisic acid [GO:0009737]; response to salt stress [GO:0009651]; response to wounding [GO:0009611]; stem vascular tissue pattern formation [GO:0010222]	0	0	0	0	0	0	0	0	0	0	0	0	0	0	0	0			Eukaryota	Streptophyta		Brassicales	Brassicaceae	Arabidopsis	Arabidopsis thaliana (Mouse-ear cress)
ABCGC_DICDI	ABCGC_DICDI	abcG12	ABC transporter G family member 12 (ABC transporter ABCG.12)	aggregation involved in sorocarp development [GO:0031152]; sorocarp morphogenesis [GO:0031288]; transport [GO:0006810]	0.63	0	0	63.633	14.254	0	0	1.689	0	0.694	0	8.062	0.616	2.674	0	0			Eukaryota			Dictyosteliida (dictyostelid cellular slime molds)		Dictyostelium	Dictyostelium discoideum (Slime mold)
AB14G_ARATH	AB14G_ARATH	ABCG14	ABC transporter G family member 14 (ABC transporter ABCG.14) (AtABCG14) (White-brown complex homolog protein 14) (AtWBC14)	cotyledon vascular tissue pattern formation [GO:0010588]; stem vascular tissue pattern formation [GO:0010222]	0	0	1.46	0	0	0	0.462	0	0	0	610.064	0	0	0	0	0			Eukaryota	Streptophyta		Brassicales	Brassicaceae	Arabidopsis	Arabidopsis thaliana (Mouse-ear cress)
AB2G_ARATH	AB2G_ARATH	ABCG2	ABC transporter G family member 2 (ABC transporter ABCG.2) (AtABCG2) (White-brown complex homolog protein 2) (AtWBC2)	suberin biosynthetic process [GO:0010345]	0	0	0	0	0	0	0	0	0	0	0	0	0	0	0	0			Eukaryota	Streptophyta		Brassicales	Brassicaceae	Arabidopsis	Arabidopsis thaliana (Mouse-ear cress)
ABCG2_MACMU	ABCG2_MACMU	ABCG2	ATP-binding cassette sub-family G member 2 (Urate exporter) (CD antigen CD338)	drug transmembrane transport [GO:0006855]	0	0	0	0	0	0	0	0	0	0	0	4.045	0	0	0	0		K05681	Eukaryota	Chordata	Mammalia	Primates	Cercopithecidae (Old World monkeys)	Macaca (macaques)	Macaca mulatta (Rhesus macaque)
ABCG2_PIG	ABCG2_PIG	ABCG2	ATP-binding cassette sub-family G member 2 (Brain multidrug resistance protein) (Urate exporter) (CD antigen CD338)	drug transmembrane transport [GO:0006855]	0	0	0	0	0	0	0	0	0	0	0	0	0	0	0	0		K05681	Eukaryota	Chordata	Mammalia		Suidae (pigs)	Sus	Sus scrofa (Pig)
ABCGK_DICDI	ABCGK_DICDI	abcG20	ABC transporter G family member 20 (ABC transporter ABCG.20)	transport [GO:0006810]	0	0	0	51.994	0	8.428	0	7.518	0	0	0	1.688	0	0	0	0			Eukaryota			Dictyosteliida (dictyostelid cellular slime molds)		Dictyostelium	Dictyostelium discoideum (Slime mold)
AB24G_ARATH	AB24G_ARATH	ABCG24	ABC transporter G family member 24 (ABC transporter ABCG.24) (AtABCG24) (Probable white-brown complex homolog protein 25) (AtWBC25)		0	0	0	0	0	0	0	0	0	0	0	0	367.613	3.867	333.352	0			Eukaryota	Streptophyta		Brassicales	Brassicaceae	Arabidopsis	Arabidopsis thaliana (Mouse-ear cress)
ABCGO_DICDI	ABCGO_DICDI	abcG24	ABC transporter G family member 24 (ABC transporter ABCG.24)	aggregation involved in sorocarp development [GO:0031152]; culmination involved in sorocarp development [GO:0031154]; sorocarp morphogenesis [GO:0031288]	39.988	0	0	0	0	208.76	0	0	0	0	0	0	0	0	0	0			Eukaryota			Dictyosteliida (dictyostelid cellular slime molds)		Dictyostelium	Dictyostelium discoideum (Slime mold)
AB27G_ARATH	AB27G_ARATH	ABCG27	ABC transporter G family member 27 (ABC transporter ABCG.27) (AtABCG27) (Probable white-brown complex homolog protein 28) (AtWBC28)		0	0	0	0	0	0	0	0	0	0	0	0	0	22.285	0	0			Eukaryota	Streptophyta		Brassicales	Brassicaceae	Arabidopsis	Arabidopsis thaliana (Mouse-ear cress)
AB28G_ARATH	AB28G_ARATH	ABCG28	ABC transporter G family member 28 (ABC transporter ABCG.28) (AtABCG28) (Putative white-brown complex homolog protein 29) (AtWBC29)		0	0	0	0	0	0	0	0	0	0	0	0	0	0	0	0			Eukaryota	Streptophyta		Brassicales	Brassicaceae	Arabidopsis	Arabidopsis thaliana (Mouse-ear cress)
PDR6_ORYSJ	AB31G_ORYSJ	ABCG31	ABC transporter G family member 31 (OsABCG31) (Pleiotropic drug resistance protein 6) (OsPDR6)		0	0	0	0	0	0	0	3.91	0	0	0	0	0	0	0	0			Eukaryota	Streptophyta	Liliopsida	Poales	Poaceae	Oryza	Oryza sativa (Rice)
AB33G_ARATH	AB33G_ARATH	ABCG33	ABC transporter G family member 33 (ABC transporter ABCG.33) (AtABCG33) (Pleiotropic drug resistance protein 5)	drug transmembrane transport [GO:0006855]	0	0	0	0	0	0	0	0	0	0	0	0	0	0	0	0			Eukaryota	Streptophyta		Brassicales	Brassicaceae	Arabidopsis	Arabidopsis thaliana (Mouse-ear cress)
AB35G_ARATH	AB35G_ARATH	ABCG35	ABC transporter G family member 35 (ABC transporter ABCG.35) (AtABCG35) (Pleiotropic drug resistance protein 7)	drug transmembrane transport [GO:0006855]	0	0	0	0	0	0	0	0	0	0	0	0	0	5.497	0	0			Eukaryota	Streptophyta		Brassicales	Brassicaceae	Arabidopsis	Arabidopsis thaliana (Mouse-ear cress)
PDR12_ORYSJ	AB42G_ORYSJ	ABCG42	ABC transporter G family member 42 (OsABCG42) (Pleiotropic drug resistance protein 12) (OsPDR12)		0	0	26.652	0	0	0	0	0	0	0	0	0	0	0	0	0			Eukaryota	Streptophyta	Liliopsida	Poales	Poaceae	Oryza	Oryza sativa (Rice)
AB7G_ARATH	AB7G_ARATH	ABCG7	ABC transporter G family member 7 (ABC transporter ABCG.7) (AtABCG7) (White-brown complex homolog protein 7) (AtWBC7)		0	15.616	0	8.992	3.372	0	0	0	180.267	284.761	0	48.904	15.044	9.02	0	0			Eukaryota	Streptophyta		Brassicales	Brassicaceae	Arabidopsis	Arabidopsis thaliana (Mouse-ear cress)
AB8G_ARATH	AB8G_ARATH	ABCG8	ABC transporter G family member 8 (ABC transporter ABCG.8) (AtABCG8) (Probable white-brown complex homolog protein 8) (AtWBC8)		0	0	0	0	0	0	0	22.415	0	0	0	0	0	0	0	0			Eukaryota	Streptophyta		Brassicales	Brassicaceae	Arabidopsis	Arabidopsis thaliana (Mouse-ear cress)
ABCH2_DICDI	ABCH2_DICDI	abcH2	ABC transporter H family member 2	sorocarp morphogenesis [GO:0031288]; transport [GO:0006810]	0	82.409	0	0	0	0	0	0	0	0	0	0	0	5.13	0	0		K02003	Eukaryota			Dictyosteliida (dictyostelid cellular slime molds)		Dictyostelium	Dictyostelium discoideum (Slime mold)
AB8I_ARATH	AB8I_ARATH	ABCI8	UPF0051 protein ABCI8, chloroplastic (ABC transporter I family member 8) (ABC transporter ABCI.8) (AtABCI8) (Non-intrinsic ABC protein 1) (Protein ABC1) (Plastid sufB-like protein) (Protein LONG AFTER FAR-RED 6)	cellular iron ion homeostasis [GO:0006879]; iron-sulfur cluster assembly [GO:0016226]; regulation of response to red or far red light [GO:2000030]	0	0	0	0	0	0	0	0	0	0	0	0	0	10.133	0	0		K07033	Eukaryota	Streptophyta		Brassicales	Brassicaceae	Arabidopsis	Arabidopsis thaliana (Mouse-ear cress)
AB9I_ARATH	AB9I_ARATH	ABCI9	Putative UPF0051 protein ABCI9 (ABC transporter I family member 9) (ABC transporter ABCI.9) (AtABCI9)	iron-sulfur cluster assembly [GO:0016226]	0	0	0	0	0	0	0	0	0	0	0	0	0	6.977	0	0			Eukaryota	Streptophyta		Brassicales	Brassicaceae	Arabidopsis	Arabidopsis thaliana (Mouse-ear cress)
ABCX_STRMU	ABCX_STRMU	abcX	Putative ABC transporter ATP-binding protein	transport [GO:0006810]	0	0	0	0	0.427	0	0.538	0	0.611	5.259	0	0	0	0.562	3.453	0		K02013	Bacteria	Firmicutes	Bacilli	Lactobacillales	Streptococcaceae	Streptococcus	Streptococcus mutans
IABF2_BACSU	IABF2_BACSU	abf2	Intracellular exo-alpha-L-arabinofuranosidase 2 (ABF) (Intracellular arabinan exo-alpha-L-arabinosidase) (Arabinosidase)	arabinan catabolic process [GO:0031222]; L-arabinose metabolic process [GO:0046373]; polysaccharide catabolic process [GO:0000272]	12.916	0	0	0	3.725	0	4.582	8.417	0	0	0	0	0	0	0	0	3.2.1.55	K01209	Bacteria	Firmicutes	Bacilli	Bacillales	Bacillaceae	Bacillus	Bacillus subtilis
ABF2_YEAST	ABF2_YEAST	ABF2	ARS-binding factor 2, mitochondrial	mitochondrial DNA packaging [GO:0090139]; mitochondrial genome maintenance [GO:0000002]; mitochondrion inheritance [GO:0000001]	0	0	0	0	0	0	0	0	0	0	0	0	0	8.813	0	0		K11830	Eukaryota	Ascomycota	Saccharomycetes	Saccharomycetales (budding yeasts)	Saccharomycetaceae	Saccharomyces	Saccharomyces cerevisiae (Baker's yeast)
IABF1_BACSU	IABF1_BACSU	abfA	Intracellular exo-alpha-(1->5)-L-arabinofuranosidase 1 (ABF) (Intracellular arabinan exo-alpha-(1->5)-L-arabinosidase) (Arabinosidase)	arabinan catabolic process [GO:0031222]; L-arabinose metabolic process [GO:0046373]; polysaccharide catabolic process [GO:0000272]	0	0	0	0	0	0	0	0	0	0	0	0	0	0	0	0	3.2.1.55	K01209	Bacteria	Firmicutes	Bacilli	Bacillales	Bacillaceae	Bacillus	Bacillus subtilis
ABFB_ASPCL	ABFB_ASPCL	abfB	Probable alpha-L-arabinofuranosidase B (ABF B) (Arabinosidase B)	arabinan catabolic process [GO:0031222]; arabinose metabolic process [GO:0019566]; L-arabinose metabolic process [GO:0046373]; xylan catabolic process [GO:0045493]	0	0	0	0	0	0	0	0	0	0	0	0	0	13.598	0	0	3.2.1.55	K20844	Eukaryota	Ascomycota	Eurotiomycetes	Eurotiales (green and blue molds)	Aspergillaceae	Aspergillus	Aspergillus clavatus
IABF_BIFLN	IABF_BIFLN	abfB	Intracellular exo-alpha-(1->5)-L-arabinofuranosidase (ABF) (Intracellular arabinan exo-alpha-(1->5)-L-arabinosidase) (Arabinosidase)	arabinan catabolic process [GO:0031222]; L-arabinose metabolic process [GO:0046373]	0	0	0	0	0	0	0	2.827	0	0	0	0	0	0	0	0	3.2.1.55		Bacteria	Actinobacteria	Actinobacteria (high G+C Gram-positive bacteria)	Bifidobacteriales	Bifidobacteriaceae	Bifidobacterium	Bifidobacterium longum
HDVD_CLOAM	HDVD_CLOAM	abfD	4-hydroxybutyryl-CoA dehydratase/vinylacetyl-CoA-Delta-isomerase (4-BUDH) (Gamma-aminobutyrate metabolism dehydratase/isomerase)		0	0	0	0	0	0	0	3.708	0	0	0	73.091	0	12.646	0	0	4.2.1.120; 5.3.3.3	K14534	Bacteria	Firmicutes	Clostridia	Clostridiales	Clostridiaceae	Clostridium	Clostridium aminobutyricum
BGLS_AGRSA	BGLS_AGRSA	abg	Beta-glucosidase (Amygdalase) (Beta-D-glucoside glucohydrolase) (Cellobiase) (Gentiobiase)	cellulose catabolic process [GO:0030245]	0	0	0	0	0	0	0.886	0	0	0	0	0	0	0	0	4.173	3.2.1.21		Bacteria	Proteobacteria	Alphaproteobacteria	Rhizobiales	Rhizobiaceae	Agrobacterium	Agrobacterium sp. (strain ATCC 21400)
ABGA_CLOLO	ABGA_CLOLO	abgA	6-phospho-beta-glucosidase	carbohydrate metabolic process [GO:0005975]	0	0	0	0	0	0	0	0	0	0	82.831	0	0	0	0	0	3.2.1.86		Bacteria	Firmicutes	Clostridia	Clostridiales	Clostridiaceae	Clostridium	Clostridium longisporum
ABGB_ECOLI	ABGB_ECOLI	abgB	p-aminobenzoyl-glutamate hydrolase subunit B (PABA-GLU hydrolase) (PGH)	folic acid catabolic process [GO:0046657]	0	0	0	0	0.407	0	0	0	1.168	354.743	0	0.795	0	0	0	0	3.5.1.-	K12941	Bacteria	Proteobacteria	Gammaproteobacteria	Enterobacterales	Enterobacteriaceae	Escherichia	Escherichia coli
ABHDA_MOUSE	ABHDA_MOUSE	Abhd10	Mycophenolic acid acyl-glucuronide esterase, mitochondrial (Alpha/beta hydrolase domain-containing protein 10) (Abhydrolase domain-containing protein 10)	glucuronoside catabolic process [GO:0019391]	5.501	0	0	0	0	0	0	0	0	0	0	0	0	0	0	0	3.1.1.93	K13702	Eukaryota	Chordata	Mammalia	Rodentia	Muridae	Mus	Mus musculus (Mouse)
ABHDB_DANRE	ABHDB_DANRE	abhd11	Protein ABHD11 (Alpha/beta hydrolase domain-containing protein 11) (Abhydrolase domain-containing protein 11) (Williams-Beuren syndrome chromosomal region 21 protein homolog)		0	0	0	0.229	1.16	0	0	0.321	0.841	0	0.461	0.586	0	0.769	0.758	0.443	3.-.-.-	K13703	Eukaryota	Chordata	Actinopteri	Cypriniformes	Cyprinidae	Danio	Danio rerio (Zebrafish) (Brachydanio rerio)
ABHDB_HUMAN	ABHDB_HUMAN	ABHD11	Protein ABHD11 (Alpha/beta hydrolase domain-containing protein 11) (Abhydrolase domain-containing protein 11) (Williams-Beuren syndrome chromosomal region 21 protein)		0	0	0	0	0	1.294	1.712	0	0	0	0	0	0	0	0	0	3.-.-.-	K13703	Eukaryota	Chordata	Mammalia	Primates	Hominidae (great apes)	Homo	Homo sapiens (Human)
ABHDD_DANRE	ABHDD_DANRE	abhd13	Protein ABHD13 (Alpha/beta hydrolase domain-containing protein 13) (Abhydrolase domain-containing protein 13)		0	0	0	0	0	0	0	19.9	0	0	0	0	0	0	0	0	3.-.-.-	K06889	Eukaryota	Chordata	Actinopteri	Cypriniformes	Cyprinidae	Danio	Danio rerio (Zebrafish) (Brachydanio rerio)
ABHDD_MOUSE	ABHDD_MOUSE	Abhd13	Protein ABHD13 (Alpha/beta hydrolase domain-containing protein 13) (Abhydrolase domain-containing protein 13)		0	0	0	0	0	0	0	7.784	0	0	0	0	0	0	0	0	3.-.-.-	K06889	Eukaryota	Chordata	Mammalia	Rodentia	Muridae	Mus	Mus musculus (Mouse)
ABHDD_XENLA	ABHDD_XENLA	abhd13	Protein ABHD13 (Alpha/beta hydrolase domain-containing protein 13) (Abhydrolase domain-containing protein 13)		0	0	0	0	2.958	0	0	0	0	0	0	0	0	12.026	0	0	3.-.-.-	K06889	Eukaryota	Chordata	Amphibia	Anura	Pipidae	Xenopus	Xenopus laevis (African clawed frog)
ABHEB_RAT	ABHEB_RAT	Abhd14b	Protein ABHD14B (Alpha/beta hydrolase domain-containing protein 14B) (Abhydrolase domain-containing protein 14B)	positive regulation of transcription from RNA polymerase II promoter [GO:0045944]	0	0	0	0	0	0	0	0	0	0	0	0	0	8.813	0	0	3.-.-.-	K13706	Eukaryota	Chordata	Mammalia	Rodentia	Muridae	Rattus	Rattus norvegicus (Rat)
AB17A_RAT	AB17A_RAT	Abhd17a	Protein ABHD17A (Alpha/beta hydrolase domain-containing protein 17A) (Abhydrolase domain-containing protein 17A)		0	0	0	0	0	0	0	0	0	0	0	0	0	6.048	0	0	3.-.-.-		Eukaryota	Chordata	Mammalia	Rodentia	Muridae	Rattus	Rattus norvegicus (Rat)
AB17B_RAT	AB17B_RAT	Abhd17b	Protein ABHD17B (Alpha/beta hydrolase domain-containing protein 17B) (Abhydrolase domain-containing protein 17B)		0	0	0	0	0	0	0	0.542	0	0	0	0	0	30.124	0	0	3.-.-.-		Eukaryota	Chordata	Mammalia	Rodentia	Muridae	Rattus	Rattus norvegicus (Rat)
AB17C_DANRE	AB17C_DANRE	abhd17c	Protein ABHD17C (Alpha/beta hydrolase domain-containing protein 17C) (Abhydrolase domain-containing protein 17C)		0	0	0	0	0	20.637	0	0	0	0	0	0	0	0	0	0	3.-.-.-		Eukaryota	Chordata	Actinopteri	Cypriniformes	Cyprinidae	Danio	Danio rerio (Zebrafish) (Brachydanio rerio)
ABHD8_BOVIN	ABHD8_BOVIN	ABHD8	Protein ABHD8 (Alpha/beta hydrolase domain-containing protein 8) (Abhydrolase domain-containing protein 8)		0	0	0	0	0	0	0	0	0	56.881	0	0	0	0	0	0	3.-.-.-	K13701	Eukaryota	Chordata	Mammalia		Bovidae	Bos (oxen, cattle)	Bos taurus (Bovine)
P2C77_ARATH	P2C77_ARATH	ABI2	Protein phosphatase 2C 77 (AtPP2C77) (Protein ABSCISIC ACID-INSENSITIVE 2) (Protein phosphatase 2C ABI2) (PP2C ABI2)	abscisic acid-activated signaling pathway [GO:0009738]; negative regulation of protein kinase activity [GO:0006469]; photoinhibition [GO:0010205]; regulation of stomatal opening [GO:1902456]; response to abscisic acid [GO:0009737]; response to heat [GO:0009408]; response to osmotic stress [GO:0006970]; response to water deprivation [GO:0009414]	0	0	0	0	0	0	0	0	0	46.218	0	0	0	0	0	0	3.1.3.16	K14497	Eukaryota	Streptophyta		Brassicales	Brassicaceae	Arabidopsis	Arabidopsis thaliana (Mouse-ear cress)
ABIA_DICDI	ABIA_DICDI	abiA	Abl interactor homolog	chemotaxis to folate [GO:0043326]; establishment of protein localization [GO:0045184]; mitotic cytokinesis [GO:0000281]; regulation of actin polymerization or depolymerization [GO:0008064]	0	0	0	0	0	0	0	0	0	0	0	0	0	3.489	0	0			Eukaryota			Dictyosteliida (dictyostelid cellular slime molds)		Dictyostelium	Dictyostelium discoideum (Slime mold)
ABIG1_LACLC	ABIG1_LACLC	abiGI	Abortive phage resistance protein AbiGi		99.947	0	0	0	0	0	0	0	0	0	0	7.7	0	6.174	0	0			Bacteria	Firmicutes	Bacilli	Lactobacillales	Streptococcaceae	Lactococcus (lactic streptococci)	Lactococcus lactis
ABLA_METMP	ABLA_METMP	ablA	L-lysine 2,3-aminomutase (LAM)		1.452	0	0	64.377	0	0	0	0	0	0	0	0	62.641	0	0	0	5.4.3.2	K01843	Archaea	Euryarchaeota	Methanococci	Methanococcales	Methanococcaceae	Methanococcus	Methanococcus maripaludis (Methanococcus deltae)
ABLM1_HUMAN	ABLM1_HUMAN	ABLIM1	Actin-binding LIM protein 1 (abLIM-1) (Actin-binding LIM protein family member 1) (Actin-binding double zinc finger protein) (LIMAB1) (Limatin)	animal organ morphogenesis [GO:0009887]; cilium assembly [GO:0060271]; cytoskeleton organization [GO:0007010]; lamellipodium assembly [GO:0030032]; visual perception [GO:0007601]	0	8.196	0	0	0	0	0	0	0	0	0	0	0	0	0	0		K07520	Eukaryota	Chordata	Mammalia	Primates	Hominidae (great apes)	Homo	Homo sapiens (Human)
ABNA_ASPCL	ABNA_ASPCL	abnA	Probable arabinan endo-1,5-alpha-L-arabinosidase A (Endo-1,5-alpha-L-arabinanase A) (ABN A)	arabinan catabolic process [GO:0031222]; xylan catabolic process [GO:0045493]	99.167	0	0	0	4.274	0	0	0	35.525	287.883	0	0	1.09	1.814	0	0	3.2.1.99	K06113	Eukaryota	Ascomycota	Eurotiomycetes	Eurotiales (green and blue molds)	Aspergillaceae	Aspergillus	Aspergillus clavatus
IABN_GEOSE	IABN_GEOSE	abnB	Intracellular endo-alpha-(1->5)-L-arabinanase (ABN) (Endo-1,5-alpha-L-arabinanase)	arabinan catabolic process [GO:0031222]	0	0	32.381	0	0	0	0	5.994	0	0	0	0	0	0	10.758	0	3.2.1.99		Bacteria	Firmicutes	Bacilli	Bacillales	Bacillaceae	Geobacillus	Geobacillus stearothermophilus (Bacillus stearothermophilus)
MABO1_ARTNI	MABO1_ARTNI	abo	4-methylaminobutanoate oxidase (formaldehyde-forming) (MABO) (Demethylating gamma-N-methylaminobutyrate oxidase) (Gamma-N-methylaminobutyrate oxidase 1)	nicotine catabolic process [GO:0019608]	24.685	0	0	0	0	610.344	0	0	0	118.438	0	0	0	0	0	20.16	1.5.3.19	K19191	Bacteria	Actinobacteria	Actinobacteria (high G+C Gram-positive bacteria)	Micrococcales	Micrococcaceae	Paenarthrobacter	Arthrobacter nicotinovorans
ABP1_YEAST	ABP1_YEAST	ABP1	Actin-binding protein	actin cortical patch assembly [GO:0000147]; barbed-end actin filament capping [GO:0051016]; protein localization [GO:0008104]	0	4.971	0	0	0	0	0	0	0	0	0	0	0	0	0	0		K20520	Eukaryota	Ascomycota	Saccharomycetes	Saccharomycetales (budding yeasts)	Saccharomycetaceae	Saccharomyces	Saccharomyces cerevisiae (Baker's yeast)
ACTNA_DICDI	ACTNA_DICDI	abpA	Alpha-actinin A (Actin-binding protein A) (F-actin cross-linking protein)	actin crosslink formation [GO:0051764]; actin filament bundle assembly [GO:0051017]; cell motility [GO:0048870]; cellular response to starvation [GO:0009267]; hyperosmotic response [GO:0006972]; phagocytosis [GO:0006909]; sorocarp development [GO:0030587]	159.534	2.812	0	5.246	0	0	0	5.287	0	11.054	0	232.941	0	116.546	0	1.917		K05699	Eukaryota			Dictyosteliida (dictyostelid cellular slime molds)		Dictyostelium	Dictyostelium discoideum (Slime mold)
ACTB_DICDI	ACTB_DICDI	abpB	Calcium-regulated actin-bundling protein (34 kDa actin-binding protein)	actin crosslink formation [GO:0051764]; actin filament bundle assembly [GO:0051017]; parallel actin filament bundle assembly [GO:0030046]	48.783	0	0	3.733	0	0	0	0	0	0	0	0	0	15.412	0	0			Eukaryota			Dictyosteliida (dictyostelid cellular slime molds)		Dictyostelium	Dictyostelium discoideum (Slime mold)
GELA_DICDI	GELA_DICDI	abpC	Gelation factor (Actin-binding protein 120) (ABP-120)	actin cytoskeleton organization [GO:0030036]; cell migration [GO:0016477]; cell motility [GO:0048870]; hyperosmotic response [GO:0006972]; phagocytosis [GO:0006909]; phototaxis [GO:0042331]; sorocarp development [GO:0030587]; thermotaxis [GO:0043052]	65.16	40.119	0	0	0	0	0	37.551	0	0	0	10.071	0	40.6	0	0		K04437	Eukaryota			Dictyosteliida (dictyostelid cellular slime molds)		Dictyostelium	Dictyostelium discoideum (Slime mold)
DBNL_DICDI	DBNL_DICDI	abpE-1; abpE-2	Drebrin-like protein (Actin-binding protein 1) (Dabp1) (Actin-binding protein E)	aggregation involved in sorocarp development [GO:0031152]; cell motility [GO:0048870]; establishment or maintenance of cell polarity [GO:0007163]; negative regulation of phagocytosis [GO:0050765]; phagosome maturation [GO:0090382]; pseudopodium assembly [GO:0031269]	0	0	0	116.886	0	0	0	3.001	0	0	0	70.608	0	0	0	0		K20520	Eukaryota			Dictyosteliida (dictyostelid cellular slime molds)		Dictyostelium	Dictyostelium discoideum (Slime mold)
ABPF_DICDI	ABPF_DICDI	abpF	Actin-binding protein F		45.411	0	169.643	5.134	0	0	0	68.842	0	0	0	36.853	0	83.393	0	0			Eukaryota			Dictyosteliida (dictyostelid cellular slime molds)		Dictyostelium	Dictyostelium discoideum (Slime mold)
ABRB_BACSU	ABRB_BACSU	abrB	Transition state regulatory protein AbrB	regulation of sporulation [GO:0043937]; regulation of transcription, DNA-templated [GO:0006355]; sporulation resulting in formation of a cellular spore [GO:0030435]; transcription, DNA-templated [GO:0006351]	0	0	0	0	0	0	0	0	0	0	0	0	0	13.839	0	0		K06284	Bacteria	Firmicutes	Bacilli	Bacillales	Bacillaceae	Bacillus	Bacillus subtilis
ABRB_ECOLI	ABRB_ECOLI	abrB	Protein AbrB (AidB regulator)	positive regulation of gene expression [GO:0010628]	0	0	0	0	0	0	63.788	0	0	0	0	0	0	0	0	0		K07120	Bacteria	Proteobacteria	Gammaproteobacteria	Enterobacterales	Enterobacteriaceae	Escherichia	Escherichia coli
DDX41_DROME	DDX41_DROME	abs	ATP-dependent RNA helicase abstrakt (DEAD box protein abstrakt)	mRNA splicing, via spliceosome [GO:0000398]; RNA secondary structure unwinding [GO:0010501]; sleep [GO:0030431]	0	0	0	0	0	0	0	0	0	0	0	0	0	0	0	0	3.6.4.13	K13116	Eukaryota	Arthropoda	Insecta	Diptera	Drosophilidae (pomace flies)	Drosophila (fruit flies)	Drosophila melanogaster (Fruit fly)
ABT1_PONAB	ABT1_PONAB	ABT1	Activator of basal transcription 1	regulation of transcription, DNA-templated [GO:0006355]; transcription, DNA-templated [GO:0006351]	0	0	0	0	0	0	0	4.846	0	0	0	0	0	0	0	0		K14785	Eukaryota	Chordata	Mammalia	Primates	Hominidae (great apes)	Pongo	Pongo abelii (Sumatran orangutan) (Pongo pygmaeus abelii)
PABC_YEAST	PABC_YEAST	ABZ2	Aminodeoxychorismate lyase (4-amino-4-deoxychorismate lyase) (ADC lyase) (ADCL)	aspartate biosynthetic process [GO:0006532]; folic acid biosynthetic process [GO:0046656]; leucine biosynthetic process [GO:0009098]; tetrahydrofolate biosynthetic process [GO:0046654]; valine biosynthetic process [GO:0009099]	0	0	0	4.849	0	0	1.227	0	0	0	0	0	0	0	0	0	4.1.3.38		Eukaryota	Ascomycota	Saccharomycetes	Saccharomycetales (budding yeasts)	Saccharomycetaceae	Saccharomyces	Saccharomyces cerevisiae (Baker's yeast)
CYSP2_HAECO	CYSP2_HAECO	AC-2	Cathepsin B-like cysteine proteinase 2		0	0	0	0	0	0	0	0	0	0	0	8.578	0	0	0	0	3.4.22.-		Eukaryota	Nematoda (roundworms)	Chromadorea	Rhabditida	Haemonchidae	Haemonchus	Haemonchus contortus (Barber pole worm)
ADCY2_DROME	ADCY2_DROME	Ac76E	Adenylate cyclase type 2 (ATP pyrophosphate-lyase 2) (Adenylyl cyclase 76E)	adenylate cyclase-activating G-protein coupled receptor signaling pathway [GO:0007189]; adenylate cyclase-inhibiting G-protein coupled receptor signaling pathway [GO:0007193]; cAMP biosynthetic process [GO:0006171]; cAMP-mediated signaling [GO:0019933]; instar larval or pupal development [GO:0002165]; negative regulation of multicellular organism growth [GO:0040015]; response to starvation [GO:00…	0	0	0	0	0	0	0	0	0	0	0	0	0	14.08	0	0	4.6.1.1	K08042	Eukaryota	Arthropoda	Insecta	Diptera	Drosophilidae (pomace flies)	Drosophila (fruit flies)	Drosophila melanogaster (Fruit fly)
ACT10_SOLTU	ACT10_SOLTU	AC85C	Actin-85C (Fragment)		0	0	0	0	0	0	0	0	6.911	0	523.426	35.248	0	8.526	0	0			Eukaryota	Streptophyta		Solanales	Solanaceae	Solanum	Solanum tuberosum (Potato)
ACA10_ARATH	ACA10_ARATH	ACA10	Calcium-transporting ATPase 10, plasma membrane-type (Ca(2+)-ATPase isoform 10)		0	0	0	0	0	0	0	0	0	0	0	11.229	0	12.714	0	0	3.6.3.8	K01537	Eukaryota	Streptophyta		Brassicales	Brassicaceae	Arabidopsis	Arabidopsis thaliana (Mouse-ear cress)
ACA11_ARATH	ACA11_ARATH	ACA11	Putative calcium-transporting ATPase 11, plasma membrane-type (Ca(2+)-ATPase isoform 11)	anion homeostasis [GO:0055081]; defense response to bacterium [GO:0042742]; negative regulation of programmed cell death [GO:0043069]	0	0	0	0	0	0	0	0	0	0	0	0	0	13.357	0	0	3.6.3.8	K01537	Eukaryota	Streptophyta		Brassicales	Brassicaceae	Arabidopsis	Arabidopsis thaliana (Mouse-ear cress)
ACA13_ARATH	ACA13_ARATH	ACA13	Putative calcium-transporting ATPase 13, plasma membrane-type (Ca(2+)-ATPase isoform 13)		0	0	0	0	0	0	0	0	0	0	0	0	0	0	0	0	3.6.3.8	K01537	Eukaryota	Streptophyta		Brassicales	Brassicaceae	Arabidopsis	Arabidopsis thaliana (Mouse-ear cress)
ATCA3_ARATH	ATCA3_ARATH	ACA3	Alpha carbonic anhydrase 3 (AtaCA3) (AtalphaCA3) (Alpha carbonate dehydratase 3)	response to carbon dioxide [GO:0010037]	0	0	0	0	0	0	0	0	0	0	0	0	0	3.167	0	0	4.2.1.1	K01674	Eukaryota	Streptophyta		Brassicales	Brassicaceae	Arabidopsis	Arabidopsis thaliana (Mouse-ear cress)
ACA4_ARATH	ACA4_ARATH	ACA4	Calcium-transporting ATPase 4, plasma membrane-type (Ca(2+)-ATPase isoform 4)	anion homeostasis [GO:0055081]; defense response to bacterium [GO:0042742]; negative regulation of programmed cell death [GO:0043069]; response to nematode [GO:0009624]	0	0	0	0	26.052	0	0	34.393	0	0	0	0	0	30.249	0	40.386	3.6.3.8	K01537	Eukaryota	Streptophyta		Brassicales	Brassicaceae	Arabidopsis	Arabidopsis thaliana (Mouse-ear cress)
ATCA7_ARATH	ATCA7_ARATH	ACA7	Alpha carbonic anhydrase 7 (AtaCA7) (AtalphaCA7) (Alpha carbonate dehydratase 7)	one-carbon metabolic process [GO:0006730]	0	0	0	0	0	0	0	0	0	0	0	0	0	0	0	0	4.2.1.1	K01674	Eukaryota	Streptophyta		Brassicales	Brassicaceae	Arabidopsis	Arabidopsis thaliana (Mouse-ear cress)
ACA8_ARATH	ACA8_ARATH	ACA8	Calcium-transporting ATPase 8, plasma membrane-type (Ca(2+)-ATPase isoform 8)	response to nematode [GO:0009624]	0	0	0	0	67.53	0	0	0	0	0	0	0	0	30.513	0	0	3.6.3.8	K01537	Eukaryota	Streptophyta		Brassicales	Brassicaceae	Arabidopsis	Arabidopsis thaliana (Mouse-ear cress)
ACA9_ARATH	ACA9_ARATH	ACA9	Calcium-transporting ATPase 9, plasma membrane-type (Ca(2+)-ATPase isoform 9)	pollen development [GO:0009555]; single fertilization [GO:0007338]	0	34.79	0	0	0	0	0	0	0	0	0	0	0	0	0	0	3.6.3.8	K01537	Eukaryota	Streptophyta		Brassicales	Brassicaceae	Arabidopsis	Arabidopsis thaliana (Mouse-ear cress)
THIK_HUMAN	THIK_HUMAN	ACAA1	3-ketoacyl-CoA thiolase, peroxisomal (Acetyl-CoA acyltransferase) (Beta-ketothiolase) (Peroxisomal 3-oxoacyl-CoA thiolase)	alpha-linolenic acid metabolic process [GO:0036109]; bile acid metabolic process [GO:0008206]; fatty acid beta-oxidation [GO:0006635]; fatty acid beta-oxidation using acyl-CoA oxidase [GO:0033540]; very long-chain fatty acid metabolic process [GO:0000038]	0	96.125	0	0	0	0	0	4.378	0	0	0	0	0	0	0	0	2.3.1.16	K07513	Eukaryota	Chordata	Mammalia	Primates	Hominidae (great apes)	Homo	Homo sapiens (Human)
THIKA_MOUSE	THIKA_MOUSE	Acaa1a	3-ketoacyl-CoA thiolase A, peroxisomal (Acetyl-CoA acyltransferase A) (Beta-ketothiolase A) (Peroxisomal 3-oxoacyl-CoA thiolase A)	bile acid metabolic process [GO:0008206]; fatty acid beta-oxidation [GO:0006635]; fatty acid metabolic process [GO:0006631]; very long-chain fatty acid metabolic process [GO:0000038]	0	0	0	0	0	0	0	0	0	0	0	0	0	0	0	0	2.3.1.16	K07513	Eukaryota	Chordata	Mammalia	Rodentia	Muridae	Mus	Mus musculus (Mouse)
THIKB_RAT	THIKB_RAT	Acaa1b	3-ketoacyl-CoA thiolase B, peroxisomal (Acetyl-CoA acyltransferase B) (Beta-ketothiolase B) (Peroxisomal 3-oxoacyl-CoA thiolase B)	fatty acid beta-oxidation [GO:0006635]	6.263	0	0	0	0	0	0	0	0	0	0	0	0	0	0	0	2.3.1.16	K07513	Eukaryota	Chordata	Mammalia	Rodentia	Muridae	Rattus	Rattus norvegicus (Rat)
THIM_PONAB	THIM_PONAB	ACAA2	3-ketoacyl-CoA thiolase, mitochondrial (Acetyl-CoA acyltransferase) (Beta-ketothiolase) (Mitochondrial 3-oxoacyl-CoA thiolase)	fatty acid metabolic process [GO:0006631]; negative regulation of mitochondrial outer membrane permeabilization involved in apoptotic signaling pathway [GO:1901029]	0	0	0	0	0	0	0	0	0	0	0	0	0	8.871	0	0	2.3.1.16	K07508	Eukaryota	Chordata	Mammalia	Primates	Hominidae (great apes)	Pongo	Pongo abelii (Sumatran orangutan) (Pongo pygmaeus abelii)
ACACB_HUMAN	ACACB_HUMAN	ACACB	Acetyl-CoA carboxylase 2 (ACC-beta) [Includes: Biotin carboxylase]	acetyl-CoA metabolic process [GO:0006084]; biotin metabolic process [GO:0006768]; carnitine shuttle [GO:0006853]; energy homeostasis [GO:0097009]; fatty acid biosynthetic process [GO:0006633]; malonyl-CoA biosynthetic process [GO:2001295]; negative regulation of catalytic activity [GO:0043086]; negative regulation of fatty acid beta-oxidation [GO:0031999]; negative regulation of gene expression […	0	0	0	0	0	0	0	0	0	0	0	0	0	0	0	0	6.4.1.2; 6.3.4.14	K01946	Eukaryota	Chordata	Mammalia	Primates	Hominidae (great apes)	Homo	Homo sapiens (Human)
ACD10_HUMAN	ACD10_HUMAN	ACAD10	Acyl-CoA dehydrogenase family member 10 (ACAD-10)	fatty acid beta-oxidation [GO:0006635]; fatty acid beta-oxidation using acyl-CoA dehydrogenase [GO:0033539]; lipid homeostasis [GO:0055088]	0	0	0	0	0	0	0	0	0	0	401.64	12.484	0	0	0	0	1.3.99.-	K11729	Eukaryota	Chordata	Mammalia	Primates	Hominidae (great apes)	Homo	Homo sapiens (Human)
ACD10_MOUSE	ACD10_MOUSE	Acad10	Acyl-CoA dehydrogenase family member 10 (ACAD-10)	fatty acid beta-oxidation using acyl-CoA dehydrogenase [GO:0033539]; lipid homeostasis [GO:0055088]	33.372	105.253	1.84	0	0	1.806	516.272	1.377	0	182.221	7.037	0	923.764	1.55	0	0.822	1.3.99.-	K11729	Eukaryota	Chordata	Mammalia	Rodentia	Muridae	Mus	Mus musculus (Mouse)
ACD11_CHICK	ACD11_CHICK	ACAD11	Acyl-CoA dehydrogenase family member 11 (ACAD-11)	fatty acid beta-oxidation using acyl-CoA dehydrogenase [GO:0033539]; lipid homeostasis [GO:0055088]	0	0	0	19.911	11.316	0	0	0.165	7.446	3.435	0	0.349	2.023	3.374	0	3.482	1.3.99.-	K11730	Eukaryota	Chordata	Aves	Galliformes	Phasianidae (turkeys)	Gallus	Gallus gallus (Chicken)
ACD11_HUMAN	ACD11_HUMAN	ACAD11	Acyl-CoA dehydrogenase family member 11 (ACAD-11)	fatty acid beta-oxidation [GO:0006635]; fatty acid beta-oxidation using acyl-CoA dehydrogenase [GO:0033539]; lipid homeostasis [GO:0055088]	1.746	0	0	0	0	0	197.582	0	0	0	1.99	0	0	0	49.258	0	1.3.99.-	K11730	Eukaryota	Chordata	Mammalia	Primates	Hominidae (great apes)	Homo	Homo sapiens (Human)
ACD11_PONAB	ACD11_PONAB	ACAD11	Acyl-CoA dehydrogenase family member 11 (ACAD-11)	fatty acid beta-oxidation using acyl-CoA dehydrogenase [GO:0033539]	0	0	0	0.508	0	0.341	0	94.533	0.469	20.788	0	0.656	0	0	8.622	1809.05	1.3.99.-	K11730	Eukaryota	Chordata	Mammalia	Primates	Hominidae (great apes)	Pongo	Pongo abelii (Sumatran orangutan) (Pongo pygmaeus abelii)
ACD11_RAT	ACD11_RAT	Acad11	Acyl-CoA dehydrogenase family member 11 (ACAD-11)	fatty acid beta-oxidation using acyl-CoA dehydrogenase [GO:0033539]; lipid homeostasis [GO:0055088]	0	0	0	0	0	0	36.946	0.496	0	0	0.471	21.202	0	0	0	0	1.3.99.-	K11730	Eukaryota	Chordata	Mammalia	Rodentia	Muridae	Rattus	Rattus norvegicus (Rat)
ACAD8_BOVIN	ACAD8_BOVIN	ACAD8	Isobutyryl-CoA dehydrogenase, mitochondrial (Acyl-CoA dehydrogenase family member 8) (ACAD-8)	branched-chain amino acid catabolic process [GO:0009083]; fatty acid beta-oxidation using acyl-CoA dehydrogenase [GO:0033539]; lipid homeostasis [GO:0055088]; valine catabolic process [GO:0006574]	5.987	0	0	0	0	0	0	0	0	0	0	0	0	0	0	0	1.3.99.-	K11538	Eukaryota	Chordata	Mammalia		Bovidae	Bos (oxen, cattle)	Bos taurus (Bovine)
ACAD8_DICDI	ACAD8_DICDI	acad8	Isobutyryl-CoA dehydrogenase, mitochondrial (Acyl-CoA dehydrogenase family member 8 homolog)	branched-chain amino acid catabolic process [GO:0009083]; fatty acid beta-oxidation using acyl-CoA dehydrogenase [GO:0033539]; lipid homeostasis [GO:0055088]; valine catabolic process [GO:0006574]	231.718	1.998	0	0	0	0.23	15.837	0	19.313	2.215	0.346	0	0.316	21.357	1.118	0	1.3.99.-	K11538	Eukaryota			Dictyosteliida (dictyostelid cellular slime molds)		Dictyostelium	Dictyostelium discoideum (Slime mold)
ACAD8_MOUSE	ACAD8_MOUSE	Acad8	Isobutyryl-CoA dehydrogenase, mitochondrial (Acyl-CoA dehydrogenase family member 8) (ACAD-8)	branched-chain amino acid catabolic process [GO:0009083]; fatty acid beta-oxidation using acyl-CoA dehydrogenase [GO:0033539]; lipid homeostasis [GO:0055088]; valine catabolic process [GO:0006574]	0	0	0	0	0	0	0	32.677	0	0	0	0	0	0	0	0	1.3.99.-	K11538	Eukaryota	Chordata	Mammalia	Rodentia	Muridae	Mus	Mus musculus (Mouse)
ACAD9_HUMAN	ACAD9_HUMAN	ACAD9	Acyl-CoA dehydrogenase family member 9, mitochondrial (ACAD-9)	fatty acid beta-oxidation using acyl-CoA dehydrogenase [GO:0033539]; lipid homeostasis [GO:0055088]; mitochondrial respiratory chain complex I assembly [GO:0032981]	23.096	0	0	0	0	0	0	0	0	31.83	0	11.522	0	3.5	0	0	1.3.99.-	K15980	Eukaryota	Chordata	Mammalia	Primates	Hominidae (great apes)	Homo	Homo sapiens (Human)
ACADL_MACFA	ACADL_MACFA	ACADL	Long-chain specific acyl-CoA dehydrogenase, mitochondrial (LCAD)	fatty acid metabolic process [GO:0006631]	0	2.831	0	0	0	0	0	0	0	0	0	0	0	0	0	0	1.3.8.8	K00255	Eukaryota	Chordata	Mammalia	Primates	Cercopithecidae (Old World monkeys)	Macaca (macaques)	Macaca fascicularis (Crab-eating macaque) (Cynomolgus monkey)
ACADL_MOUSE	ACADL_MOUSE	Acadl	Long-chain specific acyl-CoA dehydrogenase, mitochondrial (LCAD)	carnitine catabolic process [GO:0042413]; carnitine metabolic process, CoA-linked [GO:0019254]; cellular lipid catabolic process [GO:0044242]; fatty acid beta-oxidation using acyl-CoA dehydrogenase [GO:0033539]; fatty acid catabolic process [GO:0009062]; lipid homeostasis [GO:0055088]; long-chain fatty acid catabolic process [GO:0042758]; negative regulation of fatty acid biosynthetic process [GO…	0	2.85	0	0	0	0	0	0	0	0	0	0	0	0	0	0	1.3.8.8	K00255	Eukaryota	Chordata	Mammalia	Rodentia	Muridae	Mus	Mus musculus (Mouse)
ACADL_RAT	ACADL_RAT	Acadl	Long-chain specific acyl-CoA dehydrogenase, mitochondrial (LCAD)	carnitine metabolic process, CoA-linked [GO:0019254]; fatty acid beta-oxidation using acyl-CoA dehydrogenase [GO:0033539]; lipid homeostasis [GO:0055088]; long-chain fatty acid catabolic process [GO:0042758]; protein homotetramerization [GO:0051289]	0	0	27.579	0	0	0	13.815	0	0	0	0	0	0	0	0	0	1.3.8.8	K00255	Eukaryota	Chordata	Mammalia	Rodentia	Muridae	Rattus	Rattus norvegicus (Rat)
ACADL_PIG	ACADL_PIG	ACADL	Long-chain specific acyl-CoA dehydrogenase, mitochondrial (LCAD)	carnitine metabolic process, CoA-linked [GO:0019254]; fatty acid beta-oxidation using acyl-CoA dehydrogenase [GO:0033539]; lipid homeostasis [GO:0055088]; long-chain fatty acid catabolic process [GO:0042758]	0	0	56.281	0	0	0	0	0	0	0	0	0	0	0	0	0	1.3.8.8	K00255	Eukaryota	Chordata	Mammalia		Suidae (pigs)	Sus	Sus scrofa (Pig)
ACADM_BOVIN	ACADM_BOVIN	ACADM	Medium-chain specific acyl-CoA dehydrogenase, mitochondrial (MCAD)	cardiac muscle cell differentiation [GO:0055007]; carnitine metabolic process, CoA-linked [GO:0019254]; fatty acid beta-oxidation [GO:0006635]; fatty acid beta-oxidation using acyl-CoA dehydrogenase [GO:0033539]; glycogen biosynthetic process [GO:0005978]; lipid homeostasis [GO:0055088]; liver development [GO:0001889]; medium-chain fatty acid metabolic process [GO:0051791]; post-embryonic develop…	0	2.467	0	0	0	0	0	0	0	5.907	0	0	0	0	0	0	1.3.8.7	K00249	Eukaryota	Chordata	Mammalia		Bovidae	Bos (oxen, cattle)	Bos taurus (Bovine)
ACADM_MACFA	ACADM_MACFA	ACADM	Medium-chain specific acyl-CoA dehydrogenase, mitochondrial (MCAD)	fatty acid beta-oxidation [GO:0006635]; fatty acid beta-oxidation using acyl-CoA dehydrogenase [GO:0033539]	0	0	0	0	0	0	0	0	0	0	0	0	0	0	0	0	1.3.8.7		Eukaryota	Chordata	Mammalia	Primates	Cercopithecidae (Old World monkeys)	Macaca (macaques)	Macaca fascicularis (Crab-eating macaque) (Cynomolgus monkey)
ACADM_MOUSE	ACADM_MOUSE	Acadm	Medium-chain specific acyl-CoA dehydrogenase, mitochondrial (MCAD)	cardiac muscle cell differentiation [GO:0055007]; carnitine biosynthetic process [GO:0045329]; carnitine metabolic process [GO:0009437]; carnitine metabolic process, CoA-linked [GO:0019254]; fatty acid beta-oxidation [GO:0006635]; fatty acid beta-oxidation using acyl-CoA dehydrogenase [GO:0033539]; glycogen biosynthetic process [GO:0005978]; heart development [GO:0007507]; lipid homeostasis [GO:0…	0	0	66.883	0	0	0	0	0	0	0	0	0	0	3.225	0	0	1.3.8.7	K00249	Eukaryota	Chordata	Mammalia	Rodentia	Muridae	Mus	Mus musculus (Mouse)
ACADM_PANTR	ACADM_PANTR	ACADM	Medium-chain specific acyl-CoA dehydrogenase, mitochondrial (MCAD)	cardiac muscle cell differentiation [GO:0055007]; carnitine metabolic process, CoA-linked [GO:0019254]; fatty acid beta-oxidation using acyl-CoA dehydrogenase [GO:0033539]; glycogen biosynthetic process [GO:0005978]; lipid homeostasis [GO:0055088]; liver development [GO:0001889]; medium-chain fatty acid metabolic process [GO:0051791]; post-embryonic development [GO:0009791]; regulation of glucone…	0	0	0	0	0	0	0	0	0	234.235	0	0	0	0	0	0	1.3.8.7	K00249	Eukaryota	Chordata	Mammalia	Primates	Hominidae (great apes)	Pan (chimpanzees)	Pan troglodytes (Chimpanzee)
ACADM_PIG	ACADM_PIG	ACADM	Medium-chain specific acyl-CoA dehydrogenase, mitochondrial (MCAD)	cardiac muscle cell differentiation [GO:0055007]; carnitine metabolic process, CoA-linked [GO:0019254]; fatty acid beta-oxidation [GO:0006635]; fatty acid beta-oxidation using acyl-CoA dehydrogenase [GO:0033539]; glycogen biosynthetic process [GO:0005978]; lipid homeostasis [GO:0055088]; liver development [GO:0001889]; medium-chain fatty acid metabolic process [GO:0051791]; post-embryonic develop…	2.232	23.911	56.183	0	1.846	0.238	0	56.725	0	6.187	0.356	0.46	0.284	4.28	1.018	1851.93	1.3.8.7	K00249	Eukaryota	Chordata	Mammalia		Suidae (pigs)	Sus	Sus scrofa (Pig)
ACADS_BOVIN	ACADS_BOVIN	ACADS	Short-chain specific acyl-CoA dehydrogenase, mitochondrial (SCAD) (Butyryl-CoA dehydrogenase)	butyrate catabolic process [GO:0046359]; fatty acid beta-oxidation using acyl-CoA dehydrogenase [GO:0033539]; lipid homeostasis [GO:0055088]	0	0	0	213.737	0	0	0	1.606	1022.06	0	0	0	0	9.054	0	2.126	1.3.8.1	K00248	Eukaryota	Chordata	Mammalia		Bovidae	Bos (oxen, cattle)	Bos taurus (Bovine)
ACADS_HUMAN	ACADS_HUMAN	ACADS	Short-chain specific acyl-CoA dehydrogenase, mitochondrial (SCAD) (Butyryl-CoA dehydrogenase)	butyrate catabolic process [GO:0046359]; fatty acid beta-oxidation [GO:0006635]; fatty acid beta-oxidation using acyl-CoA dehydrogenase [GO:0033539]; lipid homeostasis [GO:0055088]	2.556	0.882	0	0	0	0	2.704	0	0	2.07	0	0	0	0	0	3.051	1.3.8.1	K00248	Eukaryota	Chordata	Mammalia	Primates	Hominidae (great apes)	Homo	Homo sapiens (Human)
ACADS_MOUSE	ACADS_MOUSE	Acads	Short-chain specific acyl-CoA dehydrogenase, mitochondrial (SCAD) (Butyryl-CoA dehydrogenase)	butyrate catabolic process [GO:0046359]; fatty acid beta-oxidation using acyl-CoA dehydrogenase [GO:0033539]; lipid homeostasis [GO:0055088]	0	0	0	0	0	0	0	0	0	0	0	0	0	31.443	0	0	1.3.8.1	K00248	Eukaryota	Chordata	Mammalia	Rodentia	Muridae	Mus	Mus musculus (Mouse)
ACADS_PONAB	ACADS_PONAB	ACADS	Short-chain specific acyl-CoA dehydrogenase, mitochondrial (SCAD) (Butyryl-CoA dehydrogenase)	fatty acid metabolic process [GO:0006631]	0	0	0	0	0	0	0	0	0	0	0	0	0	0	0	0	1.3.8.1		Eukaryota	Chordata	Mammalia	Primates	Hominidae (great apes)	Pongo	Pongo abelii (Sumatran orangutan) (Pongo pygmaeus abelii)
ACADS_PIG	ACADS_PIG	ACADS	Short-chain specific acyl-CoA dehydrogenase, mitochondrial (SCAD) (Butyryl-CoA dehydrogenase)	butyrate catabolic process [GO:0046359]; fatty acid beta-oxidation using acyl-CoA dehydrogenase [GO:0033539]; lipid homeostasis [GO:0055088]	9.502	0	0	0	0	0	28.221	0	0	0	0	6.375	0	0	0	6.729	1.3.8.1	K00248	Eukaryota	Chordata	Mammalia		Suidae (pigs)	Sus	Sus scrofa (Pig)
ACDSB_DICDI	ACDSB_DICDI	acadsb	Probable short/branched chain specific acyl-CoA dehydrogenase (SBCAD)	fatty acid beta-oxidation using acyl-CoA dehydrogenase [GO:0033539]; lipid homeostasis [GO:0055088]	0	0	0	0	0	0	0	0	0	0	0	0	0	0	0	0	1.3.8.5	K09478	Eukaryota			Dictyosteliida (dictyostelid cellular slime molds)		Dictyostelium	Dictyostelium discoideum (Slime mold)
ACDSB_HUMAN	ACDSB_HUMAN	ACADSB	Short/branched chain specific acyl-CoA dehydrogenase, mitochondrial (SBCAD) (2-methyl branched chain acyl-CoA dehydrogenase) (2-MEBCAD) (2-methylbutyryl-coenzyme A dehydrogenase) (2-methylbutyryl-CoA dehydrogenase)	branched-chain amino acid catabolic process [GO:0009083]; fatty acid beta-oxidation using acyl-CoA dehydrogenase [GO:0033539]; fatty acid metabolic process [GO:0006631]; lipid homeostasis [GO:0055088]	0	0	0	0	0	13.187	0	0	0	0	0	0	0	0	0	0	1.3.8.5	K09478	Eukaryota	Chordata	Mammalia	Primates	Hominidae (great apes)	Homo	Homo sapiens (Human)
ACDSB_RAT	ACDSB_RAT	Acadsb	Short/branched chain specific acyl-CoA dehydrogenase, mitochondrial (SBCAD) (2-methyl branched chain acyl-CoA dehydrogenase) (2-MEBCAD) (2-methylbutyryl-coenzyme A dehydrogenase) (2-methylbutyryl-CoA dehydrogenase)	acyl-CoA metabolic process [GO:0006637]; fatty acid beta-oxidation [GO:0006635]; fatty acid beta-oxidation using acyl-CoA dehydrogenase [GO:0033539]; fatty acid metabolic process [GO:0006631]; lipid homeostasis [GO:0055088]	0	0	24.56	0	0	0	6.233	0	0	0	0	4.603	0	14.907	0	0	1.3.8.5	K09478	Eukaryota	Chordata	Mammalia	Rodentia	Muridae	Rattus	Rattus norvegicus (Rat)
ACADV_HUMAN	ACADV_HUMAN	ACADVL	Very long-chain specific acyl-CoA dehydrogenase, mitochondrial (VLCAD)	energy derivation by oxidation of organic compounds [GO:0015980]; epithelial cell differentiation [GO:0030855]; fatty acid beta-oxidation [GO:0006635]; fatty acid beta-oxidation using acyl-CoA dehydrogenase [GO:0033539]; IRE1-mediated unfolded protein response [GO:0036498]; lipid homeostasis [GO:0055088]; negative regulation of fatty acid biosynthetic process [GO:0045717]; negative regulation of …	19.682	0	0	0	0	0	0	0	0	0	0	0	0	0	0	0	1.3.8.9	K09479	Eukaryota	Chordata	Mammalia	Primates	Hominidae (great apes)	Homo	Homo sapiens (Human)
ACADV_MACFA	ACADV_MACFA	ACADVL	Very long-chain specific acyl-CoA dehydrogenase, mitochondrial (VLCAD)	fatty acid metabolic process [GO:0006631]	0	0	0	0	0	0	0	0	0	31.495	0	18.356	0	0	0	0	1.3.8.9		Eukaryota	Chordata	Mammalia	Primates	Cercopithecidae (Old World monkeys)	Macaca (macaques)	Macaca fascicularis (Crab-eating macaque) (Cynomolgus monkey)
PGCA_BOVIN	PGCA_BOVIN	ACAN	Aggrecan core protein (Cartilage-specific proteoglycan core protein) (CSPCP)	cell adhesion [GO:0007155]; central nervous system development [GO:0007417]; skeletal system development [GO:0001501]	39.568	0	0	0	0	0	27.63	0	0	47.986	0	7.672	0	0	0	0		K06792	Eukaryota	Chordata	Mammalia		Bovidae	Bos (oxen, cattle)	Bos taurus (Bovine)
PGCA_RABIT	PGCA_RABIT	ACAN	Aggrecan core protein (Cartilage-specific proteoglycan core protein) (CSPCP) (Fragment)	cell adhesion [GO:0007155]	0	0	0	0	0	0	0	0	0	0	0	0	0	0	0	0			Eukaryota	Chordata	Mammalia	Lagomorpha	Leporidae (rabbits and hares)	Oryctolagus	Oryctolagus cuniculus (Rabbit)
PGCA_PIG	PGCA_PIG	ACAN	Aggrecan core protein (Cartilage-specific proteoglycan core protein) (CSPCP) [Cleaved into: Aggrecan core protein 2] (Fragments)	cell adhesion [GO:0007155]; central nervous system development [GO:0007417]; skeletal system development [GO:0001501]	0	0	0	0	0	0	0	0	0	0	0	0	0	0	0	0			Eukaryota	Chordata	Mammalia		Suidae (pigs)	Sus	Sus scrofa (Pig)
ACAP1_BOVIN	ACAP1_BOVIN	ACAP1	Arf-GAP with coiled-coil, ANK repeat and PH domain-containing protein 1 (Centaurin-beta-1) (Cnt-b1)		0	0	0	0	0	0	0	0	0	0	0	0	0	20.093	0	0		K12489	Eukaryota	Chordata	Mammalia		Bovidae	Bos (oxen, cattle)	Bos taurus (Bovine)
ACAP3_HUMAN	ACAP3_HUMAN	ACAP3	Arf-GAP with coiled-coil, ANK repeat and PH domain-containing protein 3 (Centaurin-beta-5) (Cnt-b5)		0	0	0	0	0	0	0	0	0	0	0	0	0	9.031	0	1.76		K12489	Eukaryota	Chordata	Mammalia	Primates	Hominidae (great apes)	Homo	Homo sapiens (Human)
THIL_BOVIN	THIL_BOVIN	ACAT1	Acetyl-CoA acetyltransferase, mitochondrial (Acetoacetyl-CoA thiolase)	fatty acid beta-oxidation [GO:0006635]	0	0	0	0	0	0	0	0.606	0	0	0	0	0	8.526	0	0	2.3.1.9	K00626	Eukaryota	Chordata	Mammalia		Bovidae	Bos (oxen, cattle)	Bos taurus (Bovine)
THIL_MOUSE	THIL_MOUSE	Acat1	Acetyl-CoA acetyltransferase, mitochondrial (Acetoacetyl-CoA thiolase)	acetyl-CoA biosynthetic process [GO:0006085]; acetyl-CoA catabolic process [GO:0046356]; adipose tissue development [GO:0060612]; brain development [GO:0007420]; coenzyme A biosynthetic process [GO:0015937]; coenzyme A metabolic process [GO:0015936]; fatty acid beta-oxidation [GO:0006635]; isoleucine catabolic process [GO:0006550]; ketone body catabolic process [GO:0046952]; liver development [GO…	0	0	0	0	0	0	0	0	0	0	0	0	0	1.916	0	0	2.3.1.9	K00626	Eukaryota	Chordata	Mammalia	Rodentia	Muridae	Mus	Mus musculus (Mouse)
THIL_RAT	THIL_RAT	Acat1	Acetyl-CoA acetyltransferase, mitochondrial (Acetoacetyl-CoA thiolase)	adipose tissue development [GO:0060612]; brain development [GO:0007420]; fatty acid beta-oxidation [GO:0006635]; liver development [GO:0001889]; metanephric proximal convoluted tubule development [GO:0072229]; protein homooligomerization [GO:0051260]; response to hormone [GO:0009725]; response to organic cyclic compound [GO:0014070]; response to starvation [GO:0042594]	0	0	0	0	0	0	0	0	0	0	0	0	0	8.744	0	0	2.3.1.9	K00626	Eukaryota	Chordata	Mammalia	Rodentia	Muridae	Rattus	Rattus norvegicus (Rat)
THILA_XENLA	THILA_XENLA	acat1-a	Acetyl-CoA acetyltransferase A, mitochondrial (Acetoacetyl-CoA thiolase A)	metabolic process [GO:0008152]	0	0	0	0	0	0	0	0	0	0	0	21.062	0	6.357	0	0	2.3.1.9	K00626	Eukaryota	Chordata	Amphibia	Anura	Pipidae	Xenopus	Xenopus laevis (African clawed frog)
RMLB_ACTS5	RMLB_ACTS5	acbB	dTDP-glucose 4,6-dehydratase	extracellular polysaccharide biosynthetic process [GO:0045226]; nucleotide-sugar metabolic process [GO:0009225]	0	0	62.432	2.815	0	0	0	0	0	0	0	0	1016.98	5.864	0	0	4.2.1.46	K01710	Bacteria	Actinobacteria	Actinobacteria (high G+C Gram-positive bacteria)	Micromonosporales	Micromonosporaceae	Actinoplanes	Actinoplanes sp. (strain ATCC 31044 / CBS 674.73 / SE50/110)
ACBD6_BOVIN	ACBD6_BOVIN	ACBD6	Acyl-CoA-binding domain-containing protein 6		0	0	0	0	0	0	0	0	0	0	0	0	0	8.871	0	0			Eukaryota	Chordata	Mammalia		Bovidae	Bos (oxen, cattle)	Bos taurus (Bovine)
ACBD6_DANRE	ACBD6_DANRE	acbd6	Acyl-CoA-binding domain-containing protein 6		0	0	0	0	0	0	0	0	0	0	0	2.901	0	0	0	0			Eukaryota	Chordata	Actinopteri	Cypriniformes	Cyprinidae	Danio	Danio rerio (Zebrafish) (Brachydanio rerio)
ACBD6_DICDI	ACBD6_DICDI	acbd6	Acyl-CoA-binding domain-containing protein 6 homolog		0	0	0	0.744	0	0	0	10.28	0	0	0	0	0	0	0	0			Eukaryota			Dictyosteliida (dictyostelid cellular slime molds)		Dictyostelium	Dictyostelium discoideum (Slime mold)
ACBD6_HUMAN	ACBD6_HUMAN	ACBD6	Acyl-CoA-binding domain-containing protein 6		0	0	0	0.874	0	0	96.045	0	0	0	0	0	0	0	0	0			Eukaryota	Chordata	Mammalia	Primates	Hominidae (great apes)	Homo	Homo sapiens (Human)
ACBD6_XENTR	ACBD6_XENTR	acbd6	Acyl-CoA-binding domain-containing protein 6		0	0	0	0	0	0	0	11.639	0	0	0	0	0	0	0	0			Eukaryota	Chordata	Amphibia	Anura	Pipidae	Xenopus	Xenopus tropicalis (Western clawed frog) (Silurana tropicalis)
ACBP1_ARATH	ACBP1_ARATH	ACBP1	Acyl-CoA-binding domain-containing protein 1 (Acyl-CoA binding protein 1)	lipid metabolic process [GO:0006629]; lipid transport [GO:0006869]; regulation of seed germination [GO:0010029]; regulation of seedling development [GO:1900140]; response to abscisic acid [GO:0009737]; response to cold [GO:0009409]; response to lead ion [GO:0010288]; seed dormancy process [GO:0010162]	17.697	0	0	0	41.886	0	0	0	0	0	0	0	0	0	0	0			Eukaryota	Streptophyta		Brassicales	Brassicaceae	Arabidopsis	Arabidopsis thaliana (Mouse-ear cress)
ACBP1_CAEEL	ACBP1_CAEEL	acbp-1	Acyl-CoA-binding protein homolog 1 (ACBP-1) (Diazepam-binding inhibitor homolog) (DBI)	determination of adult lifespan [GO:0008340]; lipid storage [GO:0019915]; transport [GO:0006810]	0	0	0	9.928	0	0	0	0	0	0	0	0	0	0	0	0			Eukaryota	Nematoda (roundworms)	Chromadorea	Rhabditida	Rhabditidae	Caenorhabditis	Caenorhabditis elegans
ACBP2_ARATH	ACBP2_ARATH	ACBP2	Acyl-CoA-binding domain-containing protein 2 (Acyl-CoA binding protein 2)	lipid transport [GO:0006869]; response to hypoxia [GO:0001666]; response to lead ion [GO:0010288]	0	0	0	0	0	0	0	0	0	0	0	0	876.499	0	0	0			Eukaryota	Streptophyta		Brassicales	Brassicaceae	Arabidopsis	Arabidopsis thaliana (Mouse-ear cress)
ACBP5_ARATH	ACBP5_ARATH	ACBP5	Acyl-CoA-binding domain-containing protein 5 (Acyl-CoA binding protein 5)	lipid transport [GO:0006869]; response to hypoxia [GO:0001666]; response to light stimulus [GO:0009416]	4.097	0	0	0	0	0	0	0	0	0	0	0	0	0	0	0			Eukaryota	Streptophyta		Brassicales	Brassicaceae	Arabidopsis	Arabidopsis thaliana (Mouse-ear cress)
ACC1_ARATH	ACC1_ARATH	ACC1	Acetyl-CoA carboxylase 1 (AtACC1) (Protein EMBRYO DEFECTIVE 22) (Protein GURKE) (Protein PASTICCINO 3) [Includes: Biotin carboxylase]	embryo development ending in seed dormancy [GO:0009793]; fatty acid elongation [GO:0030497]; malonyl-CoA biosynthetic process [GO:2001295]; meristem structural organization [GO:0009933]; primary shoot apical meristem specification [GO:0010072]; response to cytokinin [GO:0009735]; root development [GO:0048364]; shoot system development [GO:0048367]	0	0	0	0	0	0	0	0	0	0	0	0	0	0	0	0	6.4.1.2; 6.3.4.14	K11262	Eukaryota	Streptophyta		Brassicales	Brassicaceae	Arabidopsis	Arabidopsis thaliana (Mouse-ear cress)
ACC1_ORYSJ	ACC1_ORYSJ	ACC1	Acetyl-CoA carboxylase 1 [Includes: Biotin carboxylase]	fatty acid biosynthetic process [GO:0006633]; malonyl-CoA biosynthetic process [GO:2001295]	0	0	0	0	0	0	0	12.878	0	0	0	0	0	0	0	0	6.4.1.2; 6.3.4.14	K11262	Eukaryota	Streptophyta	Liliopsida	Poales	Poaceae	Oryza	Oryza sativa (Rice)
ACCA_ACAM1	ACCA_ACAM1	accA	Acetyl-coenzyme A carboxylase carboxyl transferase subunit alpha (ACCase subunit alpha) (Acetyl-CoA carboxylase carboxyltransferase subunit alpha)	fatty acid biosynthetic process [GO:0006633]; malonyl-CoA biosynthetic process [GO:2001295]	0	0	0	0	0	0	0	0	0	0	0	0	0	0	0	0	6.4.1.2	K01962	Bacteria	Cyanobacteria		Synechococcales	Acaryochloridaceae	Acaryochloris	Acaryochloris marina
ACCA_ALCBS	ACCA_ALCBS	accA	Acetyl-coenzyme A carboxylase carboxyl transferase subunit alpha (ACCase subunit alpha) (Acetyl-CoA carboxylase carboxyltransferase subunit alpha)	fatty acid biosynthetic process [GO:0006633]; malonyl-CoA biosynthetic process [GO:2001295]	0	0	0	0	0	0	0	0	0	0	0	0	0	0	0	0	6.4.1.2	K01962	Bacteria	Proteobacteria	Gammaproteobacteria	Oceanospirillales	Alcanivoracaceae	Alcanivorax	Alcanivorax borkumensis
ACCA_ALKEH	ACCA_ALKEH	accA	Acetyl-coenzyme A carboxylase carboxyl transferase subunit alpha (ACCase subunit alpha) (Acetyl-CoA carboxylase carboxyltransferase subunit alpha)	fatty acid biosynthetic process [GO:0006633]; malonyl-CoA biosynthetic process [GO:2001295]	0	0	0	0	0	0	0	10.17	0	0	0	23.838	0	0	0	0	6.4.1.2	K01962	Bacteria	Proteobacteria	Gammaproteobacteria	Chromatiales	Ectothiorhodospiraceae (purple sulfur bacteria)	Alkalilimnicola	Alkalilimnicola ehrlichii
ACCA_AQUAE	ACCA_AQUAE	accA	Acetyl-coenzyme A carboxylase carboxyl transferase subunit alpha (ACCase subunit alpha) (Acetyl-CoA carboxylase carboxyltransferase subunit alpha)	fatty acid biosynthetic process [GO:0006633]; malonyl-CoA biosynthetic process [GO:2001295]	0	0	0	0	0	0	0	0	0	0	0	0	0	12.715	0	0	6.4.1.2	K01962	Bacteria	Aquificae	Aquificae	Aquificales	Aquificaceae	Aquifex	Aquifex aeolicus
ACCA_ARCB4	ACCA_ARCB4	accA	Acetyl-coenzyme A carboxylase carboxyl transferase subunit alpha (ACCase subunit alpha) (Acetyl-CoA carboxylase carboxyltransferase subunit alpha)	fatty acid biosynthetic process [GO:0006633]; malonyl-CoA biosynthetic process [GO:2001295]	0	0	0	35.487	215.841	5.525	0	6.296	1.539	0	0	0	0	0	0.938	0	6.4.1.2	K01962	Bacteria	Proteobacteria	Epsilonproteobacteria	Campylobacterales	Campylobacteraceae	Arcobacter	Arcobacter butzleri
ACCA_CAMLR	ACCA_CAMLR	accA	Acetyl-coenzyme A carboxylase carboxyl transferase subunit alpha (ACCase subunit alpha) (Acetyl-CoA carboxylase carboxyltransferase subunit alpha)	fatty acid biosynthetic process [GO:0006633]; malonyl-CoA biosynthetic process [GO:2001295]	0	4.021	0	0	0	0	0	0	0	0	0	0	0	8.044	0	0	6.4.1.2	K01962	Bacteria	Proteobacteria	Epsilonproteobacteria	Campylobacterales	Campylobacteraceae	Campylobacter	Campylobacter lari
ACCA_BAUCH	ACCA_BAUCH	accA	Acetyl-coenzyme A carboxylase carboxyl transferase subunit alpha (ACCase subunit alpha) (Acetyl-CoA carboxylase carboxyltransferase subunit alpha)	fatty acid biosynthetic process [GO:0006633]; malonyl-CoA biosynthetic process [GO:2001295]	0	0	0	0	0	0	0	0	0	0	0	0	0	0	0	0	6.4.1.2	K01962	Bacteria	Proteobacteria	Gammaproteobacteria				Candidatus Baumannia cicadellinicola
ACCA_CHLCH	ACCA_CHLCH	accA	Acetyl-coenzyme A carboxylase carboxyl transferase subunit alpha (ACCase subunit alpha) (Acetyl-CoA carboxylase carboxyltransferase subunit alpha)	fatty acid biosynthetic process [GO:0006633]; malonyl-CoA biosynthetic process [GO:2001295]	0	0	0	0	0	0	0	4.369	0	0	61.556	0	0	14.47	0	0	6.4.1.2	K01962	Bacteria	Chlorobi	Chlorobia	Chlorobiales	Chlorobiaceae	Chlorobium	Chlorobium chlorochromatii
ACCA_CHLPD	ACCA_CHLPD	accA	Acetyl-coenzyme A carboxylase carboxyl transferase subunit alpha (ACCase subunit alpha) (Acetyl-CoA carboxylase carboxyltransferase subunit alpha)	fatty acid biosynthetic process [GO:0006633]; malonyl-CoA biosynthetic process [GO:2001295]	0	0	0	0	0	0	0	0	0	0	0	11.996	0	0	0	0	6.4.1.2	K01962	Bacteria	Chlorobi	Chlorobia	Chlorobiales	Chlorobiaceae	Chlorobium	Chlorobium phaeobacteroides
ACCA_CHRVO	ACCA_CHRVO	accA	Acetyl-coenzyme A carboxylase carboxyl transferase subunit alpha (ACCase subunit alpha) (Acetyl-CoA carboxylase carboxyltransferase subunit alpha)	fatty acid biosynthetic process [GO:0006633]; malonyl-CoA biosynthetic process [GO:2001295]	0	0	0	0	0	0	0	0	0	0	0	0	0	42.356	0	0	6.4.1.2	K01962	Bacteria	Proteobacteria	Betaproteobacteria	Neisseriales	Chromobacteriaceae	Chromobacterium	Chromobacterium violaceum
ACAC_DICDI	ACAC_DICDI	accA	Acetyl-CoA carboxylase (ACC-alpha) [Includes: Biotin carboxylase]	fatty acid biosynthetic process [GO:0006633]; malonyl-CoA biosynthetic process [GO:2001295]; protein import into nucleus [GO:0006606]	0	10.022	0	0	0	0	0	8.426	0	0	0	21.202	0	3.5	0	0	6.4.1.2; 6.3.4.14	K11262	Eukaryota			Dictyosteliida (dictyostelid cellular slime molds)		Dictyostelium	Dictyostelium discoideum (Slime mold)
ACCA_FUSNN	ACCA_FUSNN	accA	Acetyl-coenzyme A carboxylase carboxyl transferase subunit alpha (ACCase subunit alpha) (Acetyl-CoA carboxylase carboxyltransferase subunit alpha)	fatty acid biosynthetic process [GO:0006633]; malonyl-CoA biosynthetic process [GO:2001295]	0.792	0	0	0	0	0	0	2.974	0	0	0	0	0	7.677	0	0	6.4.1.2	K01962	Bacteria	Fusobacteria	Fusobacteriia	Fusobacteriales	Fusobacteriaceae	Fusobacterium	Fusobacterium nucleatum
ACCA_GEOMG	ACCA_GEOMG	accA	Acetyl-coenzyme A carboxylase carboxyl transferase subunit alpha (ACCase subunit alpha) (Acetyl-CoA carboxylase carboxyltransferase subunit alpha)	fatty acid biosynthetic process [GO:0006633]; malonyl-CoA biosynthetic process [GO:2001295]	0	0	0	0	0	0	0	0	0	0	9.316	0	0	0	0	0	6.4.1.2	K01962	Bacteria	Proteobacteria	Deltaproteobacteria	Desulfuromonadales	Geobacteraceae	Geobacter	Geobacter metallireducens
ACCA_GRAFK	ACCA_GRAFK	accA	Acetyl-coenzyme A carboxylase carboxyl transferase subunit alpha (ACCase subunit alpha) (Acetyl-CoA carboxylase carboxyltransferase subunit alpha)	fatty acid biosynthetic process [GO:0006633]; malonyl-CoA biosynthetic process [GO:2001295]	0	0	0	8.173	0	0	0	0	0	0	0	0	0	0	0	0	6.4.1.2	K01962	Bacteria	Bacteroidetes	Flavobacteriia	Flavobacteriales	Flavobacteriaceae	Gramella	Gramella forsetii
ACCA_HAEIN	ACCA_HAEIN	accA	Acetyl-coenzyme A carboxylase carboxyl transferase subunit alpha (ACCase subunit alpha) (Acetyl-CoA carboxylase carboxyltransferase subunit alpha)	fatty acid biosynthetic process [GO:0006633]; malonyl-CoA biosynthetic process [GO:2001295]	0	3.879	0	0	0	0	0	3.864	0	0	0	0	0	0	0	0	6.4.1.2	K01962	Bacteria	Proteobacteria	Gammaproteobacteria	Pasteurellales	Pasteurellaceae	Haemophilus	Haemophilus influenzae
ACCA_PELCD	ACCA_PELCD	accA	Acetyl-coenzyme A carboxylase carboxyl transferase subunit alpha (ACCase subunit alpha) (Acetyl-CoA carboxylase carboxyltransferase subunit alpha)	fatty acid biosynthetic process [GO:0006633]; malonyl-CoA biosynthetic process [GO:2001295]	0	0	0	34.26	0	0	0	0	0	0	0	24.591	0	0	0	0	6.4.1.2	K01962	Bacteria	Proteobacteria	Deltaproteobacteria	Desulfuromonadales	Desulfuromonadaceae	Pelobacter	Pelobacter carbinolicus
ACCA_PHOPR	ACCA_PHOPR	accA	Acetyl-coenzyme A carboxylase carboxyl transferase subunit alpha (ACCase subunit alpha) (Acetyl-CoA carboxylase carboxyltransferase subunit alpha)	fatty acid biosynthetic process [GO:0006633]; malonyl-CoA biosynthetic process [GO:2001295]	0	0	0	0	0	0	0	0	0	0	40.502	0	0	0	0	0	6.4.1.2	K01962	Bacteria	Proteobacteria	Gammaproteobacteria	Vibrionales	Vibrionaceae	Photobacterium	Photobacterium profundum
ACCA_PROA2	ACCA_PROA2	accA	Acetyl-coenzyme A carboxylase carboxyl transferase subunit alpha (ACCase subunit alpha) (Acetyl-CoA carboxylase carboxyltransferase subunit alpha)	fatty acid biosynthetic process [GO:0006633]; malonyl-CoA biosynthetic process [GO:2001295]	0	0	0	0	0	0	0	0	0	0	0	0	0	5.393	0	0	6.4.1.2	K01962	Bacteria	Chlorobi	Chlorobia	Chlorobiales	Chlorobiaceae	Prosthecochloris	Prosthecochloris aestuarii
ACCA_RHOBA	ACCA_RHOBA	accA	Acetyl-coenzyme A carboxylase carboxyl transferase subunit alpha (ACCase subunit alpha) (Acetyl-CoA carboxylase carboxyltransferase subunit alpha)	fatty acid biosynthetic process [GO:0006633]; malonyl-CoA biosynthetic process [GO:2001295]	0	0	0	0	9.071	0	0	0	0	0	0	0	0	0	0	0	6.4.1.2	K01962	Bacteria	Planctomycetes	Planctomycetia	Planctomycetales	Planctomycetaceae	Rhodopirellula	Rhodopirellula baltica
ACCA_SODGM	ACCA_SODGM	accA	Acetyl-coenzyme A carboxylase carboxyl transferase subunit alpha (ACCase subunit alpha) (Acetyl-CoA carboxylase carboxyltransferase subunit alpha)	fatty acid biosynthetic process [GO:0006633]; malonyl-CoA biosynthetic process [GO:2001295]	0	0	0	0	0	0	0	0	0	0	0	0	0	0	0	0	6.4.1.2	K01962	Bacteria	Proteobacteria	Gammaproteobacteria	Enterobacterales	Pectobacteriaceae	Sodalis (tsetse S-endosymbionts)	Sodalis glossinidius
ACCA_SPHWW	ACCA_SPHWW	accA	Acetyl-coenzyme A carboxylase carboxyl transferase subunit alpha (ACCase subunit alpha) (Acetyl-CoA carboxylase carboxyltransferase subunit alpha)	fatty acid biosynthetic process [GO:0006633]; malonyl-CoA biosynthetic process [GO:2001295]	1.44	0	0	0	0	0	0	0	0	0	0	0	0	2.685	0	0	6.4.1.2	K01962	Bacteria	Proteobacteria	Alphaproteobacteria	Sphingomonadales	Sphingomonadaceae	Sphingomonas	Sphingomonas wittichii
ACCA_SPHAL	ACCA_SPHAL	accA	Acetyl-coenzyme A carboxylase carboxyl transferase subunit alpha (ACCase subunit alpha) (Acetyl-CoA carboxylase carboxyltransferase subunit alpha)	fatty acid biosynthetic process [GO:0006633]; malonyl-CoA biosynthetic process [GO:2001295]	0	0	0	0	0	0	0	0	0	0	0	0	0	0	3.114	0	6.4.1.2	K01962	Bacteria	Proteobacteria	Alphaproteobacteria	Sphingomonadales	Sphingomonadaceae	Sphingopyxis	Sphingopyxis alaskensis
ACCA_SULDN	ACCA_SULDN	accA	Acetyl-coenzyme A carboxylase carboxyl transferase subunit alpha (ACCase subunit alpha) (Acetyl-CoA carboxylase carboxyltransferase subunit alpha)	fatty acid biosynthetic process [GO:0006633]; malonyl-CoA biosynthetic process [GO:2001295]	0	94.435	0	2.394	11.811	2.529	6.18	4.195	0	13.001	729.899	0	0	4.866	0	0	6.4.1.2	K01962	Bacteria	Proteobacteria	Epsilonproteobacteria	Campylobacterales	Helicobacteraceae	Sulfurimonas	Sulfurimonas denitrificans
ACCA_THEYD	ACCA_THEYD	accA	Acetyl-coenzyme A carboxylase carboxyl transferase subunit alpha (ACCase subunit alpha) (Acetyl-CoA carboxylase carboxyltransferase subunit alpha)	fatty acid biosynthetic process [GO:0006633]; malonyl-CoA biosynthetic process [GO:2001295]	0	0	0	0	0	0	0	0	0	0	0	0	0	3.615	0	0	6.4.1.2	K01962	Bacteria	Nitrospirae	Nitrospira	Nitrospirales	Nitrospiraceae	Thermodesulfovibrio	Thermodesulfovibrio yellowstonii
ACCA_THISH	ACCA_THISH	accA	Acetyl-coenzyme A carboxylase carboxyl transferase subunit alpha (ACCase subunit alpha) (Acetyl-CoA carboxylase carboxyltransferase subunit alpha)	fatty acid biosynthetic process [GO:0006633]; malonyl-CoA biosynthetic process [GO:2001295]	0	0	0	0	0	0	0	0	0	0	0	29.013	0	0	0	0	6.4.1.2	K01962	Bacteria	Proteobacteria	Gammaproteobacteria	Chromatiales	Ectothiorhodospiraceae (purple sulfur bacteria)	Thioalkalivibrio	Thioalkalivibrio sulfidiphilus
ACCA_TOLAT	ACCA_TOLAT	accA	Acetyl-coenzyme A carboxylase carboxyl transferase subunit alpha (ACCase subunit alpha) (Acetyl-CoA carboxylase carboxyltransferase subunit alpha)	fatty acid biosynthetic process [GO:0006633]; malonyl-CoA biosynthetic process [GO:2001295]	0	0	0	0	0	0	0	19.064	0	0	0	0	0	0	0	0	6.4.1.2	K01962	Bacteria	Proteobacteria	Gammaproteobacteria	Aeromonadales	Aeromonadaceae	Tolumonas	Tolumonas auensis
ACCA_UNCTG	ACCA_UNCTG	accA	Acetyl-coenzyme A carboxylase carboxyl transferase subunit alpha (ACCase subunit alpha) (Acetyl-CoA carboxylase carboxyltransferase subunit alpha)	fatty acid biosynthetic process [GO:0006633]; malonyl-CoA biosynthetic process [GO:2001295]	16.275	0	0	0	0	0	0	0	0	0	0	0	0	0	0	0	6.4.1.2	K01962	Bacteria	Elusimicrobia					uncultured Termite group 1 bacterium
ACCA_VIBVY	ACCA_VIBVY	accA	Acetyl-coenzyme A carboxylase carboxyl transferase subunit alpha (ACCase subunit alpha) (Acetyl-CoA carboxylase carboxyltransferase subunit alpha)	fatty acid biosynthetic process [GO:0006633]; malonyl-CoA biosynthetic process [GO:2001295]	0	105.814	0	0	0	0	0	0	0	0	0	0	0	0	0	0	6.4.1.2	K01962	Bacteria	Proteobacteria	Gammaproteobacteria	Vibrionales	Vibrionaceae	Vibrio	Vibrio vulnificus
BCCP_BACSU	BCCP_BACSU	accB	Biotin carboxyl carrier protein of acetyl-CoA carboxylase (BCCP)	fatty acid biosynthetic process [GO:0006633]	0	8.03	0	0	0	0	0	0	0	0	0	12.345	0	0	0	0		K02160	Bacteria	Firmicutes	Bacilli	Bacillales	Bacillaceae	Bacillus	Bacillus subtilis
BCCP_CHLMU	BCCP_CHLMU	accB	Biotin carboxyl carrier protein of acetyl-CoA carboxylase (BCCP)	fatty acid biosynthetic process [GO:0006633]	0	0	0	0	0	72.842	0	10.904	0	0	0	0	0	0	0	0		K02160	Bacteria	Chlamydiae	Chlamydiia	Chlamydiales	Chlamydiaceae	Chlamydia	Chlamydia muridarum
BCCP_CHLTR	BCCP_CHLTR	accB	Biotin carboxyl carrier protein of acetyl-CoA carboxylase (BCCP)	fatty acid biosynthetic process [GO:0006633]	2.118	0	0	0	0	0	0	0	0	0	0	0	0	12.566	0	0		K02160	Bacteria	Chlamydiae	Chlamydiia	Chlamydiales	Chlamydiaceae	Chlamydia	Chlamydia trachomatis
BCCP_NOSS1	BCCP_NOSS1	accB	Biotin carboxyl carrier protein of acetyl-CoA carboxylase (BCCP)	fatty acid biosynthetic process [GO:0006633]	11.02	1.178	0	14.746	27.503	3.303	357.62	17.468	18.145	38.969	30.917	0	0	0	0	0		K02160	Bacteria	Cyanobacteria		Nostocales	Nostocaceae	Nostoc	Nostoc sp. (strain PCC 7120 / SAG 25.82 / UTEX 2576)
BCCP_PORPU	BCCP_PORPU	accB	Biotin carboxyl carrier protein of acetyl-CoA carboxylase (BCCP)	fatty acid biosynthetic process [GO:0006633]	0	0	0	0	0	0	0	0	0	0	0	0	0	4.441	0	0			Eukaryota		Bangiophyceae	Bangiales	Bangiaceae	Porphyra	Porphyra purpurea (Red seaweed) (Ulva purpurea)
BCCP_PSEAE	BCCP_PSEAE	accB	Biotin carboxyl carrier protein of acetyl-CoA carboxylase (BCCP)	fatty acid biosynthetic process [GO:0006633]	0	0	0	0	0	0	265.21	3.708	0	0	0	0	0	0	0	0		K02160	Bacteria	Proteobacteria	Gammaproteobacteria	Pseudomonadales	Pseudomonadaceae	Pseudomonas	Pseudomonas aeruginosa
BCCP_SHIFL	BCCP_SHIFL	accB	Biotin carboxyl carrier protein of acetyl-CoA carboxylase (BCCP)	fatty acid biosynthetic process [GO:0006633]	0	40.619	0	0	0	0	0	0	0	0	0	21.411	0	0	0	0		K02160	Bacteria	Proteobacteria	Gammaproteobacteria	Enterobacterales	Enterobacteriaceae	Shigella	Shigella flexneri
BCCP_STRP6	BCCP_STRP6	accB	Biotin carboxyl carrier protein of acetyl-CoA carboxylase (BCCP)	fatty acid biosynthetic process [GO:0006633]	0.996	10.009	0	0	0.332	0	0	3.249	0	0	0	11.019	0	2.169	0	0		K02160	Bacteria	Firmicutes	Bacilli	Lactobacillales	Streptococcaceae	Streptococcus	Streptococcus pyogenes
ACCC_ALLVD	ACCC_ALLVD	accC	Biotin carboxylase (Acetyl-CoA carboxylase subunit A) (ACC)	fatty acid biosynthetic process [GO:0006633]; malonyl-CoA biosynthetic process [GO:2001295]	0	0	0	0	0	0	0	0	0	8.671	0	0	0	0	0	0	6.3.4.14; 6.4.1.2	K01961	Bacteria	Proteobacteria	Gammaproteobacteria	Chromatiales	Chromatiaceae	Allochromatium	Allochromatium vinosum (Chromatium vinosum)
ACCC_BACHD	ACCC_BACHD	accC	Biotin carboxylase (Acetyl-CoA carboxylase subunit A) (ACC)	fatty acid biosynthetic process [GO:0006633]; malonyl-CoA biosynthetic process [GO:2001295]	0	37.825	0	0	0	0	32.856	0	0	0	0	15.804	0	0	0	0	6.3.4.14; 6.4.1.2	K01961	Bacteria	Firmicutes	Bacilli	Bacillales	Bacillaceae	Bacillus	Bacillus halodurans
ACCC_ECO57	ACCC_ECO57	accC	Biotin carboxylase (Acetyl-CoA carboxylase subunit A) (ACC)	fatty acid biosynthetic process [GO:0006633]; malonyl-CoA biosynthetic process [GO:2001295]	0	0	0	0	0	0	0	22.91	0	0	0	9.178	0	0	0	0	6.3.4.14; 6.4.1.2	K01961	Bacteria	Proteobacteria	Gammaproteobacteria	Enterobacterales	Enterobacteriaceae	Escherichia	Escherichia coli
ACCC_ECOLI	ACCC_ECOLI	accC	Biotin carboxylase (Acetyl-CoA carboxylase subunit A) (ACC)	fatty acid biosynthetic process [GO:0006633]; malonyl-CoA biosynthetic process [GO:2001295]; negative regulation of fatty acid biosynthetic process [GO:0045717]	0	0	0	0	0	0	0	0	0	8.973	0	21.606	0	0	0	0	6.3.4.14; 6.4.1.2	K01961	Bacteria	Proteobacteria	Gammaproteobacteria	Enterobacterales	Enterobacteriaceae	Escherichia	Escherichia coli
ACCC_HAEIN	ACCC_HAEIN	accC	Biotin carboxylase (Acetyl-CoA carboxylase subunit A) (ACC)	fatty acid biosynthetic process [GO:0006633]; malonyl-CoA biosynthetic process [GO:2001295]	0	149.776	10.209	25.684	12.768	0	6.567	0	0	0	0	0	0	0	0	0	6.3.4.14; 6.4.1.2	K01961	Bacteria	Proteobacteria	Gammaproteobacteria	Pasteurellales	Pasteurellaceae	Haemophilus	Haemophilus influenzae
ACCC_NOSS1	ACCC_NOSS1	accC	Biotin carboxylase (Acetyl-CoA carboxylase subunit A) (ACC)	fatty acid biosynthetic process [GO:0006633]; malonyl-CoA biosynthetic process [GO:2001295]	28.969	50.622	45.609	46.432	22.802	86.328	0	42.02	276.745	875.573	38.205	6.765	0	23.766	0	0	6.3.4.14; 6.4.1.2	K01961	Bacteria	Cyanobacteria		Nostocales	Nostocaceae	Nostoc	Nostoc sp. (strain PCC 7120 / SAG 25.82 / UTEX 2576)
ACCC_PSEAE	ACCC_PSEAE	accC	Biotin carboxylase (Acetyl-CoA carboxylase subunit A) (ACC)	fatty acid biosynthetic process [GO:0006633]; malonyl-CoA biosynthetic process [GO:2001295]	0	0	0	0	0	45.846	0	3.754	0	0	0	0	0	0	0	0	6.3.4.14; 6.4.1.2	K01961	Bacteria	Proteobacteria	Gammaproteobacteria	Pseudomonadales	Pseudomonadaceae	Pseudomonas	Pseudomonas aeruginosa
ACCC1_BACSU	ACCC1_BACSU	accC1	Biotin carboxylase 1 (Acetyl-CoA carboxylase subunit A 1) (ACC 1)	fatty acid biosynthetic process [GO:0006633]; malonyl-CoA biosynthetic process [GO:2001295]	67.955	4.175	0	0	418.466	0	0	1.313	13.909	0	65.96	1.437	0	46.591	0	0	6.3.4.14; 6.4.1.2	K01961	Bacteria	Firmicutes	Bacilli	Bacillales	Bacillaceae	Bacillus	Bacillus subtilis
ACCC2_BACSU	ACCC2_BACSU	accC2	Biotin carboxylase 2 (Acetyl-CoA carboxylase subunit A 2) (ACC 2)	fatty acid biosynthetic process [GO:0006633]; malonyl-CoA biosynthetic process [GO:2001295]	0	0	0	0	0	0	0	0	9.291	24.345	241.937	0	0	8.641	0	0	6.3.4.14; 6.4.1.2	K01961	Bacteria	Firmicutes	Bacilli	Bacillales	Bacillaceae	Bacillus	Bacillus subtilis
ACCD_ACTP7	ACCD_ACTP7	accD	Acetyl-coenzyme A carboxylase carboxyl transferase subunit beta (ACCase subunit beta) (Acetyl-CoA carboxylase carboxyltransferase subunit beta)	fatty acid biosynthetic process [GO:0006633]; malonyl-CoA biosynthetic process [GO:2001295]	0	0	0	0	0	0	0	25.793	0	0	0	0	0	0	0	11.945	6.4.1.2	K01963	Bacteria	Proteobacteria	Gammaproteobacteria	Pasteurellales	Pasteurellaceae	Actinobacillus	Actinobacillus pleuropneumoniae (Haemophilus pleuropneumoniae)
ACCD_BARGA	ACCD_BARGA	accD	Acetyl-coenzyme A carboxylase carboxyl transferase subunit beta (ACCase subunit beta) (Acetyl-CoA carboxylase carboxyltransferase subunit beta)	fatty acid biosynthetic process [GO:0006633]; malonyl-CoA biosynthetic process [GO:2001295]	0	0	0	0	0	0	0	0	0	62.989	0	0	0	0	0	0	6.4.1.2	K01963	Bacteria	Proteobacteria	Alphaproteobacteria	Rhizobiales	Bartonellaceae	Bartonella	Bartonella grahamii
ACCD_BART1	ACCD_BART1	accD	Acetyl-coenzyme A carboxylase carboxyl transferase subunit beta (ACCase subunit beta) (Acetyl-CoA carboxylase carboxyltransferase subunit beta)	fatty acid biosynthetic process [GO:0006633]; malonyl-CoA biosynthetic process [GO:2001295]	0	0	0	0	0	0	0	0	0	25.196	0	0	0	0	0	0	6.4.1.2	K01963	Bacteria	Proteobacteria	Alphaproteobacteria	Rhizobiales	Bartonellaceae	Bartonella	Bartonella tribocorum
ACCD_BURCJ	ACCD_BURCJ	accD	Acetyl-coenzyme A carboxylase carboxyl transferase subunit beta (ACCase subunit beta) (Acetyl-CoA carboxylase carboxyltransferase subunit beta)	fatty acid biosynthetic process [GO:0006633]; malonyl-CoA biosynthetic process [GO:2001295]	0	0	0	1.587	0	0	0	0	0	0	1.673	0	0	0	0	0	6.4.1.2	K01963	Bacteria	Proteobacteria	Betaproteobacteria	Burkholderiales	Burkholderiaceae	Burkholderia	Burkholderia cenocepacia
ACCD_AMOA5	ACCD_AMOA5	accD	Acetyl-coenzyme A carboxylase carboxyl transferase subunit beta (ACCase subunit beta) (Acetyl-CoA carboxylase carboxyltransferase subunit beta)	fatty acid biosynthetic process [GO:0006633]; malonyl-CoA biosynthetic process [GO:2001295]	0	0	0	0	0	0	0	0	0	0	0	15.009	0	0	0	0	6.4.1.2	K01963	Bacteria	Bacteroidetes	Cytophagia	Cytophagales	Amoebophilaceae	Candidatus Amoebophilus	Candidatus Amoebophilus asiaticus
ACCD_CARHZ	ACCD_CARHZ	accD	Acetyl-coenzyme A carboxylase carboxyl transferase subunit beta (ACCase subunit beta) (Acetyl-CoA carboxylase carboxyltransferase subunit beta)	fatty acid biosynthetic process [GO:0006633]; malonyl-CoA biosynthetic process [GO:2001295]	0	0	0	0	0	1.498	0	5.103	0	0	0	0	0	9.674	0	0	6.4.1.2	K01963	Bacteria	Firmicutes	Clostridia	Thermoanaerobacterales	Thermoanaerobacteraceae	Carboxydothermus	Carboxydothermus hydrogenoformans
ACCD_CHLCH	ACCD_CHLCH	accD	Acetyl-coenzyme A carboxylase carboxyl transferase subunit beta (ACCase subunit beta) (Acetyl-CoA carboxylase carboxyltransferase subunit beta)	fatty acid biosynthetic process [GO:0006633]; malonyl-CoA biosynthetic process [GO:2001295]	0	0	0	0	0	0	0	0	0	0	0	0	0	8.744	0	0	6.4.1.2	K01963	Bacteria	Chlorobi	Chlorobia	Chlorobiales	Chlorobiaceae	Chlorobium	Chlorobium chlorochromatii
ACCD_PROVI	ACCD_CHLPM	accD	Acetyl-coenzyme A carboxylase carboxyl transferase subunit beta (ACCase subunit beta) (Acetyl-CoA carboxylase carboxyltransferase subunit beta)	fatty acid biosynthetic process [GO:0006633]; malonyl-CoA biosynthetic process [GO:2001295]	0	8.159	0	0	0	0	0	0	0	0	0	0	0	0	0	0	6.4.1.2	K01963	Bacteria	Chlorobi	Chlorobia	Chlorobiales	Chlorobiaceae	Chlorobium	Chlorobium phaeovibrioides
ACCD_COXBN	ACCD_COXBN	accD	Acetyl-coenzyme A carboxylase carboxyl transferase subunit beta (ACCase subunit beta) (Acetyl-CoA carboxylase carboxyltransferase subunit beta)	fatty acid biosynthetic process [GO:0006633]; malonyl-CoA biosynthetic process [GO:2001295]	0	0	0	0	0	0	0	0	0	15.082	0	0	0	0	0	0	6.4.1.2	K01963	Bacteria	Proteobacteria	Gammaproteobacteria	Legionellales	Coxiellaceae	Coxiella	Coxiella burnetii
ACCD_CUPTR	ACCD_CUPTR	accD	Acetyl-coenzyme A carboxylase carboxyl transferase subunit beta (ACCase subunit beta) (Acetyl-CoA carboxylase carboxyltransferase subunit beta)	fatty acid biosynthetic process [GO:0006633]; malonyl-CoA biosynthetic process [GO:2001295]	0	0	0	0	0	0	0	0	0	0	0	0	0	0	70.395	0	6.4.1.2	K01963	Bacteria	Proteobacteria	Betaproteobacteria	Burkholderiales	Burkholderiaceae	Cupriavidus	Cupriavidus taiwanensis
ACCD_FUSNN	ACCD_FUSNN	accD	Acetyl-coenzyme A carboxylase carboxyl transferase subunit beta (ACCase subunit beta) (Acetyl-CoA carboxylase carboxyltransferase subunit beta)	fatty acid biosynthetic process [GO:0006633]; malonyl-CoA biosynthetic process [GO:2001295]	8.458	0	0	0	0	0	0	0	0	0	0	0	0	2.628	0	0	6.4.1.2	K01963	Bacteria	Fusobacteria	Fusobacteriia	Fusobacteriales	Fusobacteriaceae	Fusobacterium	Fusobacterium nucleatum
ACCD_GEOKA	ACCD_GEOKA	accD	Acetyl-coenzyme A carboxylase carboxyl transferase subunit beta (ACCase subunit beta) (Acetyl-CoA carboxylase carboxyltransferase subunit beta)	fatty acid biosynthetic process [GO:0006633]; malonyl-CoA biosynthetic process [GO:2001295]	0	13.642	0	0	0	0	0	0	0	0	0	0	0	0	0	0	6.4.1.2	K01963	Bacteria	Firmicutes	Bacilli	Bacillales	Bacillaceae	Geobacillus	Geobacillus kaustophilus
ACCD_GEOBB	ACCD_GEOBB	accD	Acetyl-coenzyme A carboxylase carboxyl transferase subunit beta (ACCase subunit beta) (Acetyl-CoA carboxylase carboxyltransferase subunit beta)	fatty acid biosynthetic process [GO:0006633]; malonyl-CoA biosynthetic process [GO:2001295]	37.079	21.931	0	5.996	0	2.375	0	2.662	22.348	0	0	10.42	0	14.826	0	0	6.4.1.2	K01963	Bacteria	Proteobacteria	Deltaproteobacteria	Desulfuromonadales	Geobacteraceae	Geobacter	Geobacter bemidjiensis
ACCD_GLUOX	ACCD_GLUOX	accD	Acetyl-coenzyme A carboxylase carboxyl transferase subunit beta (ACCase subunit beta) (Acetyl-CoA carboxylase carboxyltransferase subunit beta)	fatty acid biosynthetic process [GO:0006633]; malonyl-CoA biosynthetic process [GO:2001295]	0	0	0	18.243	0	0	0	0	0	0	0	0	0	0	0	0	6.4.1.2	K01963	Bacteria	Proteobacteria	Alphaproteobacteria	Rhodospirillales	Acetobacteraceae	Gluconobacter	Gluconobacter oxydans (Gluconobacter suboxydans)
ACCD_GRAFK	ACCD_GRAFK	accD	Acetyl-coenzyme A carboxylase carboxyl transferase subunit beta (ACCase subunit beta) (Acetyl-CoA carboxylase carboxyltransferase subunit beta)	fatty acid biosynthetic process [GO:0006633]; malonyl-CoA biosynthetic process [GO:2001295]	0	32.33	0	0	0	0	0	0	0	0	0	0	0	0	0	0	6.4.1.2	K01963	Bacteria	Bacteroidetes	Flavobacteriia	Flavobacteriales	Flavobacteriaceae	Gramella	Gramella forsetii
ACCDA_NATTJ	ACCDA_NATTJ	accD	Acetyl-coenzyme A carboxylase carboxyl transferase subunits beta/alpha (ACCase subunits beta/alpha) (Acetyl-CoA carboxylase carboxyltransferase subunits beta/alpha)	fatty acid biosynthetic process [GO:0006633]; malonyl-CoA biosynthetic process [GO:2001295]	3.893	0	0	0	0	0	0	0	0	0	0	0	0	0	0	0	6.4.1.2	K01962K01963	Bacteria	Firmicutes	Clostridia	Natranaerobiales	Natranaerobiaceae	Natranaerobius	Natranaerobius thermophilus
ACCD_NOVAD	ACCD_NOVAD	accD	Acetyl-coenzyme A carboxylase carboxyl transferase subunit beta (ACCase subunit beta) (Acetyl-CoA carboxylase carboxyltransferase subunit beta)	fatty acid biosynthetic process [GO:0006633]; malonyl-CoA biosynthetic process [GO:2001295]	0	0	0	0	0	0	0	0	0	0	5.268	0	0	0	0	0	6.4.1.2	K01963	Bacteria	Proteobacteria	Alphaproteobacteria	Sphingomonadales	Sphingomonadaceae	Novosphingobium	Novosphingobium aromaticivorans (Sphingomonas aromaticivorans)
ACCD_PEDHD	ACCD_PEDHD	accD	Acetyl-coenzyme A carboxylase carboxyl transferase subunit beta (ACCase subunit beta) (Acetyl-CoA carboxylase carboxyltransferase subunit beta)	fatty acid biosynthetic process [GO:0006633]; malonyl-CoA biosynthetic process [GO:2001295]	0	0	0	31.724	0	0	0	0	0	0	0	0	0	7.436	0	0	6.4.1.2	K01963	Bacteria	Bacteroidetes	Sphingobacteriia	Sphingobacteriales	Sphingobacteriaceae	Pedobacter	Pedobacter heparinus (Flavobacterium heparinum)
ACCD_PROMP	ACCD_PROMP	accD	Acetyl-coenzyme A carboxylase carboxyl transferase subunit beta (ACCase subunit beta) (Acetyl-CoA carboxylase carboxyltransferase subunit beta)	fatty acid biosynthetic process [GO:0006633]; malonyl-CoA biosynthetic process [GO:2001295]	0	0	0	3.435	0	0	0	0	0	0	0	0	0	0	0	0	6.4.1.2	K01963	Bacteria	Cyanobacteria		Synechococcales	Prochloraceae	Prochlorococcus	Prochlorococcus marinus
ACCD_STAS1	ACCD_STAS1	accD	Acetyl-coenzyme A carboxylase carboxyl transferase subunit beta (ACCase subunit beta) (Acetyl-CoA carboxylase carboxyltransferase subunit beta)	fatty acid biosynthetic process [GO:0006633]; malonyl-CoA biosynthetic process [GO:2001295]	0	0	0	0	0	0	0	0	0	0	0	0	236.247	0	0	0	6.4.1.2	K01963	Bacteria	Firmicutes	Bacilli	Bacillales	Staphylococcaceae	Staphylococcus	Staphylococcus saprophyticus
ACCD_STRSV	ACCD_STRSV	accD	Acetyl-coenzyme A carboxylase carboxyl transferase subunit beta (ACCase subunit beta) (Acetyl-CoA carboxylase carboxyltransferase subunit beta)	fatty acid biosynthetic process [GO:0006633]; malonyl-CoA biosynthetic process [GO:2001295]	0	0	0	0	0	0	0	0	0	0	0	0	0	0	0	9.076	6.4.1.2	K01963	Bacteria	Firmicutes	Bacilli	Lactobacillales	Streptococcaceae	Streptococcus	Streptococcus sanguinis
ACCD_WOLSU	ACCD_WOLSU	accD	Acetyl-coenzyme A carboxylase carboxyl transferase subunit beta (ACCase subunit beta) (Acetyl-CoA carboxylase carboxyltransferase subunit beta)	fatty acid biosynthetic process [GO:0006633]; malonyl-CoA biosynthetic process [GO:2001295]	42.652	29.524	0	63.472	178.67	187.17	79.527	16.458	1048.54	4.151	158.222	6.863	0	19.382	0	0	6.4.1.2	K01963	Bacteria	Proteobacteria	Epsilonproteobacteria	Campylobacterales	Helicobacteraceae	Wolinella	Wolinella succinogenes
ACCD1_EUBE2	ACCD1_EUBE2	accD1	Acetyl-coenzyme A carboxylase carboxyl transferase subunit beta 1 (ACCase subunit beta 1) (Acetyl-CoA carboxylase carboxyltransferase subunit beta 1)	fatty acid biosynthetic process [GO:0006633]; malonyl-CoA biosynthetic process [GO:2001295]	0	0	0	0	0	0	0	0	0	14.768	0	0	0	0	0	0	6.4.1.2	K01963	Bacteria	Firmicutes	Clostridia	Clostridiales	Eubacteriaceae	Eubacterium	[Eubacterium] eligens
ACCD1_VIBPA	ACCD1_VIBPA	accD1	Acetyl-coenzyme A carboxylase carboxyl transferase subunit beta 1 (ACCase subunit beta 1) (Acetyl-CoA carboxylase carboxyltransferase subunit beta 1)	fatty acid biosynthetic process [GO:0006633]; malonyl-CoA biosynthetic process [GO:2001295]	0	0	0	0	0	0	0	0	0	0	0	0	0	0	0	0	6.4.1.2	K01963	Bacteria	Proteobacteria	Gammaproteobacteria	Vibrionales	Vibrionaceae	Vibrio	Vibrio parahaemolyticus
PCC5_MYCTO	PCC5_MYCTO	accD5	Probable propionyl-CoA carboxylase beta chain 5 (PCCase) (Propanoyl-CoA:carbon dioxide ligase)		0	19.168	742.087	0	0	0	0	0	0	0	0	0	0	10.328	0	0	6.4.1.3	K01966	Bacteria	Actinobacteria	Actinobacteria (high G+C Gram-positive bacteria)	Corynebacteriales	Mycobacteriaceae	Mycobacterium	Mycobacterium tuberculosis
PCC5_MYCTU	PCC5_MYCTU	accD5	Probable propionyl-CoA carboxylase beta chain 5 (PCCase) (Propanoyl-CoA:carbon dioxide ligase)	carbon fixation [GO:0015977]	0	0	0	0	0	0	0	0	0	0	0	6.64	0	0	0	0	6.4.1.3	K01966	Bacteria	Actinobacteria	Actinobacteria (high G+C Gram-positive bacteria)	Corynebacteriales	Mycobacteriaceae	Mycobacterium	Mycobacterium tuberculosis
MTA1_ACICA	MTA1_ACICA	accIM	Modification methylase AccI (M.AccI) (Adenine-specific methyltransferase AccI)	DNA restriction-modification system [GO:0009307]	0	1.277	3.834	0	0	0	1.235	12.07	4.116	1.522	0	0	6.068	0	0	1.421	2.1.1.72		Bacteria	Proteobacteria	Gammaproteobacteria	Pseudomonadales	Moraxellaceae	Acinetobacter	Acinetobacter calcoaceticus
T2A1_ACICA	T2A1_ACICA	accIR	Type-2 restriction enzyme AccI (R.AccI) (Endonuclease AccI) (Type II restriction enzyme AccI)	DNA restriction-modification system [GO:0009307]	0	0	0	16.705	0	0	0	0	54.303	14.768	0	0	0	3.293	0	0	3.1.21.4		Bacteria	Proteobacteria	Gammaproteobacteria	Pseudomonadales	Moraxellaceae	Acinetobacter	Acinetobacter calcoaceticus
ACCR_AGRT5	ACCR_AGRFC	accR	Transcriptional repressor AccR	transcription, DNA-templated [GO:0006351]	0	0	0	21.864	0	0	0	0	0	0	0	0	0	0	0	0		K20271	Bacteria	Proteobacteria	Alphaproteobacteria	Rhizobiales	Rhizobiaceae	Agrobacterium	Agrobacterium fabrum
ACD_DESML	ACD_DESML	Acd	Glutaryl-CoA dehydrogenase (GDH(Des))	aromatic compound catabolic process [GO:0019439]	19.682	0	0	0	0	0	0	15.439	0	0	1237.52	23.113	0	7.356	0	0	1.3.99.32	K16173	Bacteria	Proteobacteria	Deltaproteobacteria	Desulfobacterales	Desulfobacteraceae	Desulfococcus	Desulfococcus multivorans
ACDA_BACSU	ACDA_BACSU	acdA	Acyl-CoA dehydrogenase	fatty acid beta-oxidation using acyl-CoA dehydrogenase [GO:0033539]; lipid homeostasis [GO:0055088]	0.336	43.196	3.328	0	0	0	63.341	9.665	21.824	16.827	0	17.436	831.446	41.839	13.732	218.192	1.3.99.-		Bacteria	Firmicutes	Bacilli	Bacillales	Bacillaceae	Bacillus	Bacillus subtilis
ACDA1_PYRFU	ACDA1_PYRFU	acdAI	Acetate--CoA ligase [ADP-forming] I subunit alpha (ADP-forming acetyl coenzyme A synthetase I subunit alpha) (ACS I subunit alpha)		27.673	0	0	44.975	0	18.721	260.264	16.742	16.398	8.123	0	0	0.49	5.003	0.878	14.123	6.2.1.13	K01905	Archaea	Euryarchaeota	Thermococci	Thermococcales	Thermococcaceae	Pyrococcus	Pyrococcus furiosus
ACDA2_PYRFU	ACDA2_PYRFU	acdAII	Acetate--CoA ligase [ADP-forming] II subunit alpha (ADP-forming acetyl coenzyme A synthetase II subunit alpha) (ACS II subunit alpha)		3.059	0	269.722	0.081	8.195	0	0.129	0	355.829	15.529	0	8.118	0	5.336	0	0	6.2.1.13		Archaea	Euryarchaeota	Thermococci	Thermococcales	Thermococcaceae	Pyrococcus	Pyrococcus furiosus
ACDB1_PYRFU	ACDB1_PYRFU	acdBI	Acetate--CoA ligase [ADP-forming] I subunit beta (ADP-forming acetyl coenzyme A synthetase I subunit beta) (ACS I subunit beta)		5.645	0	0	0	0	0	205.618	3.001	0	0	0	45.807	0	17.878	9.141	0	6.2.1.13	K01905	Archaea	Euryarchaeota	Thermococci	Thermococcales	Thermococcaceae	Pyrococcus	Pyrococcus furiosus
ACDB2_PYRFU	ACDB2_PYRFU	acdBII	Acetate--CoA ligase [ADP-forming] II subunit beta (ADP-forming acetyl coenzyme A synthetase II subunit beta) (ACS II subunit beta)		0	0	0	0	0	0	71.786	15.135	0	0	0	0	0	17.615	0	0	6.2.1.13		Archaea	Euryarchaeota	Thermococci	Thermococcales	Thermococcaceae	Pyrococcus	Pyrococcus furiosus
ACADM_CAEEL	ACADM_CAEEL	acdh-10	Probable medium-chain specific acyl-CoA dehydrogenase 10, mitochondrial (MCAD)	fatty acid beta-oxidation using acyl-CoA dehydrogenase [GO:0033539]; lipid homeostasis [GO:0055088]	0	0	0	1.017	34.885	0	0	0	0	0	0	0	0	5.267	0	3.534	1.3.8.7	K00249	Eukaryota	Nematoda (roundworms)	Chromadorea	Rhabditida	Rhabditidae	Caenorhabditis	Caenorhabditis elegans
IVD_CAEEL	IVD_CAEEL	acdh-6	Probable acyl-CoA dehydrogenase 6 (Probable isovaleryl-CoA dehydrogenase) (IVD)	fatty acid beta-oxidation using acyl-CoA dehydrogenase [GO:0033539]; leucine catabolic process [GO:0006552]; lipid homeostasis [GO:0055088]	0	0	0	0	0	0	0	0	16.235	60.774	0	0	0	5.853	0	0	1.3.8.4		Eukaryota	Nematoda (roundworms)	Chromadorea	Rhabditida	Rhabditidae	Caenorhabditis	Caenorhabditis elegans
ACE2_PAGLA	ACE2_PAGLA	ACE2	Angiotensin-converting enzyme 2 (ACE-related carboxypeptidase) [Cleaved into: Processed angiotensin-converting enzyme 2]	angiotensin maturation [GO:0002003]; receptor-mediated virion attachment to host cell [GO:0046813]	0	0	15.699	0	0	0	0	0	0	5.191	0	0	0	0	0	0	3.4.17.23		Eukaryota	Chordata	Mammalia	Carnivora	Viverridae (civets)	Paguma	Paguma larvata (Masked palm civet)
ACEA_BACHD	ACEA_BACHD	aceA	Isocitrate lyase (ICL) (Isocitrase) (Isocitratase)	glyoxylate cycle [GO:0006097]; tricarboxylic acid cycle [GO:0006099]	0	80.17	0	5.885	0	0	0	0	0	96.173	0	0	0	0	0	0	4.1.3.1	K01637	Bacteria	Firmicutes	Bacilli	Bacillales	Bacillaceae	Bacillus	Bacillus halodurans
ACEA_HALVD	ACEA_HALVD	aceA	Isocitrate lyase (ICL) (Isocitrase) (Isocitratase)	glyoxylate cycle [GO:0006097]	13.119	0	0	0	0	0	0	0	0	0	0	0	0	0	0	0	4.1.3.1	K01637	Archaea	Euryarchaeota	Halobacteria	Haloferacales	Haloferacaceae	Haloferax	Haloferax volcanii (Halobacterium volcanii)
ACEA_KOMXY	ACEA_KOMXY	aceA	Undecaprenyl-phosphate glucose phosphotransferase	polysaccharide biosynthetic process [GO:0000271]	0	0	0	0	0	0	0	0	0	0	0	0	0	0	0	0	2.7.8.31		Bacteria	Proteobacteria	Alphaproteobacteria	Rhodospirillales	Acetobacteraceae	Komagataeibacter	Komagataeibacter xylinus (Gluconacetobacter xylinus)
MASY_ECOLI	MASY_ECOLI	aceB	Malate synthase A (MSA)	glyoxylate cycle [GO:0006097]; tricarboxylic acid cycle [GO:0006099]	0	0	0	36.046	0	0	0	4.562	0	0	0	0	0	0	0	0	2.3.3.9	K01638	Bacteria	Proteobacteria	Gammaproteobacteria	Enterobacterales	Enterobacteriaceae	Escherichia	Escherichia coli
ODP1_BUCAI	ODP1_BUCAI	aceE	Pyruvate dehydrogenase E1 component (PDH E1 component)	glycolytic process [GO:0006096]	0	0	0	0	0	0	0	0	0	0	343.189	0	0	0	0	0	1.2.4.1	K00163	Bacteria	Proteobacteria	Gammaproteobacteria	Enterobacterales	Erwiniaceae	Buchnera (aphid P-endosymbionts)	Buchnera aphidicola
ODP1_BUCAP	ODP1_BUCAP	aceE	Pyruvate dehydrogenase E1 component (PDH E1 component)	glycolytic process [GO:0006096]	0	0	0	0	0	29.099	0	0	0	0	0	0	0	0	0	0	1.2.4.1	K00163	Bacteria	Proteobacteria	Gammaproteobacteria	Enterobacterales	Erwiniaceae	Buchnera (aphid P-endosymbionts)	Buchnera aphidicola
ODP1_CORGL	ODP1_CORGL	aceE	Pyruvate dehydrogenase E1 component (E1p) (PDH E1 component)	glycolytic process [GO:0006096]	0	0	0	0	0	10.616	0	0	0	0	0	0	0	0	0	0	1.2.4.1	K00163	Bacteria	Actinobacteria	Actinobacteria (high G+C Gram-positive bacteria)	Corynebacteriales	Corynebacteriaceae	Corynebacterium	Corynebacterium glutamicum (Brevibacterium saccharolyticum)
ODP1_ECOLI	ODP1_ECOLI	aceE	Pyruvate dehydrogenase E1 component (PDH E1 component)	glycolytic process [GO:0006096]	16.029	0	0	38.092	5.943	21.02	17.769	7.187	4.487	38.186	178.91	28.553	0	0	0	0	1.2.4.1	K00163	Bacteria	Proteobacteria	Gammaproteobacteria	Enterobacterales	Enterobacteriaceae	Escherichia	Escherichia coli
ODP1_HAEIN	ODP1_HAEIN	aceE	Pyruvate dehydrogenase E1 component (PDH E1 component)	glycolytic process [GO:0006096]	0	0	0	38.464	0	5.432	0	38.753	0	10.987	447.882	0	106.161	0	0	0	1.2.4.1	K00163	Bacteria	Proteobacteria	Gammaproteobacteria	Pasteurellales	Pasteurellaceae	Haemophilus	Haemophilus influenzae
ODP1_MYCS2	ODP1_MYCS2	aceE	Pyruvate dehydrogenase E1 component (PDH E1 component)	glycolytic process [GO:0006096]	0.576	0.345	0	0.335	2.687	0.153	0.621	0.083	0.535	94.35	1.154	1.604	1.074	0.631	2.375	1.043	1.2.4.1	K00163	Bacteria	Actinobacteria	Actinobacteria (high G+C Gram-positive bacteria)	Corynebacteriales	Mycobacteriaceae	Mycobacterium	Mycobacterium smegmatis
ODP1_MYCTU	ODP1_MYCTU	aceE	Pyruvate dehydrogenase E1 component (PDH E1 component)	glycolytic process [GO:0006096]; oxidation-reduction process [GO:0055114]	0	0	0	3.522	1.588	0	0	0	0	0	0	0	0	0	0	16.3	1.2.4.1	K00163	Bacteria	Actinobacteria	Actinobacteria (high G+C Gram-positive bacteria)	Corynebacteriales	Mycobacteriaceae	Mycobacterium	Mycobacterium tuberculosis
ODP1_PSEAE	ODP1_PSEAE	aceE	Pyruvate dehydrogenase E1 component (PDH E1 component)	glycolytic process [GO:0006096]	14.217	3.404	0	6.145	2.171	224.621	327.937	11.813	0	5.023	59.335	1.883	0	0	0	0	1.2.4.1	K00163	Bacteria	Proteobacteria	Gammaproteobacteria	Pseudomonadales	Pseudomonadaceae	Pseudomonas	Pseudomonas aeruginosa
ODP2_BUCAI	ODP2_BUCAI	aceF	Dihydrolipoyllysine-residue acetyltransferase component of pyruvate dehydrogenase complex (Dihydrolipoamide acetyltransferase component of pyruvate dehydrogenase complex) (E2)	glycolytic process [GO:0006096]	0	0	0	0	0	0	0	0	0	0	22.977	0	0	0	0	0	2.3.1.12	K00627	Bacteria	Proteobacteria	Gammaproteobacteria	Enterobacterales	Erwiniaceae	Buchnera (aphid P-endosymbionts)	Buchnera aphidicola
ODP2_BUCAP	ODP2_BUCAP	aceF	Dihydrolipoyllysine-residue acetyltransferase component of pyruvate dehydrogenase complex (Dihydrolipoamide acetyltransferase component of pyruvate dehydrogenase complex) (E2)	glycolytic process [GO:0006096]	0	0	0	10.2	0	39.145	60.13	20.662	0	0	0	1.674	0	0	0	0	2.3.1.12	K00627	Bacteria	Proteobacteria	Gammaproteobacteria	Enterobacterales	Erwiniaceae	Buchnera (aphid P-endosymbionts)	Buchnera aphidicola
ODP2_CORGL	ODP2_CORGL	aceF	Dihydrolipoyllysine-residue acetyltransferase component of pyruvate dehydrogenase complex (Dihydrolipoamide acetyltransferase component of pyruvate dehydrogenase complex) (Pyruvate dehydrogenase complex component E2) (PDH component E2)	glycolytic process [GO:0006096]; tricarboxylic acid cycle [GO:0006099]	0.492	0	44.542	0.428	4.186	0	0.409	0	0	0	0.875	0	1.296	0	0.838	0	2.3.1.12	K00658	Bacteria	Actinobacteria	Actinobacteria (high G+C Gram-positive bacteria)	Corynebacteriales	Corynebacteriaceae	Corynebacterium	Corynebacterium glutamicum (Brevibacterium saccharolyticum)
ODP2_ECOLI	ODP2_ECOLI	aceF	Dihydrolipoyllysine-residue acetyltransferase component of pyruvate dehydrogenase complex (Dihydrolipoamide acetyltransferase component of pyruvate dehydrogenase complex) (E2)	acetyl-CoA biosynthetic process from pyruvate [GO:0006086]; glycolytic process [GO:0006096]; oxidation-reduction process [GO:0055114]; pyruvate metabolic process [GO:0006090]	0	0	0	6.25	0	28.359	0	22.892	58.244	32.569	63.431	0	0	0	0	0	2.3.1.12	K00627	Bacteria	Proteobacteria	Gammaproteobacteria	Enterobacterales	Enterobacteriaceae	Escherichia	Escherichia coli
ODP2_HAEIN	ODP2_HAEIN	aceF	Dihydrolipoyllysine-residue acetyltransferase component of pyruvate dehydrogenase complex (Dihydrolipoamide acetyltransferase component of pyruvate dehydrogenase complex) (E2)	glycolytic process [GO:0006096]	0.54	0	1.418	15.285	33.168	4.759	0.447	7.068	464.065	88.118	11.883	54.581	0	0	0.938	0	2.3.1.12	K00627	Bacteria	Proteobacteria	Gammaproteobacteria	Pasteurellales	Pasteurellaceae	Haemophilus	Haemophilus influenzae
ODP2_PSEAE	ODP2_PSEAE	aceF	Dihydrolipoyllysine-residue acetyltransferase component of pyruvate dehydrogenase complex (Dihydrolipoamide acetyltransferase component of pyruvate dehydrogenase complex) (E2)	glycolytic process [GO:0006096]	0	0	0	0	0	0	0	0	0	15.977	119.411	0	0	0	0	0	2.3.1.12	K00627	Bacteria	Proteobacteria	Gammaproteobacteria	Pseudomonadales	Pseudomonadaceae	Pseudomonas	Pseudomonas aeruginosa
ACEK_ACIAC	ACEK_ACIAC	aceK	Isocitrate dehydrogenase kinase/phosphatase (IDH kinase/phosphatase) (IDHK/P)	glucose metabolic process [GO:0006006]; glyoxylate cycle [GO:0006097]; tricarboxylic acid cycle [GO:0006099]	2.951	0	0	0	2.578	0	0	0	0	0	0	0	0	0	0	0	2.7.11.5; 3.1.3.-	K00906	Bacteria	Proteobacteria	Betaproteobacteria	Burkholderiales	Comamonadaceae	Acidovorax	Acidovorax citrulli (Acidovorax avenae subsp. citrulli)
ACEK_ECOLC	ACEK_ECOLC	aceK	Isocitrate dehydrogenase kinase/phosphatase (IDH kinase/phosphatase) (IDHK/P)	glucose metabolic process [GO:0006006]; glyoxylate cycle [GO:0006097]; tricarboxylic acid cycle [GO:0006099]	0	32.373	0	0	0	0	0	0	0	0	0	0	0	0	0	0	2.7.11.5; 3.1.3.-	K00906	Bacteria	Proteobacteria	Gammaproteobacteria	Enterobacterales	Enterobacteriaceae	Escherichia	Escherichia coli
ACEK_RALPJ	ACEK_RALPJ	aceK	Isocitrate dehydrogenase kinase/phosphatase (IDH kinase/phosphatase) (IDHK/P)	glucose metabolic process [GO:0006006]; glyoxylate cycle [GO:0006097]; tricarboxylic acid cycle [GO:0006099]	13.329	0	0	0	0	0	0	0	0	0	9.316	0	0	0	0	0	2.7.11.5; 3.1.3.-	K00906	Bacteria	Proteobacteria	Betaproteobacteria	Burkholderiales	Burkholderiaceae	Ralstonia	Ralstonia pickettii (Burkholderia pickettii)
ACEK_YERE8	ACEK_YERE8	aceK	Isocitrate dehydrogenase kinase/phosphatase (IDH kinase/phosphatase) (IDHK/P)	glucose metabolic process [GO:0006006]; glyoxylate cycle [GO:0006097]; tricarboxylic acid cycle [GO:0006099]	0	26.162	11.304	0	0	0	0	0	0	0	0	0	0	0	0	0	2.7.11.5; 3.1.3.-	K00906	Bacteria	Proteobacteria	Gammaproteobacteria	Enterobacterales	Yersiniaceae	Yersinia	Yersinia enterocolitica
ACH1_DICDI	ACH1_DICDI	ach1	Acetyl-CoA hydrolase (Acetyl-CoA deacylase) (Acetyl-CoA acylase)	acetate metabolic process [GO:0006083]; acetyl-CoA metabolic process [GO:0006084]; propionate metabolic process, methylcitrate cycle [GO:0019679]	0	0	0	0	0	0	0	0	0	0	41.656	0	0	0	0	0	3.1.2.1	K01067	Eukaryota			Dictyosteliida (dictyostelid cellular slime molds)		Dictyostelium	Dictyostelium discoideum (Slime mold)
ACH1_KLULA	ACH1_KLULA	ACH1	Acetyl-CoA hydrolase (Acetyl-CoA deacylase) (Acetyl-CoA acylase)	acetate metabolic process [GO:0006083]; acetyl-CoA metabolic process [GO:0006084]	0	0	32.522	0	0	0	0	0	0	0	0	0	0	0	0	0	3.1.2.1	K01067	Eukaryota	Ascomycota	Saccharomycetes	Saccharomycetales (budding yeasts)	Saccharomycetaceae	Kluyveromyces	Kluyveromyces lactis (Yeast) (Candida sphaerica)
ACH1_SCHPO	ACH1_SCHPO	ach1	Acetyl-CoA hydrolase (Acetyl-CoA deacylase) (Acetyl-CoA acylase)	acetate metabolic process [GO:0006083]; acetyl-CoA metabolic process [GO:0006084]; fatty acid biosynthetic process [GO:0006633]; propionate metabolic process, methylcitrate cycle [GO:0019679]	0	0	0	0	0	0	0	2.68	0	0	0	0	0	4.762	0	0	3.1.2.1	K01067	Eukaryota	Ascomycota	Schizosaccharomycetes	Schizosaccharomycetales	Schizosaccharomycetaceae	Schizosaccharomyces	Schizosaccharomyces pombe (Fission yeast)
ACH1_YARLI	ACH1_YARLI	ACH1	Acetyl-CoA hydrolase (Acetyl-CoA deacylase) (Acetyl-CoA acylase)	acetate metabolic process [GO:0006083]; acetyl-CoA metabolic process [GO:0006084]; propionate metabolic process, methylcitrate cycle [GO:0019679]	0	0	0	0	0	0	0	0	0	0	0	0	0	20.048	0	0	3.1.2.1	K01067	Eukaryota	Ascomycota	Saccharomycetes	Saccharomycetales (budding yeasts)	Dipodascaceae	Yarrowia	Yarrowia lipolytica (Candida lipolytica)
ACES_FELCA	ACES_FELCA	ACHE	Acetylcholinesterase (AChE)	acetylcholine catabolic process [GO:0006581]	18.938	0	2160.28	1.643	0	0	0	0.817	0	58.324	0	16.376	0	12.348	4.311	1.108	3.1.1.7	K01049	Eukaryota	Chordata	Mammalia	Carnivora	Felidae (cat family)	Felis	Felis catus (Cat) (Felis silvestris catus)
ACES_TORMA	ACES_TORMA	ache	Acetylcholinesterase (AChE)	acetylcholine catabolic process in synaptic cleft [GO:0001507]	0	0	0	0	0	0	0	0	0	0	0	0	0	0	0	0	3.1.1.7		Eukaryota	Chordata	Chondrichthyes	Torpediniformes	Torpedinidae (electric rays)	Torpedo	Torpedo marmorata (Marbled electric ray)
ACINU_HUMAN	ACINU_HUMAN	ACIN1	Apoptotic chromatin condensation inducer in the nucleus (Acinus)	apoptotic chromosome condensation [GO:0030263]; cellular component disassembly involved in execution phase of apoptosis [GO:0006921]; erythrocyte differentiation [GO:0030218]; mRNA processing [GO:0006397]; negative regulation of mRNA splicing, via spliceosome [GO:0048025]; positive regulation of apoptotic process [GO:0043065]; positive regulation of monocyte differentiation [GO:0045657]; RNA spli…	0	0	0	0	0	0	0	0	0	0	0	0	0	10.569	0	0		K12875	Eukaryota	Chordata	Mammalia	Primates	Hominidae (great apes)	Homo	Homo sapiens (Human)
CSK2A_MAIZE	CSK2A_MAIZE	ACK2	Casein kinase II subunit alpha (CK II) (CK2-alpha)		0	0	0	0	0	0	0	0	0	0	162.836	0	0	0	0	0	2.7.11.1		Eukaryota	Streptophyta	Liliopsida	Poales	Poaceae	Zea	Zea mays (Maize)
ACKA_ALKMQ	ACKA_ALKMQ	ackA	Acetate kinase (Acetokinase)	acetyl-CoA biosynthetic process [GO:0006085]; organic acid metabolic process [GO:0006082]	0	37.806	0	0	0	0	0	0	0	0	0	0	0	21.115	0	0	2.7.2.1	K00925	Bacteria	Firmicutes	Clostridia	Clostridiales	Clostridiaceae	Alkaliphilus	Alkaliphilus metalliredigens
ACKA_CALS4	ACKA_CALS4	ackA	Acetate kinase (Acetokinase)	acetyl-CoA biosynthetic process [GO:0006085]; organic acid metabolic process [GO:0006082]	0	5.668	0	0	0	0	40.771	0	0	0	0	0	0	0	0	0	2.7.2.1	K00925	Bacteria	Firmicutes	Clostridia	Thermoanaerobacterales	Thermoanaerobacteraceae	Caldanaerobacter	Caldanaerobacter subterraneus
ACKA_CALS8	ACKA_CALS8	ackA	Acetate kinase (Acetokinase)	acetyl-CoA biosynthetic process [GO:0006085]; organic acid metabolic process [GO:0006082]	0	0	0	170.939	0	0	0	0	0	0	25.611	3.431	0	0	0	0	2.7.2.1	K00925	Bacteria	Firmicutes	Clostridia	Thermoanaerobacterales	Thermoanaerobacterales Family III. Incertae Sedis	Caldicellulosiruptor	Caldicellulosiruptor saccharolyticus (Caldocellum saccharolyticum)
ACKA_PEPD6	ACKA_PEPD6	ackA	Acetate kinase (Acetokinase)	acetyl-CoA biosynthetic process [GO:0006085]; organic acid metabolic process [GO:0006082]	0	0	0	0	0	0	0	0	0	0	0	0	0	0	0	0	2.7.2.1	K00925	Bacteria	Firmicutes	Clostridia	Clostridiales	Peptostreptococcaceae	Clostridioides	Clostridioides difficile (Peptoclostridium difficile)
ACKA_CLOBA	ACKA_CLOBA	ackA	Acetate kinase (Acetokinase)	acetyl-CoA biosynthetic process [GO:0006085]; organic acid metabolic process [GO:0006082]	0	0	0	0	0	0	0	0	0	0	0	1.925	0	6.931	0	0	2.7.2.1	K00925	Bacteria	Firmicutes	Clostridia	Clostridiales	Clostridiaceae	Clostridium	Clostridium botulinum
ACKA_CLOTH	ACKA_CLOTH	ackA	Acetate kinase (Acetokinase)	acetyl-CoA biosynthetic process [GO:0006085]; organic acid metabolic process [GO:0006082]	0	0	0	0	0	0	0	15.567	0	0	0	0	0	0	0	0	2.7.2.1	K00925	Bacteria	Firmicutes	Clostridia	Clostridiales	Ruminococcaceae	Ruminiclostridium	Clostridium thermocellum (Ruminiclostridium thermocellum)
ACKA_DEIRA	ACKA_DEIRA	ackA	Acetate kinase (Acetokinase)	acetyl-CoA biosynthetic process [GO:0006085]; organic acid metabolic process [GO:0006082]	0	0	0	0	0	0	0	0	0	0	0	0	0	0	0	0	2.7.2.1	K00925	Bacteria	Deinococcus-Thermus	Deinococci	Deinococcales	Deinococcaceae	Deinococcus	Deinococcus radiodurans
ACKA_DESAG	ACKA_DESAG	ackA	Acetate kinase (Acetokinase)	acetyl-CoA biosynthetic process [GO:0006085]; organic acid metabolic process [GO:0006082]	0	0	0	0	0	0	0	0	0	0	0	0	0	0	0	0	2.7.2.1	K00925	Bacteria	Proteobacteria	Deltaproteobacteria	Desulfovibrionales	Desulfovibrionaceae	Desulfovibrio	Desulfovibrio alaskensis
ACKA_DESDA	ACKA_DESDA	ackA	Acetate kinase (Acetokinase)	acetyl-CoA biosynthetic process [GO:0006085]; organic acid metabolic process [GO:0006082]	0	0	0	0	0	0	0	19.478	0	0	0	0	0	0	0	0	2.7.2.1	K00925	Bacteria	Proteobacteria	Deltaproteobacteria	Desulfovibrionales	Desulfovibrionaceae	Desulfovibrio	Desulfovibrio desulfuricans
ACKA_DESVH	ACKA_DESVH	ackA	Acetate kinase (Acetokinase)	acetyl-CoA biosynthetic process [GO:0006085]; organic acid metabolic process [GO:0006082]	0	0	0	0	0	0	0	0	0	0	0	0	0	4.716	0	0	2.7.2.1	K00925	Bacteria	Proteobacteria	Deltaproteobacteria	Desulfovibrionales	Desulfovibrionaceae	Desulfovibrio	Desulfovibrio vulgaris
ACKA_FERNB	ACKA_FERNB	ackA	Acetate kinase (Acetokinase)	acetyl-CoA biosynthetic process [GO:0006085]; organic acid metabolic process [GO:0006082]	0	0	0	0	0	0	0	0	0	0	0	0	0	6.633	0	0	2.7.2.1	K00925	Bacteria	Thermotogae	Thermotogae	Thermotogales	Fervidobacteriaceae	Fervidobacterium	Fervidobacterium nodosum
ACKA_FUSNN	ACKA_FUSNN	ackA	Acetate kinase (Acetokinase)	acetyl-CoA biosynthetic process [GO:0006085]; organic acid metabolic process [GO:0006082]	0	344.537	0	30.638	8.324	93.964	13.209	29.345	81.553	1285.02	22.717	11.145	3.492	0	0	0	2.7.2.1	K00925	Bacteria	Fusobacteria	Fusobacteriia	Fusobacteriales	Fusobacteriaceae	Fusobacterium	Fusobacterium nucleatum
ACKA_GEOLS	ACKA_GEOLS	ackA	Acetate kinase (Acetokinase)	acetyl-CoA biosynthetic process [GO:0006085]; organic acid metabolic process [GO:0006082]	0	0	0	0	0	0	0	0	0	0	0	0	0	21.884	0	0	2.7.2.1	K00925	Bacteria	Proteobacteria	Deltaproteobacteria	Desulfuromonadales	Geobacteraceae	Geobacter	Geobacter lovleyi
ACKA_GEOMG	ACKA_GEOMG	ackA	Acetate kinase (Acetokinase)	acetyl-CoA biosynthetic process [GO:0006085]; organic acid metabolic process [GO:0006082]	0	0	0	0	0	0	0	0	0	0	0	34.83	0	0	0	0	2.7.2.1	K00925	Bacteria	Proteobacteria	Deltaproteobacteria	Desulfuromonadales	Geobacteraceae	Geobacter	Geobacter metallireducens
ACKA_HELMI	ACKA_HELMI	ackA	Acetate kinase (Acetokinase)	acetyl-CoA biosynthetic process [GO:0006085]; organic acid metabolic process [GO:0006082]	58.483	4.946	0	0	0	0	0	0	0	17.644	131.534	0	0	0	0	0	2.7.2.1	K00925	Bacteria	Firmicutes	Clostridia	Clostridiales	Heliobacteriaceae	Heliobacterium	Heliobacterium modesticaldum
ACKA_LAWIP	ACKA_LAWIP	ackA	Acetate kinase (Acetokinase)	acetyl-CoA biosynthetic process [GO:0006085]; organic acid metabolic process [GO:0006082]	0	0	0	0	0	4.359	0	0	0	0	0	0	0	0	0	0	2.7.2.1	K00925	Bacteria	Proteobacteria	Deltaproteobacteria	Desulfovibrionales	Desulfovibrionaceae	Lawsonia	Lawsonia intracellularis
ACKA_METSB	ACKA_METSB	ackA	Acetate kinase (Acetokinase)	acetyl-CoA biosynthetic process [GO:0006085]; organic acid metabolic process [GO:0006082]	0	0	0	0	0	0	0	22.47	0	0	0	0	0	0	0	0	2.7.2.1	K00925	Bacteria	Proteobacteria	Alphaproteobacteria	Rhizobiales	Beijerinckiaceae	Methylocella	Methylocella silvestris
ACKA_NATTJ	ACKA_NATTJ	ackA	Acetate kinase (Acetokinase)	acetyl-CoA biosynthetic process [GO:0006085]; organic acid metabolic process [GO:0006082]	0	0	0	0	0	0	0	0	0	0	79.64	0	0	0	0	0	2.7.2.1	K00925	Bacteria	Firmicutes	Clostridia	Natranaerobiales	Natranaerobiaceae	Natranaerobius	Natranaerobius thermophilus
ACKA_PHOLL	ACKA_PHOLL	ackA	Acetate kinase (Acetokinase)	acetyl-CoA biosynthetic process [GO:0006085]; organic acid metabolic process [GO:0006082]	0	0	0	0	0	1.396	0	4.736	0	26.113	0	0	0	0	0	0	2.7.2.1	K00925	Bacteria	Proteobacteria	Gammaproteobacteria	Enterobacterales	Morganellaceae	Photorhabdus	Photorhabdus luminescens (Xenorhabdus luminescens)
ACKA_THELT	ACKA_PSELT	ackA	Acetate kinase (Acetokinase)	acetyl-CoA biosynthetic process [GO:0006085]; organic acid metabolic process [GO:0006082]	0	0	0	0	0	0	0	0	0	0	0	0	0	4.487	0	0	2.7.2.1	K00925	Bacteria	Thermotogae	Thermotogae	Thermotogales	Thermotogaceae	Pseudothermotoga	Pseudothermotoga lettingae
ACKA_RHOPA	ACKA_RHOPA	ackA	Acetate kinase (Acetokinase)	acetyl-CoA biosynthetic process [GO:0006085]; organic acid metabolic process [GO:0006082]	0	0	0	0	0	0	0	0	0	0	0	0	0	0	0	0	2.7.2.1	K00925	Bacteria	Proteobacteria	Alphaproteobacteria	Rhizobiales	Bradyrhizobiaceae	Rhodopseudomonas	Rhodopseudomonas palustris
ACKA_SHELP	ACKA_SHELP	ackA	Acetate kinase (Acetokinase)	acetyl-CoA biosynthetic process [GO:0006085]; organic acid metabolic process [GO:0006082]	0	0	0	0	0	0	0	0	0	0	0	0	0	10.179	0	0	2.7.2.1	K00925	Bacteria	Proteobacteria	Gammaproteobacteria	Alteromonadales	Shewanellaceae	Shewanella	Shewanella loihica
ACKA_SOLUE	ACKA_SOLUE	ackA	Acetate kinase (Acetokinase)	acetyl-CoA biosynthetic process [GO:0006085]; organic acid metabolic process [GO:0006082]	0	0	0	0	0	0	0	9.298	0	0	0	0	0	0	0	0	2.7.2.1	K00925	Bacteria	Acidobacteria	Solibacteres	Solibacterales	Solibacteraceae	Candidatus Solibacter	Solibacter usitatus
ACKA_SULNB	ACKA_SULNB	ackA	Acetate kinase (Acetokinase)	acetyl-CoA biosynthetic process [GO:0006085]; organic acid metabolic process [GO:0006082]	0	0	0	0	0	3.916	525.02	4.654	0	0	34.792	0	0	8.136	0	0	2.7.2.1	K00925	Bacteria	Proteobacteria	Epsilonproteobacteria			Sulfurovum	Sulfurovum sp. (strain NBC37-1)
ACKA_SYMTH	ACKA_SYMTH	ackA	Acetate kinase (Acetokinase)	acetyl-CoA biosynthetic process [GO:0006085]; organic acid metabolic process [GO:0006082]	0	0	0	0	0	0	0	0	0	0	0	0	0	18.349	0	0	2.7.2.1	K00925	Bacteria	Firmicutes	Clostridia	Clostridiales	Symbiobacteriaceae	Symbiobacterium	Symbiobacterium thermophilum
ACKA_SYNFM	ACKA_SYNFM	ackA	Acetate kinase (Acetokinase)	acetyl-CoA biosynthetic process [GO:0006085]; organic acid metabolic process [GO:0006082]	0	0	0	0	0	0	0	0	0	0	0	16.334	0	0	0	0	2.7.2.1	K00925	Bacteria	Proteobacteria	Deltaproteobacteria	Syntrophobacterales	Syntrophobacteraceae	Syntrophobacter	Syntrophobacter fumaroxidans
ACKA_THEMA	ACKA_THEMA	ackA	Acetate kinase (Acetokinase)	acetyl-CoA biosynthetic process [GO:0006085]; organic acid metabolic process [GO:0006082]	0	24.725	0	0	0	0	0	0	0	0	0	0	0	0	0	0	2.7.2.1	K00925	Bacteria	Thermotogae	Thermotogae	Thermotogales	Thermotogaceae	Thermotoga	Thermotoga maritima
ACKA_TREPS	ACKA_TREPS	ackA	Acetate kinase (Acetokinase)	acetyl-CoA biosynthetic process [GO:0006085]; organic acid metabolic process [GO:0006082]	0	0	0	0	0	0	0	0	0	0	0	0	0	0	0	0	2.7.2.1	K00925	Bacteria	Spirochaetes	Spirochaetia	Spirochaetales	Spirochaetaceae	Treponema	Treponema pallidum
ACL1_SORMK	ACL1_SORMK	ACL1	ATP-citrate synthase subunit 1 (ATP-citrate (pro-S-)-lyase 1) (Citrate cleavage enzyme subunit 1)	lipid metabolic process [GO:0006629]	20.918	0	0	11.205	36.716	4.802	0	0	0	0	0	0	4.203	0	0	0	2.3.3.8	K01648	Eukaryota	Ascomycota	Sordariomycetes	Sordariales	Sordariaceae	Sordaria	Sordaria macrospora
ACLA1_ARATH	ACLA1_ARATH	ACLA-1	ATP-citrate synthase alpha chain protein 1 (ATP-citrate synthase A-1) (ATP-citrate lyase A-1) (Citrate cleavage enzyme A-1)	lipid metabolic process [GO:0006629]	73.731	84.179	4.466	201.038	192.903	0	4.84	18.798	0	0.638	6.325	3.473	0	4.349	2.156	1.108	2.3.3.8	K01648	Eukaryota	Streptophyta		Brassicales	Brassicaceae	Arabidopsis	Arabidopsis thaliana (Mouse-ear cress)
ACLA1_ORYSJ	ACLA1_ORYSJ	ACLA-1	ATP-citrate synthase subunit alpha chain protein 1 (ATP-citrate synthase A-1) (ATP-citrate lyase A-1) (Citrate cleavage enzyme A-1)	acetyl-CoA biosynthetic process [GO:0006085]; fatty acid biosynthetic process [GO:0006633]	0	0	0	0	0	0	0	0	0	0	0	26.335	0	0	0	0	2.3.3.8		Eukaryota	Streptophyta	Liliopsida	Poales	Poaceae	Oryza	Oryza sativa (Rice)
ACLA2_ARATH	ACLA2_ARATH	ACLA-2	ATP-citrate synthase alpha chain protein 2 (ATP-citrate synthase A-2) (ATP-citrate lyase A-2) (Citrate cleavage enzyme A-2)	acetyl-CoA biosynthetic process [GO:0006085]; fatty acid biosynthetic process [GO:0006633]	0	0	0	0	0	0	0	10.491	0	0	4.749	0	0	2.605	0	0	2.3.3.8	K01648	Eukaryota	Streptophyta		Brassicales	Brassicaceae	Arabidopsis	Arabidopsis thaliana (Mouse-ear cress)
ACLA2_ORYSJ	ACLA2_ORYSJ	ACLA-2	ATP-citrate synthase alpha chain protein 2 (ATP-citrate synthase A-2) (ATP-citrate lyase A-2) (Citrate cleavage enzyme A-2)	acetyl-CoA biosynthetic process [GO:0006085]; fatty acid biosynthetic process [GO:0006633]	0	0	0	0	0	0	0	0	0	0	0	16.864	0	0	0	0	2.3.3.8		Eukaryota	Streptophyta	Liliopsida	Poales	Poaceae	Oryza	Oryza sativa (Rice)
ACLA3_ARATH	ACLA3_ARATH	ACLA-3	ATP-citrate synthase alpha chain protein 3 (ATP-citrate synthase A-3) (ATP-citrate lyase A-3) (Citrate cleavage enzyme A-3)	acetyl-CoA biosynthetic process [GO:0006085]; fatty acid biosynthetic process [GO:0006633]	0	0	0	4.477	0	0	0	12.887	0	0	0	0	0	7.344	0	0	2.3.3.8	K01648	Eukaryota	Streptophyta		Brassicales	Brassicaceae	Arabidopsis	Arabidopsis thaliana (Mouse-ear cress)
ACLA3_ORYSJ	ACLA3_ORYSJ	ACLA-3	ATP-citrate synthase alpha chain protein 3 (ATP-citrate synthase A-3) (ATP-citrate lyase A-3) (Citrate cleavage enzyme A-3)	acetyl-CoA biosynthetic process [GO:0006085]; fatty acid biosynthetic process [GO:0006633]	0	0	0	1.445	0	8.241	0	0	0	0	0	54.428	0	10.775	0	0	2.3.3.8	K01648	Eukaryota	Streptophyta	Liliopsida	Poales	Poaceae	Oryza	Oryza sativa (Rice)
ACLB1_ARATH	ACLB1_ARATH	ACLB-1	ATP-citrate synthase beta chain protein 1 (ATP-citrate synthase B-1) (ATP-citrate lyase B-1) (Citrate cleavage enzyme B-1)	acetyl-CoA biosynthetic process [GO:0006085]; lipid metabolic process [GO:0006629]	0	0	0	0	0	9.297	0	21.332	0	0	0	0	7.822	0	0	0	2.3.3.8	K01648	Eukaryota	Streptophyta		Brassicales	Brassicaceae	Arabidopsis	Arabidopsis thaliana (Mouse-ear cress)
ACLB1_ORYSJ	ACLB1_ORYSJ	ACLB-1	ATP-citrate synthase beta chain protein 1 (ATP-citrate synthase B-1) (ATP-citrate lyase B-1) (Citrate cleavage enzyme B-1)	acetyl-CoA biosynthetic process [GO:0006085]; lipid metabolic process [GO:0006629]	0	0	0	74.95	0	0	0	3.112	77.568	0	0	0	0	0	0	0	2.3.3.8	K01648	Eukaryota	Streptophyta	Liliopsida	Poales	Poaceae	Oryza	Oryza sativa (Rice)
ACLB2_ARATH	ACLB2_ARATH	ACLB-2	ATP-citrate synthase beta chain protein 2 (ATP-citrate synthase B-2) (ATP-citrate lyase B-2) (Citrate cleavage enzyme B-2)	acetyl-CoA biosynthetic process [GO:0006085]; lipid metabolic process [GO:0006629]	0	0	0	0	0	0	0	0	0	0	0	0	0	0	0	0	2.3.3.8	K01648	Eukaryota	Streptophyta		Brassicales	Brassicaceae	Arabidopsis	Arabidopsis thaliana (Mouse-ear cress)
ACLY_BOVIN	ACLY_BOVIN	ACLY	ATP-citrate synthase (ATP-citrate (pro-S-)-lyase) (Citrate cleavage enzyme)	acetyl-CoA biosynthetic process [GO:0006085]; citrate metabolic process [GO:0006101]; fatty acid biosynthetic process [GO:0006633]; lipid biosynthetic process [GO:0008610]; oxaloacetate metabolic process [GO:0006107]	15.489	0	0	6.728	434.457	75.166	0	27.408	3.526	6.321	185.535	23.531	48.165	6.38	0	0	2.3.3.8	K01648	Eukaryota	Chordata	Mammalia		Bovidae	Bos (oxen, cattle)	Bos taurus (Bovine)
ACLY_DICDI	ACLY_DICDI	acly	Probable ATP-citrate synthase (ATP-citrate (pro-S-)-lyase) (Citrate cleavage enzyme)	acetyl-CoA biosynthetic process [GO:0006085]; lipid metabolic process [GO:0006629]	0	0	0	0	0	0	0	0	0	0	0	0	0	2.215	0	0	2.3.3.8	K01648	Eukaryota			Dictyosteliida (dictyostelid cellular slime molds)		Dictyostelium	Dictyostelium discoideum (Slime mold)
ACLY_HUMAN	ACLY_HUMAN	ACLY	ATP-citrate synthase (ATP-citrate (pro-S-)-lyase) (ACL) (Citrate cleavage enzyme)	acetyl-CoA biosynthetic process [GO:0006085]; cholesterol biosynthetic process [GO:0006695]; citrate metabolic process [GO:0006101]; fatty acid biosynthetic process [GO:0006633]; lipid biosynthetic process [GO:0008610]; long-chain fatty-acyl-CoA biosynthetic process [GO:0035338]; oxaloacetate metabolic process [GO:0006107]; positive regulation of cellular metabolic process [GO:0031325]	23.899	3.374	0	6.672	0	92.806	0	38.423	0	0	0	0	0	0	0	0	2.3.3.8	K01648	Eukaryota	Chordata	Mammalia	Primates	Hominidae (great apes)	Homo	Homo sapiens (Human)
ACLY_MOUSE	ACLY_MOUSE	Acly	ATP-citrate synthase (ATP-citrate (pro-S-)-lyase) (Citrate cleavage enzyme)	acetyl-CoA biosynthetic process [GO:0006085]; citrate metabolic process [GO:0006101]; fatty acid biosynthetic process [GO:0006633]; lipid biosynthetic process [GO:0008610]; oxaloacetate metabolic process [GO:0006107]	321.99	152.087	0	66.485	592.049	810.854	10.293	107.236	421.17	126.896	0	67.024	0	27.438	0	0	2.3.3.8	K01648	Eukaryota	Chordata	Mammalia	Rodentia	Muridae	Mus	Mus musculus (Mouse)
ACLY_SHEEP	ACLY_SHEEP	ACLY	ATP-citrate synthase (ATP-citrate (pro-S-)-lyase) (Citrate cleavage enzyme)	acetyl-CoA biosynthetic process [GO:0006085]; citrate metabolic process [GO:0006101]; lipid biosynthetic process [GO:0008610]	0	0	0	0	0	0	0	0	0	0	0	22.29	0	0	0	0	2.3.3.8	K01648	Eukaryota	Chordata	Mammalia		Bovidae	Ovis	Ovis aries (Sheep)
ACLY_RAT	ACLY_RAT	Acly	ATP-citrate synthase (ATP-citrate (pro-S-)-lyase) (Citrate cleavage enzyme)	acetyl-CoA biosynthetic process [GO:0006085]; acetyl-CoA metabolic process [GO:0006084]; citrate metabolic process [GO:0006101]; fatty acid biosynthetic process [GO:0006633]; lipid biosynthetic process [GO:0008610]; lipid metabolic process [GO:0006629]	73.936	0	0	0	0	0	0	0	0	0	0	6.123	0	0	0	0	2.3.3.8	K01648	Eukaryota	Chordata	Mammalia	Rodentia	Muridae	Rattus	Rattus norvegicus (Rat)
ACLY_CAEEL	ACLY_CAEEL	acly-1	Probable ATP-citrate synthase (ATP-citrate (pro-S-)-lyase) (Citrate cleavage enzyme)	acetyl-CoA biosynthetic process [GO:0006085]; citrate metabolic process [GO:0006101]; fatty acid biosynthetic process [GO:0006633]	146.744	46.631	0	97.377	670.806	1938.54	144.177	186.542	125.2	13.728	163.99	20.392	203.315	75.394	0	13.223	2.3.3.8	K01648	Eukaryota	Nematoda (roundworms)	Chromadorea	Rhabditida	Rhabditidae	Caenorhabditis	Caenorhabditis elegans
LYSM1_STRGL	LYSM1_STRGL	acm	Lysozyme M1 (1,4-beta-N-acetylmuramidase M1)	carbohydrate metabolic process [GO:0005975]; cell wall macromolecule catabolic process [GO:0016998]; peptidoglycan catabolic process [GO:0009253]	0	0.74	0	0.403	1.058	1.081	0.667	0	0	0	0	0	0	5.393	2.914	0.795	3.2.1.17		Bacteria	Actinobacteria	Actinobacteria (high G+C Gram-positive bacteria)	Streptomycetales	Streptomycetaceae	Streptomyces	Streptomyces globisporus
ACMA_LACLC	ACMA_LACLC	acmA	Probable N-acetylmuramidase (Autolysin) (Lysozyme) (Peptidoglycan hydrolase)	cell cycle [GO:0007049]; cell division [GO:0051301]; cell wall organization [GO:0071555]; cytolysis [GO:0019835]; defense response to bacterium [GO:0042742]; metabolic process [GO:0008152]	0	0	0	0	0	0	0	0	0	0	0	0	0	0	0	0	3.2.1.17		Bacteria	Firmicutes	Bacilli	Lactobacillales	Streptococcaceae	Lactococcus (lactic streptococci)	Lactococcus lactis
ACMA_LACLM	ACMA_LACLM	acmA	Probable N-acetylmuramidase (Autolysin) (Lysozyme) (Peptidoglycan hydrolase)	cell cycle [GO:0007049]; cell division [GO:0051301]; cell wall organization [GO:0071555]; cytolysis [GO:0019835]; defense response to bacterium [GO:0042742]; metabolic process [GO:0008152]	0	0	0	0	0	1.881	0	4.323	0	0	0	12.54	0	0	0	0	3.2.1.17		Bacteria	Firmicutes	Bacilli	Lactobacillales	Streptococcaceae	Lactococcus (lactic streptococci)	Lactococcus lactis
ACMSD_DICDI	ACMSD_DICDI	acmsd	2-amino-3-carboxymuconate-6-semialdehyde decarboxylase (Picolinate carboxylase)	quinolinate metabolic process [GO:0046874]; regulation of quinolinate biosynthetic process [GO:1904984]; tryptophan catabolic process [GO:0006569]	0	15.468	0	0	0	0	0	0	0	0	0	0	0	0	0	0	4.1.1.45	K03392	Eukaryota			Dictyosteliida (dictyostelid cellular slime molds)		Dictyostelium	Dictyostelium discoideum (Slime mold)
ACMSD_MOUSE	ACMSD_MOUSE	Acmsd	2-amino-3-carboxymuconate-6-semialdehyde decarboxylase (Picolinate carboxylase)	protein oligomerization [GO:0051259]; quinolinate metabolic process [GO:0046874]; regulation of quinolinate biosynthetic process [GO:1904984]; tryptophan catabolic process [GO:0006569]	0	0	0	0	0	0	0	1.368	0	0	0	0	0	0	0	45.458	4.1.1.45	K03392	Eukaryota	Chordata	Mammalia	Rodentia	Muridae	Mus	Mus musculus (Mouse)
ACMSD_RAT	ACMSD_RAT	Acmsd	2-amino-3-carboxymuconate-6-semialdehyde decarboxylase (Picolinate carboxylase)	nicotinamide metabolic process [GO:0006769]; quinolinate metabolic process [GO:0046874]; regulation of quinolinate biosynthetic process [GO:1904984]; tryptophan catabolic process [GO:0006569]; tryptophan metabolic process [GO:0006568]	0	0	0	0	0	0	0	0	0	0	187.313	0	0	0	0	0	4.1.1.45	K03392	Eukaryota	Chordata	Mammalia	Rodentia	Muridae	Rattus	Rattus norvegicus (Rat)
ACON_CORDI	ACNA_CORDI	acn	Aconitate hydratase A (ACN) (Aconitase) ((2R,3S)-2-methylisocitrate dehydratase) ((2S,3R)-3-hydroxybutane-1,2,3-tricarboxylate dehydratase) (Iron-responsive protein-like) (IRP-like) (Probable 2-methyl-cis-aconitate hydratase) (RNA-binding protein)	propionate metabolic process, methylcitrate cycle [GO:0019679]; tricarboxylic acid cycle [GO:0006099]	0	0	0	0	0	0	0	0	0	0	0	0	122.722	0	0	0	4.2.1.3; 4.2.1.99	K01681	Bacteria	Actinobacteria	Actinobacteria (high G+C Gram-positive bacteria)	Corynebacteriales	Corynebacteriaceae	Corynebacterium	Corynebacterium diphtheriae
ACON_COREF	ACNA_COREF	acn	Aconitate hydratase A (ACN) (Aconitase) ((2R,3S)-2-methylisocitrate dehydratase) ((2S,3R)-3-hydroxybutane-1,2,3-tricarboxylate dehydratase) (Iron-responsive protein-like) (IRP-like) (Probable 2-methyl-cis-aconitate hydratase) (RNA-binding protein)	propionate metabolic process, methylcitrate cycle [GO:0019679]; tricarboxylic acid cycle [GO:0006099]	0	0.358	0	0.211	1.574	0.255	0	0	0.349	0	0.423	0	0	0	0	0.822	4.2.1.3; 4.2.1.99	K01681	Bacteria	Actinobacteria	Actinobacteria (high G+C Gram-positive bacteria)	Corynebacteriales	Corynebacteriaceae	Corynebacterium	Corynebacterium efficiens
ACON_CORJK	ACNA_CORJK	acn	Aconitate hydratase A (ACN) (Aconitase) ((2R,3S)-2-methylisocitrate dehydratase) ((2S,3R)-3-hydroxybutane-1,2,3-tricarboxylate dehydratase) (Iron-responsive protein-like) (IRP-like) (Probable 2-methyl-cis-aconitate hydratase) (RNA-binding protein)	propionate metabolic process, methylcitrate cycle [GO:0019679]; tricarboxylic acid cycle [GO:0006099]	0	0	0	0	0	0	0	0	0	0	0	0	0	43.091	0	0	4.2.1.3; 4.2.1.99	K01681	Bacteria	Actinobacteria	Actinobacteria (high G+C Gram-positive bacteria)	Corynebacteriales	Corynebacteriaceae	Corynebacterium	Corynebacterium jeikeium
ACON_DEIRA	ACNA_DEIRA	acn	Aconitate hydratase A (ACN) (Aconitase) ((2R,3S)-2-methylisocitrate dehydratase) ((2S,3R)-3-hydroxybutane-1,2,3-tricarboxylate dehydratase) (Iron-responsive protein-like) (IRP-like) (Probable 2-methyl-cis-aconitate hydratase) (RNA-binding protein)	propionate metabolic process, methylcitrate cycle [GO:0019679]; tricarboxylic acid cycle [GO:0006099]	15.291	10.158	0	2.425	162.544	3.584	0	0	0	17.946	416.58	0	0	0	0	0	4.2.1.3; 4.2.1.99	K01681	Bacteria	Deinococcus-Thermus	Deinococci	Deinococcales	Deinococcaceae	Deinococcus	Deinococcus radiodurans
ACON_FRATH	ACNA_FRATH	acn	Aconitate hydratase A (ACN) (Aconitase) ((2R,3S)-2-methylisocitrate dehydratase) ((2S,3R)-3-hydroxybutane-1,2,3-tricarboxylate dehydratase) (Iron-responsive protein-like) (IRP-like) (Probable 2-methyl-cis-aconitate hydratase) (RNA-binding protein)	tricarboxylic acid cycle [GO:0006099]	0	0	0	0	0	0	0	0	0	0	0	0	0	0	0	0	4.2.1.3; 4.2.1.99	K01681	Bacteria	Proteobacteria	Gammaproteobacteria	Thiotrichales	Francisellaceae	Francisella	Francisella tularensis
ACON_LEGPH	ACON_LEGPH	acn	Aconitate hydratase A (ACN) (Aconitase) ((2R,3S)-2-methylisocitrate dehydratase) ((2S,3R)-3-hydroxybutane-1,2,3-tricarboxylate dehydratase) (IP210) (Iron-responsive protein-like) (IRP-like) (Major iron-containing protein) (MICP) (Probable 2-methyl-cis-aconitate hydratase) (RNA-binding protein)	propionate metabolic process, methylcitrate cycle [GO:0019679]; tricarboxylic acid cycle [GO:0006099]	0	0	0	0	2.924	0	0	0	0	7.821	0	0	0	0	0	0	4.2.1.3; 4.2.1.99	K01681	Bacteria	Proteobacteria	Gammaproteobacteria	Legionellales	Legionellaceae	Legionella	Legionella pneumophila
ACON_MYCAV	ACNA_MYCAV	acn	Aconitate hydratase A (ACN) (Aconitase) ((2R,3S)-2-methylisocitrate dehydratase) ((2S,3R)-3-hydroxybutane-1,2,3-tricarboxylate dehydratase) (Iron-responsive protein-like) (IRP-like) (Probable 2-methyl-cis-aconitate hydratase) (RNA-binding protein)	tricarboxylic acid cycle [GO:0006099]	0	0	0	0	0	0	18.352	12.3	84.249	0	431.442	10.671	0	0	0	0	4.2.1.3; 4.2.1.99		Bacteria	Actinobacteria	Actinobacteria (high G+C Gram-positive bacteria)	Corynebacteriales	Mycobacteriaceae	Mycobacterium	Mycobacterium avium
ACON_BRADU	ACNA_BRADU	acnA	Aconitate hydratase A (ACN) (Aconitase) ((2R,3S)-2-methylisocitrate dehydratase) ((2S,3R)-3-hydroxybutane-1,2,3-tricarboxylate dehydratase) (Iron-responsive protein-like) (IRP-like) (Probable 2-methyl-cis-aconitate hydratase) (RNA-binding protein)	propionate metabolic process, methylcitrate cycle [GO:0019679]; tricarboxylic acid cycle [GO:0006099]	14.217	0	0	0	0	0	0	49.988	0	0	0	0	0	0	0	0	4.2.1.3; 4.2.1.99	K01681	Bacteria	Proteobacteria	Alphaproteobacteria	Rhizobiales	Bradyrhizobiaceae	Bradyrhizobium	Bradyrhizobium diazoefficiens
ACON1_ECOLI	ACNA_ECOLI	acnA	Aconitate hydratase A (ACN) (Aconitase) (Iron-responsive protein-like) (IRP-like) (RNA-binding protein) (Stationary phase enzyme)	anaerobic respiration [GO:0009061]; glyoxylate cycle [GO:0006097]; response to oxidative stress [GO:0006979]; tricarboxylic acid cycle [GO:0006099]	2.616	0	0	0	0	0	0	0	0	0	0	5.203	3.571	0	0	0	4.2.1.3	K01681	Bacteria	Proteobacteria	Gammaproteobacteria	Enterobacterales	Enterobacteriaceae	Escherichia	Escherichia coli
ACON_MYCS2	ACNA_MYCS2	acnA	Aconitate hydratase A (ACN) (Aconitase) ((2R,3S)-2-methylisocitrate dehydratase) ((2S,3R)-3-hydroxybutane-1,2,3-tricarboxylate dehydratase) (Iron-responsive protein-like) (IRP-like) (Probable 2-methyl-cis-aconitate hydratase) (RNA-binding protein)	tricarboxylic acid cycle [GO:0006099]	0.384	0	0	0.583	0.794	0.528	0.621	0	240.324	0	0	5.998	97.011	0	0.778	0	4.2.1.3; 4.2.1.99	K01681	Bacteria	Actinobacteria	Actinobacteria (high G+C Gram-positive bacteria)	Corynebacteriales	Mycobacteriaceae	Mycobacterium	Mycobacterium smegmatis
ACON1_PSEAE	ACNA_PSEAE	acnA	Aconitate hydratase A (ACN) (Aconitase) ((2R,3S)-2-methylisocitrate dehydratase) ((2S,3R)-3-hydroxybutane-1,2,3-tricarboxylate dehydratase) (Iron-responsive protein-like) (IRP-like) (Probable 2-methyl-cis-aconitate hydratase) (RNA-binding protein)	anaerobic respiration [GO:0009061]; propionate metabolic process, methylcitrate cycle [GO:0019679]; response to oxidative stress [GO:0006979]; tricarboxylic acid cycle [GO:0006099]	0	7.37	0	0	0	0	0	0	0	0	0	0	0	0	0	0	4.2.1.3; 4.2.1.99	K01681	Bacteria	Proteobacteria	Gammaproteobacteria	Pseudomonadales	Pseudomonadaceae	Pseudomonas	Pseudomonas aeruginosa
ACON_RICBR	ACNA_RICBR	acnA	Aconitate hydratase A (ACN) (Aconitase) ((2R,3S)-2-methylisocitrate dehydratase) ((2S,3R)-3-hydroxybutane-1,2,3-tricarboxylate dehydratase) (Iron-responsive protein-like) (IRP-like) (Probable 2-methyl-cis-aconitate hydratase) (RNA-binding protein)	propionate metabolic process, methylcitrate cycle [GO:0019679]; tricarboxylic acid cycle [GO:0006099]	0	0	0	0	0	0	0	2.8	3.494	0	22.688	0	0	0	0	0	4.2.1.3; 4.2.1.99	K01681	Bacteria	Proteobacteria	Alphaproteobacteria	Rickettsiales	Rickettsiaceae	Rickettsia	Rickettsia bellii
ACON_RICFE	ACNA_RICFE	acnA	Aconitate hydratase A (ACN) (Aconitase) ((2R,3S)-2-methylisocitrate dehydratase) ((2S,3R)-3-hydroxybutane-1,2,3-tricarboxylate dehydratase) (Iron-responsive protein-like) (IRP-like) (Probable 2-methyl-cis-aconitate hydratase) (RNA-binding protein)	propionate metabolic process, methylcitrate cycle [GO:0019679]; tricarboxylic acid cycle [GO:0006099]	0	0	0	0	0	0	0	0	0	0	0	0	0	0	57.182	0	4.2.1.3; 4.2.1.99	K01681	Bacteria	Proteobacteria	Alphaproteobacteria	Rickettsiales	Rickettsiaceae	Rickettsia	Rickettsia felis (Rickettsia azadi)
ACON_RICPR	ACNA_RICPR	acnA	Aconitate hydratase A (ACN) (Aconitase) ((2R,3S)-2-methylisocitrate dehydratase) ((2S,3R)-3-hydroxybutane-1,2,3-tricarboxylate dehydratase) (Iron-responsive protein-like) (IRP-like) (Probable 2-methyl-cis-aconitate hydratase) (RNA-binding protein)	propionate metabolic process, methylcitrate cycle [GO:0019679]; tricarboxylic acid cycle [GO:0006099]	0	0	0	0.595	1.621	11.306	2.06	16.889	1283.93	3.86	6.153	7.351	0	6.174	2.395	0	4.2.1.3; 4.2.1.99	K01681	Bacteria	Proteobacteria	Alphaproteobacteria	Rickettsiales	Rickettsiaceae	Rickettsia	Rickettsia prowazekii
ACON_STAAW	ACNA_STAAW	acnA	Aconitate hydratase A (ACN) (Aconitase) ((2R,3S)-2-methylisocitrate dehydratase) ((2S,3R)-3-hydroxybutane-1,2,3-tricarboxylate dehydratase) (Iron-responsive protein-like) (IRP-like) (Probable 2-methyl-cis-aconitate hydratase) (RNA-binding protein)	propionate metabolic process, methylcitrate cycle [GO:0019679]; tricarboxylic acid cycle [GO:0006099]	0	0	0	0	0	0	0	0	0	10.394	0	5.733	0	0	0	0	4.2.1.3; 4.2.1.99	K01681	Bacteria	Firmicutes	Bacilli	Bacillales	Staphylococcaceae	Staphylococcus	Staphylococcus aureus
ACON_STAES	ACNA_STAES	acnA	Aconitate hydratase A (ACN) (Aconitase) ((2R,3S)-2-methylisocitrate dehydratase) ((2S,3R)-3-hydroxybutane-1,2,3-tricarboxylate dehydratase) (Iron-responsive protein-like) (IRP-like) (Probable 2-methyl-cis-aconitate hydratase) (RNA-binding protein)	propionate metabolic process, methylcitrate cycle [GO:0019679]; tricarboxylic acid cycle [GO:0006099]	0	52.022	0	0	0	0	0	0	0	0	4.163	0	0	3.672	0	0	4.2.1.3; 4.2.1.99	K01681	Bacteria	Firmicutes	Bacilli	Bacillales	Staphylococcaceae	Staphylococcus	Staphylococcus epidermidis
ACON2_ECOLI	ACNB_ECOLI	acnB	Aconitate hydratase B (ACN) (Aconitase) ((2R,3S)-2-methylisocitrate dehydratase) ((2S,3R)-3-hydroxybutane-1,2,3-tricarboxylate dehydratase) (2-methyl-cis-aconitate hydratase) (Iron-responsive protein-like) (IRP-like) (RNA-binding protein)	glyoxylate cycle [GO:0006097]; propionate catabolic process, 2-methylcitrate cycle [GO:0019629]; regulation of translation [GO:0006417]; tricarboxylic acid cycle [GO:0006099]	17.451	0	0	226.61	397.937	38.055	7.15	35.762	327.117	89.169	32.465	35.109	0	5.325	4.052	0	4.2.1.3; 4.2.1.99	K01682	Bacteria	Proteobacteria	Gammaproteobacteria	Enterobacterales	Enterobacteriaceae	Escherichia	Escherichia coli
ACON2_HELPJ	ACNB_HELPJ	acnB	Aconitate hydratase B (ACN) (Aconitase) ((2R,3S)-2-methylisocitrate dehydratase) ((2S,3R)-3-hydroxybutane-1,2,3-tricarboxylate dehydratase) (2-methyl-cis-aconitate hydratase) (Iron-responsive protein-like) (IRP-like) (RNA-binding protein)	propionate catabolic process, 2-methylcitrate cycle [GO:0019629]; tricarboxylic acid cycle [GO:0006099]	0	27.248	0	0	31.771	0	0	10.216	60.439	0	0	81.376	0	0	0	0	4.2.1.3; 4.2.1.99	K01682	Bacteria	Proteobacteria	Epsilonproteobacteria	Campylobacterales	Helicobacteraceae	Helicobacter	Helicobacter pylori (Campylobacter pylori)
ACON2_HELPY	ACNB_HELPY	acnB	Aconitate hydratase B (ACN) (Aconitase) ((2R,3S)-2-methylisocitrate dehydratase) ((2S,3R)-3-hydroxybutane-1,2,3-tricarboxylate dehydratase) (2-methyl-cis-aconitate hydratase) (Iron-responsive protein-like) (IRP-like) (RNA-binding protein)	propionate catabolic process, 2-methylcitrate cycle [GO:0019629]; tricarboxylic acid cycle [GO:0006099]	2.178	0	0	226.065	1175.98	49.6	839.188	45.105	546.928	91.262	269.943	0	12.674	7.195	0	0	4.2.1.3; 4.2.1.99	K01682	Bacteria	Proteobacteria	Epsilonproteobacteria	Campylobacterales	Helicobacteraceae	Helicobacter	Helicobacter pylori (Campylobacter pylori)
ACON2_PSEAE	ACNB_PSEAE	acnB	Aconitate hydratase B (ACN) (Aconitase) ((2R,3S)-2-methylisocitrate dehydratase) ((2S,3R)-3-hydroxybutane-1,2,3-tricarboxylate dehydratase) (2-methyl-cis-aconitate hydratase) (Iron-responsive protein-like) (IRP-like) (RNA-binding protein)	propionate catabolic process, 2-methylcitrate cycle [GO:0019629]; tricarboxylic acid cycle [GO:0006099]	15.783	3.966	0	18.956	0	0	0	20.331	91.902	31.282	10.931	18.315	0	0	0	0	4.2.1.3; 4.2.1.99	K01682	Bacteria	Proteobacteria	Gammaproteobacteria	Pseudomonadales	Pseudomonadaceae	Pseudomonas	Pseudomonas aeruginosa
ACON2_SYNY3	ACNB_SYNY3	acnB	Aconitate hydratase B (ACN) (Aconitase) ((2R,3S)-2-methylisocitrate dehydratase) ((2S,3R)-3-hydroxybutane-1,2,3-tricarboxylate dehydratase) (2-methyl-cis-aconitate hydratase) (Iron-responsive protein-like) (IRP-like) (RNA-binding protein)	propionate catabolic process, 2-methylcitrate cycle [GO:0019629]; tricarboxylic acid cycle [GO:0006099]	116.03	63.802	1.123	25.808	11.39	298.552	9.285	60.397	536.065	16.032	628.869	86.802	0	46.969	0	9.311	4.2.1.3; 4.2.1.99	K01682	Bacteria	Cyanobacteria		Synechococcales	Merismopediaceae	Synechocystis	Synechocystis sp. PCC 6803
ACOC_CUCMC	ACOC_CUCMC	ACO	Aconitate hydratase (Aconitase) (Citrate hydro-lyase) (Fragment)	glyoxylate cycle [GO:0006097]	0	0	0	0	0	0	0	9.565	0	0	0	0	0	0	0	0	4.2.1.3		Eukaryota	Streptophyta		Cucurbitales	Cucurbitaceae	Cucumis	Cucumis melo (Muskmelon)
ACO1_ARATH	ACO1_ARATH	ACO1	Aconitate hydratase 1 (Aconitase 1) (Citrate hydro-lyase 1)	citrate metabolic process [GO:0006101]; isocitrate metabolic process [GO:0006102]; response to salt stress [GO:0009651]; tricarboxylic acid cycle [GO:0006099]	0	0	0	0	0	0	0	17.192	0	0	0	0	0	0	0	0	4.2.1.3	K01681	Eukaryota	Streptophyta		Brassicales	Brassicaceae	Arabidopsis	Arabidopsis thaliana (Mouse-ear cress)
ACOC_BOVIN	ACOC_BOVIN	ACO1	Cytoplasmic aconitate hydratase (Aconitase) (Citrate hydro-lyase) (Iron-responsive element-binding protein 1) (IRE-BP 1)	cellular iron ion homeostasis [GO:0006879]; citrate metabolic process [GO:0006101]; response to iron(II) ion [GO:0010040]; tricarboxylic acid cycle [GO:0006099]	0	0	0	0	0	0	0	0	0	0	0	0	0	0	0	0	4.2.1.3	K01681	Eukaryota	Chordata	Mammalia		Bovidae	Bos (oxen, cattle)	Bos taurus (Bovine)
ACON_CANAL	ACON_CANAL	ACO1	Aconitate hydratase, mitochondrial (Aconitase) (Citrate hydro-lyase)	induction by symbiont of host defense response [GO:0044416]; tricarboxylic acid cycle [GO:0006099]	0	0	0	0	0	0	0	0	0	0	0	17.157	0	0	0	0	4.2.1.3	K01681	Eukaryota	Ascomycota	Saccharomycetes	Saccharomycetales (budding yeasts)	Debaryomycetaceae	Candida	Candida albicans (Yeast)
ACOC_DICDI	ACOC_DICDI	aco1	Probable cytoplasmic aconitate hydratase (Aconitase) (Citrate hydro-lyase)	tricarboxylic acid cycle [GO:0006099]	164.153	0	0	0.676	0	1.847	0	2.047	9.28	0	0	23.015	0	0	3.134	0	4.2.1.3	K01681	Eukaryota			Dictyosteliida (dictyostelid cellular slime molds)		Dictyostelium	Dictyostelium discoideum (Slime mold)
ACOC_MOUSE	ACOC_MOUSE	Aco1	Cytoplasmic aconitate hydratase (Aconitase) (Citrate hydro-lyase) (Iron regulatory protein 1) (IRP1) (Iron-responsive element-binding protein 1) (IRE-BP 1)	cellular iron ion homeostasis [GO:0006879]; citrate metabolic process [GO:0006101]; intestinal absorption [GO:0050892]; post-embryonic development [GO:0009791]; regulation of gene expression [GO:0010468]; regulation of translation [GO:0006417]; response to iron(II) ion [GO:0010040]; tricarboxylic acid cycle [GO:0006099]	0	0	0	0	0	0	0	0	0	0	0	0	0	0	0	0	4.2.1.3	K01681	Eukaryota	Chordata	Mammalia	Rodentia	Muridae	Mus	Mus musculus (Mouse)
ACON_YEAST	ACON_YEAST	ACO1	Aconitate hydratase, mitochondrial (Aconitase) (Citrate hydro-lyase)	mitochondrial genome maintenance [GO:0000002]; protein targeting to mitochondrion [GO:0006626]; tricarboxylic acid cycle [GO:0006099]	0	0	0	0	0	0	0	0	0	0	0	0	0	9.559	0	0	4.2.1.3	K01681	Eukaryota	Ascomycota	Saccharomycetes	Saccharomycetales (budding yeasts)	Saccharomycetaceae	Saccharomyces	Saccharomyces cerevisiae (Baker's yeast)
ACO2M_ARATH	ACO2M_ARATH	ACO2	Aconitate hydratase 2, mitochondrial (Aconitase 2) (Citrate hydro-lyase 2)	citrate metabolic process [GO:0006101]; glyoxylate cycle [GO:0006097]; isocitrate metabolic process [GO:0006102]; response to abscisic acid [GO:0009737]; response to cadmium ion [GO:0046686]; response to oxidative stress [GO:0006979]; response to salt stress [GO:0009651]; tricarboxylic acid cycle [GO:0006099]	0	0	0	0	0	0	0	0	0	0	0	0	0	0	0	0	4.2.1.3	K01681	Eukaryota	Streptophyta		Brassicales	Brassicaceae	Arabidopsis	Arabidopsis thaliana (Mouse-ear cress)
ACON_BOVIN	ACON_BOVIN	ACO2	Aconitate hydratase, mitochondrial (Aconitase) (Citrate hydro-lyase)	citrate metabolic process [GO:0006101]; tricarboxylic acid cycle [GO:0006099]	0	0	0	0	0	0	0	0	0	0	0	7.7	0	0	0	0	4.2.1.3	K01681	Eukaryota	Chordata	Mammalia		Bovidae	Bos (oxen, cattle)	Bos taurus (Bovine)
ACON_DICDI	ACON_DICDI	aco2	Probable aconitate hydratase, mitochondrial (Aconitase) (Citrate hydro-lyase)	tricarboxylic acid cycle [GO:0006099]	0	0	0	0	0	0	0	0	0	0	0	0	0	17.822	0	0	4.2.1.3	K01681	Eukaryota			Dictyosteliida (dictyostelid cellular slime molds)		Dictyostelium	Dictyostelium discoideum (Slime mold)
ACON_HUMAN	ACON_HUMAN	ACO2	Aconitate hydratase, mitochondrial (Aconitase) (Citrate hydro-lyase)	citrate metabolic process [GO:0006101]; generation of precursor metabolites and energy [GO:0006091]; isocitrate metabolic process [GO:0006102]; tricarboxylic acid cycle [GO:0006099]	0	0	0	5.351	0	0	0	0	0	0	0	0	0	0	0	0	4.2.1.3	K01681	Eukaryota	Chordata	Mammalia	Primates	Hominidae (great apes)	Homo	Homo sapiens (Human)
ACON2_YEAST	ACON2_YEAST	ACO2	Homocitrate dehydratase, mitochondrial (Aconitase 2)	lysine biosynthetic process via aminoadipic acid [GO:0019878]; tricarboxylic acid cycle [GO:0006099]	0	0	0	0	0	0	0	0	0	0	0	0	0	3.856	0	0	4.2.1.-	K17450	Eukaryota	Ascomycota	Saccharomycetes	Saccharomycetales (budding yeasts)	Saccharomycetaceae	Saccharomyces	Saccharomyces cerevisiae (Baker's yeast)
ACON_CAEEL	ACON_CAEEL	aco-2	Probable aconitate hydratase, mitochondrial (Aconitase) (Citrate hydro-lyase)	tricarboxylic acid cycle [GO:0006099]	0	43.666	0	0	0	0	0	0	0	0	32.725	0	0	22.768	0	0	4.2.1.3	K01681	Eukaryota	Nematoda (roundworms)	Chromadorea	Rhabditida	Rhabditidae	Caenorhabditis	Caenorhabditis elegans
ACO3M_ARATH	ACO3M_ARATH	ACO3	Aconitate hydratase 3, mitochondrial (Aconitase 3) (Citrate hydro-lyase 3)	citrate metabolic process [GO:0006101]; glyoxylate cycle [GO:0006097]; isocitrate metabolic process [GO:0006102]; response to cadmium ion [GO:0046686]; response to oxidative stress [GO:0006979]; tricarboxylic acid cycle [GO:0006099]	0	0	0	0	0	0	0	0	0	0	0	0	0	0	0	0	4.2.1.3	K01681	Eukaryota	Streptophyta		Brassicales	Brassicaceae	Arabidopsis	Arabidopsis thaliana (Mouse-ear cress)
ACCO3_CUCME	ACCO3_CUCME	ACO3	1-aminocyclopropane-1-carboxylate oxidase 3 (ACC oxidase 3) (Ethylene-forming enzyme) (EFE)	ethylene biosynthetic process [GO:0009693]; fruit ripening [GO:0009835]	0	0	0	0	0	0	0	0	0	0	0	0	0	31.041	0	0	1.14.17.4		Eukaryota	Streptophyta		Cucurbitales	Cucurbitaceae	Cucumis	Cucumis melo (Muskmelon)
ACOA_BACSU	ACOA_BACSU	acoA	Acetoin:2,6-dichlorophenolindophenol oxidoreductase subunit alpha (Acetoin:DCPIP oxidoreductase-alpha) (Ao:DCPIP OR) (TPP-dependent acetoin dehydrogenase E1 subunit alpha)	acetoin catabolic process [GO:0045150]	0	27.815	0	0	0	0	0	0	0	0	0	0	76.832	4.934	0	0	1.1.1.-	K00161	Bacteria	Firmicutes	Bacilli	Bacillales	Bacillaceae	Bacillus	Bacillus subtilis
ACON_EMENI	ACON_EMENI	acoA	Aconitate hydratase, mitochondrial (Aconitase) (Citrate hydro-lyase) (Homocitrate dehydratase)	lysine biosynthetic process via aminoadipic acid [GO:0019878]; mitochondrial genome maintenance [GO:0000002]; tricarboxylic acid cycle [GO:0006099]	0	2.245	0	0	1397.47	0	0	0	0	0	8.354	8.299	0	0	0	0	4.2.1.3; 4.2.1.-	K01681	Eukaryota	Ascomycota	Eurotiomycetes	Eurotiales (green and blue molds)	Aspergillaceae	Aspergillus	Emericella nidulans (Aspergillus nidulans)
ACON_ASPFU	ACON_ASPFU	acoA	Aconitate hydratase, mitochondrial (Aconitase) (Citrate hydro-lyase) (Homocitrate dehydratase)	lysine biosynthetic process via aminoadipic acid [GO:0019878]; mitochondrial genome maintenance [GO:0000002]; tricarboxylic acid cycle [GO:0006099]	0	0	0	0	0	0	0	0	0	0	0	0	0	5.577	0	0	4.2.1.3; 4.2.1.-	K01681	Eukaryota	Ascomycota	Eurotiomycetes	Eurotiales (green and blue molds)	Aspergillaceae	Aspergillus	Neosartorya fumigata (Aspergillus fumigatus)
ACOHO_THET8	ACNA_THET8	acoA	Aconitate hydratase A (ACN) (Aconitase) ((2R,3S)-2-methylisocitrate dehydratase) ((2S,3R)-3-hydroxybutane-1,2,3-tricarboxylate dehydratase) (Iron-responsive protein-like) (IRP-like) (Probable 2-methyl-cis-aconitate hydratase) (RNA-binding protein)	lysine biosynthetic process [GO:0009085]; propionate metabolic process, methylcitrate cycle [GO:0019679]; tricarboxylic acid cycle [GO:0006099]	5.987	0	0	0	0	0	0	9.509	0	107.641	0	0	0	0	0	195.671	4.2.1.3; 4.2.1.99	K01681	Bacteria	Deinococcus-Thermus	Deinococci	Thermales	Thermaceae	Thermus	Thermus thermophilus
ACOB_BACSU	ACOB_BACSU	acoB	Acetoin:2,6-dichlorophenolindophenol oxidoreductase subunit beta (Acetoin:DCPIP oxidoreductase-beta) (Ao:DCPIP OR) (TPP-dependent acetoin dehydrogenase E1 subunit beta)	acetoin catabolic process [GO:0045150]	0	0	0	0	0	0	0	0	0	31.506	0	0	0	0.103	0	0	1.1.1.-	K00162	Bacteria	Firmicutes	Bacilli	Bacillales	Bacillaceae	Bacillus	Bacillus subtilis
ACOB_CUPNH	ACOB_CUPNH	acoB	Acetoin:2,6-dichlorophenolindophenol oxidoreductase subunit beta (Acetoin:DCPIP oxidoreductase-beta) (Ao:DCPIP OR) (TPP-dependent acetoin dehydrogenase E1 subunit beta)	acetoin catabolic process [GO:0045150]	0	0	9.9	0	0	2257.59	0	0	10086.3	9.622	47.732	0	0	0	0	0	1.1.1.-	K00162	Bacteria	Proteobacteria	Betaproteobacteria	Burkholderiales	Burkholderiaceae	Cupriavidus	Cupriavidus necator (Alcaligenes eutrophus) (Ralstonia eutropha)
ACON2_EMENI	ACON2_EMENI	acoB	Putative aconitate hydratase, mitochondrial (Aconitase 2)	mitochondrial translation [GO:0032543]; tricarboxylic acid cycle [GO:0006099]	0	0	0	0	0	0	0	0	0	0	0	0	0	21.264	0	0	4.2.1.-	K17450	Eukaryota	Ascomycota	Eurotiomycetes	Eurotiales (green and blue molds)	Aspergillaceae	Aspergillus	Emericella nidulans (Aspergillus nidulans)
ACOC_BACSU	ACOC_BACSU	acoC	Dihydrolipoyllysine-residue acetyltransferase component of acetoin cleaving system (Acetoin dehydrogenase E2 component) (Dihydrolipoamide acetyltransferase component of acetoin cleaving system)	acetoin catabolic process [GO:0045150]	0	0	0	0	0	0	0	2.57	0	0	0	28.902	0	0	0	13.523	2.3.1.12	K00627	Bacteria	Firmicutes	Bacilli	Bacillales	Bacillaceae	Bacillus	Bacillus subtilis
ACOC_CUPNH	ACOC_CUPNH	acoC	Dihydrolipoyllysine-residue acetyltransferase component of acetoin cleaving system (Acetoin dehydrogenase E2 component) (Dihydrolipoamide acetyltransferase component of acetoin cleaving system) (Fast-migrating protein) (FMP)	acetoin catabolic process [GO:0045150]	0	0	0	0	0	3.141	4.241	0	0	0	34.302	0	0	0	0	0	2.3.1.12	K00627	Bacteria	Proteobacteria	Betaproteobacteria	Burkholderiales	Burkholderiaceae	Cupriavidus	Cupriavidus necator (Alcaligenes eutrophus) (Ralstonia eutropha)
ACON3_ASPFU	ACON3_ASPFU	acoC	Putative aconitate hydratase (Aconitase 3)	metabolic process [GO:0008152]	0	0	0	0	0	0	0	0	0	0	0	0	0	21.115	0	0	4.2.1.-		Eukaryota	Ascomycota	Eurotiomycetes	Eurotiales (green and blue molds)	Aspergillaceae	Aspergillus	Neosartorya fumigata (Aspergillus fumigatus)
DHA2_CUPNH	DHA2_CUPNH	acoD	Acetaldehyde dehydrogenase 2 (Acetaldehyde dehydrogenase II) (ACDH-II)	acetoin catabolic process [GO:0045150]; ethanol catabolic process [GO:0006068]	0	0	0	152.336	101.88	514.542	42.997	61.407	56.683	5.191	6.422	117.307	7.364	0	0	0	1.2.1.3	K00138	Bacteria	Proteobacteria	Betaproteobacteria	Burkholderiales	Burkholderiaceae	Cupriavidus	Cupriavidus necator (Alcaligenes eutrophus) (Ralstonia eutropha)
IRG1_HUMAN	IRG1_HUMAN	ACOD1	Cis-aconitate decarboxylase (CAD) (Aconitate decarboxylase) (Aconitate decarboxylase 1) (Cis-aconitic acid decarboxylase) (Immune-responsive gene 1 protein)	cellular response to interferon-beta [GO:0035458]; cellular response to interferon-gamma [GO:0071346]; cellular response to interleukin-1 [GO:0071347]; cellular response to lipopolysaccharide [GO:0071222]; cellular response to molecule of bacterial origin [GO:0071219]; cellular response to progesterone stimulus [GO:0071393]; cellular response to tumor necrosis factor [GO:0071356]; defense respons…	0	0	0	0	0	0	0	5.856	0	0	0	0	0	2.375	0	0	4.1.1.6	K17724	Eukaryota	Chordata	Mammalia	Primates	Hominidae (great apes)	Homo	Homo sapiens (Human)
DLDH3_BACSU	DLDH3_BACSU	acoL	Dihydrolipoyl dehydrogenase (Dihydrolipoamide dehydrogenase) (E3 component of acetoin cleaving system)	acetoin catabolic process [GO:0045150]; cell redox homeostasis [GO:0045454]; glycolytic process [GO:0006096]	0	24.103	0	0	0	0	4.408	2.405	0	2.159	90.196	0	0	1.71	0	0	1.8.1.4	K00382	Bacteria	Firmicutes	Bacilli	Bacillales	Bacillaceae	Bacillus	Bacillus subtilis
ACOR_CUPNH	ACOR_CUPNH	acoR	Acetoin catabolism regulatory protein	acetoin catabolic process [GO:0045150]; phosphorelay signal transduction system [GO:0000160]; regulation of transcription, DNA-templated [GO:0006355]; transcription, DNA-templated [GO:0006351]	4.691	0	20.754	0	4.566	0	2.015	0	2.205	0	0	0	0	0	0	0			Bacteria	Proteobacteria	Betaproteobacteria	Burkholderiales	Burkholderiaceae	Cupriavidus	Cupriavidus necator (Alcaligenes eutrophus) (Ralstonia eutropha)
ACOT1_MOUSE	ACOT1_MOUSE	Acot1	Acyl-coenzyme A thioesterase 1 (Acyl-CoA thioesterase 1) (CTE-I) (Inducible cytosolic acyl-coenzyme A thioester hydrolase) (Long chain acyl-CoA thioester hydrolase) (Long chain acyl-CoA hydrolase)	acyl-CoA metabolic process [GO:0006637]; long-chain fatty acid metabolic process [GO:0001676]	0	2.43	2.598	3.386	0	6.206	0	0	0	0	0	0	0	0	0	0	3.1.2.2	K01068	Eukaryota	Chordata	Mammalia	Rodentia	Muridae	Mus	Mus musculus (Mouse)
ACOT6_HUMAN	ACOT6_HUMAN	ACOT6	Putative acyl-coenzyme A thioesterase 6 (Putative acyl-CoA thioesterase 6)	long-chain fatty-acyl-CoA biosynthetic process [GO:0035338]	0	0	0	0	0	0	0	0	0	0	0	0	85.839	0	0	0	3.1.2.-	K11993	Eukaryota	Chordata	Mammalia	Primates	Hominidae (great apes)	Homo	Homo sapiens (Human)
ACOT6_MOUSE	ACOT6_MOUSE	Acot6	Acyl-coenzyme A thioesterase 6 (Acyl-CoA thioesterase 6)	acyl-CoA metabolic process [GO:0006637]	0	0	0	0	0	0	0	0	0	0	0	0	492.578	0	0	0.848	3.1.2.-	K11993	Eukaryota	Chordata	Mammalia	Rodentia	Muridae	Mus	Mus musculus (Mouse)
ACOT8_MOUSE	ACOT8_MOUSE	Acot8	Acyl-coenzyme A thioesterase 8 (Acyl-CoA thioesterase 8) (Choloyl-coenzyme A thioesterase) (Peroxisomal acyl-CoA thioesterase 2) (PTE-2) (Peroxisomal acyl-coenzyme A thioester hydrolase 1) (PTE-1) (Peroxisomal long-chain acyl-CoA thioesterase 1)	acyl-CoA metabolic process [GO:0006637]; dicarboxylic acid catabolic process [GO:0043649]; negative regulation of CD4 biosynthetic process [GO:0045225]; peroxisome fission [GO:0016559]	0	0	0	0	0	0	0	0	0	0	0	0	0	0	0	0	3.1.2.27	K11992	Eukaryota	Chordata	Mammalia	Rodentia	Muridae	Mus	Mus musculus (Mouse)
ACOT9_BOVIN	ACOT9_BOVIN	ACOT9	Acyl-coenzyme A thioesterase 9, mitochondrial (Acyl-CoA thioesterase 9) (Acyl-CoA thioester hydrolase 9)		17.541	0	0	0	0	0	0	0	0	0	0	0	0	0	0	0	3.1.2.-	K17361	Eukaryota	Chordata	Mammalia		Bovidae	Bos (oxen, cattle)	Bos taurus (Bovine)
ACOX1_PHACI	ACOX1_PHACI	ACOX1	Peroxisomal acyl-coenzyme A oxidase 1 (AOX) (Palmitoyl-CoA oxidase)	fatty acid beta-oxidation using acyl-CoA oxidase [GO:0033540]; fatty acid oxidation [GO:0019395]; generation of precursor metabolites and energy [GO:0006091]; lipid metabolic process [GO:0006629]; prostaglandin metabolic process [GO:0006693]	0	0	0	0	0	0	0	0	0	0	0	0	0	0	0	0	1.3.3.6		Eukaryota	Chordata	Mammalia	Diprotodontia	Phascolarctidae (koalas)	Phascolarctos	Phascolarctos cinereus (Koala)
ACOX1_RAT	ACOX1_RAT	Acox1	Peroxisomal acyl-coenzyme A oxidase 1 (AOX) (Palmitoyl-CoA oxidase) [Cleaved into: Peroxisomal acyl-CoA oxidase 1, A chain; Peroxisomal acyl-CoA oxidase 1, B chain; Peroxisomal acyl-CoA oxidase 1, C chain]	fatty acid beta-oxidation using acyl-CoA dehydrogenase [GO:0033539]; fatty acid beta-oxidation using acyl-CoA oxidase [GO:0033540]; fatty acid oxidation [GO:0019395]; generation of precursor metabolites and energy [GO:0006091]; lipid homeostasis [GO:0055088]; lipid metabolic process [GO:0006629]; prostaglandin metabolic process [GO:0006693]	0	0	0	0	0	0	0	0	0	0	0	0	0	0	0	0	1.3.3.6	K00232	Eukaryota	Chordata	Mammalia	Rodentia	Muridae	Rattus	Rattus norvegicus (Rat)
ACP1_ENTHI	ACP1_ENTHI	ACP1	Cysteine proteinase ACP1		0	0	0	0	0	0	0	1.909	0	0	0	0	0	14.964	0	0	3.4.22.-		Eukaryota					Entamoeba	Entamoeba histolytica
PPAC_MOUSE	PPAC_MOUSE	Acp1	Low molecular weight phosphotyrosine protein phosphatase (LMW-PTP) (LMW-PTPase) (Low molecular weight cytosolic acid phosphatase)		0	83.815	0	0	0	0	0	25.802	0	78.888	0	0	0	4.223	0	0	3.1.3.48; 3.1.3.2	K14394	Eukaryota	Chordata	Mammalia	Rodentia	Muridae	Mus	Mus musculus (Mouse)
PPAC_RAT	PPAC_RAT	Acp1	Low molecular weight phosphotyrosine protein phosphatase (LMW-PTP) (LMW-PTPase) (Low molecular weight cytosolic acid phosphatase)	chemical synaptic transmission [GO:0007268]	0	0	0	35.798	0	0	0	0	0	0	0	0	0	0	0	0	3.1.3.48; 3.1.3.2	K14394	Eukaryota	Chordata	Mammalia	Rodentia	Muridae	Rattus	Rattus norvegicus (Rat)
ACP2_ENTHI	ACP2_ENTHI	ACP2	Cysteine proteinase ACP2 (Fragment)		0	0	0	0	0	0	0	36.569	0	0	0	0	0	0	0	0	3.4.22.-		Eukaryota					Entamoeba	Entamoeba histolytica
PPA5_HUMAN	PPA5_HUMAN	ACP5	Tartrate-resistant acid phosphatase type 5 (TR-AP) (Tartrate-resistant acid ATPase) (TrATPase) (Type 5 acid phosphatase)	bone morphogenesis [GO:0060349]; bone resorption [GO:0045453]; defense response to Gram-positive bacterium [GO:0050830]; negative regulation of inflammatory response [GO:0050728]; negative regulation of interleukin-12 production [GO:0032695]; negative regulation of interleukin-1 beta production [GO:0032691]; negative regulation of nitric oxide biosynthetic process [GO:0045019]; negative regulatio…	0	0	0	0	181.228	0	0	0	0	0	0	0	0	0	0	0	3.1.3.2	K14379	Eukaryota	Chordata	Mammalia	Primates	Hominidae (great apes)	Homo	Homo sapiens (Human)
PAPL_HUMAN	ACP7_HUMAN	ACP7	Acid phosphatase type 7 (Purple acid phosphatase long form)		0	0	0	1.457	0	0	1.651	8.582	0	0	0	0	0	0	0	0	3.1.3.2		Eukaryota	Chordata	Mammalia	Primates	Hominidae (great apes)	Homo	Homo sapiens (Human)
PAPL_MOUSE	ACP7_MOUSE	Acp7	Acid phosphatase type 7 (Purple acid phosphatase long form)		0	41.963	0	0	0	0	0	0	0.764	0	0	0	0	0	0	0	3.1.3.2		Eukaryota	Chordata	Mammalia	Rodentia	Muridae	Mus	Mus musculus (Mouse)
CAPZB_DICDI	CAPZB_DICDI	acpA	F-actin-capping protein subunit beta (Aginactin subunit beta) (CAP32)	actin cytoskeleton organization [GO:0030036]; barbed-end actin filament capping [GO:0051016]; cell morphogenesis [GO:0000902]; response to bacterium [GO:0009617]	0	0	0	0	0	0	0	0	0	0	0	0	0	3.81	0	0		K10365	Eukaryota			Dictyosteliida (dictyostelid cellular slime molds)		Dictyostelium	Dictyostelium discoideum (Slime mold)
CAPZA_DICDI	CAPZA_DICDI	acpB	F-actin-capping protein subunit alpha (Aginactin subunit alpha) (CAP34)	barbed-end actin filament capping [GO:0051016]; response to bacterium [GO:0009617]	0	0	0	0	0	0.928	0	0	0	2.987	0	21.606	0	25.705	0	0		K10364	Eukaryota			Dictyosteliida (dictyostelid cellular slime molds)		Dictyostelium	Dictyostelium discoideum (Slime mold)
ACPH_KLEP3	ACPH_KLEP3	acpH	Acyl carrier protein phosphodiesterase (ACP phosphodiesterase)	fatty acid biosynthetic process [GO:0006633]	0	0	0	16.333	11.445	0	0	0	0	0	0	0	0	0	0	0	3.1.4.14	K08682	Bacteria	Proteobacteria	Gammaproteobacteria	Enterobacterales	Enterobacteriaceae	Klebsiella	Klebsiella pneumoniae
ACPH_PHOLL	ACPH_PHOLL	acpH	Acyl carrier protein phosphodiesterase (ACP phosphodiesterase)	fatty acid biosynthetic process [GO:0006633]	0	0	0	1.346	30.902	0	0	2.047	0	0	0	0	0	0	0	0	3.1.4.14	K08682	Bacteria	Proteobacteria	Gammaproteobacteria	Enterobacterales	Morganellaceae	Photorhabdus	Photorhabdus luminescens (Xenorhabdus luminescens)
ACPM_MYCAU	ACPM_MYCAU	acpM	Meromycolate extension acyl carrier protein (ACP)		0	0	0	0	0	0	0	0	0	0	0	0	0	0	0	0			Bacteria	Actinobacteria	Actinobacteria (high G+C Gram-positive bacteria)	Corynebacteriales	Mycobacteriaceae	Mycobacterium	Mycobacterium aurum
ACP_ACTSZ	ACP_ACTSZ	acpP	Acyl carrier protein (ACP)		0	0	0	111.212	0	0	0	0	0	0	0	0	0	0	0	0		K02078	Bacteria	Proteobacteria	Gammaproteobacteria	Pasteurellales	Pasteurellaceae	Actinobacillus	Actinobacillus succinogenes
ACP_AGRT5	ACP_AGRFC	acpP	Acyl carrier protein AcpP (ACP)		11.038	50.696	48.347	0	0	0.996	0	0	15.819	1.589	0	10.713	0	6.392	0	0		K02078	Bacteria	Proteobacteria	Alphaproteobacteria	Rhizobiales	Rhizobiaceae	Agrobacterium	Agrobacterium fabrum
ACP_ALKEH	ACP_ALKEH	acpP	Acyl carrier protein (ACP)		0	0	0	0	0	0	0	38.129	0	0	0	0	0	0	0	0		K02078	Bacteria	Proteobacteria	Gammaproteobacteria	Chromatiales	Ectothiorhodospiraceae (purple sulfur bacteria)	Alkalilimnicola	Alkalilimnicola ehrlichii
ACP_ANADF	ACP_ANADF	acpP	Acyl carrier protein (ACP)		0	0	0	0	0	0	0	0	0	0	0	28.916	0	0	0	0		K02078	Bacteria	Proteobacteria	Deltaproteobacteria	Myxococcales (fruiting gliding bacteria)	Anaeromyxobacteraceae	Anaeromyxobacter	Anaeromyxobacter sp. (strain Fw109-5)
ACP_ARCB4	ACP_ARCB4	acpP	Acyl carrier protein (ACP)		0	0	0	37.837	80.122	3.848	40.679	34.558	6.08	5.259	15.66	5.816	0	0	0	4.147		K02078	Bacteria	Proteobacteria	Epsilonproteobacteria	Campylobacterales	Campylobacteraceae	Arcobacter	Arcobacter butzleri
ACP_AZOSB	ACP_AZOSB	acpP	Acyl carrier protein (ACP)		0	0	0	0	0	0	0	0	0	0	0	15.12	0	0	0	0		K02078	Bacteria	Proteobacteria	Betaproteobacteria	Rhodocyclales	Rhodocyclaceae	Azoarcus	Azoarcus sp. (strain BH72)
ACP_BACWK	ACP_BACWK	acpP	Acyl carrier protein (ACP)		0	0	0	0	0	0	0	0	0	6.825	0	0	0	1.549	0	0		K02078	Bacteria	Firmicutes	Bacilli	Bacillales	Bacillaceae	Bacillus	Bacillus weihenstephanensis
ACP_BACTN	ACP_BACTN	acpP	Acyl carrier protein (ACP)		5.453	0	0	20.047	0	0	0	4.002	0	0	0	0	3.745	0	0	0		K02078	Bacteria	Bacteroidetes	Bacteroidia	Bacteroidales	Bacteroidaceae	Bacteroides	Bacteroides thetaiotaomicron
ACP_BACV8	ACP_BACV8	acpP	Acyl carrier protein (ACP)		2.819	0	0	0.533	13.487	0	0	0	0	0	0	0	0	11.337	0	0		K02078	Bacteria	Bacteroidetes	Bacteroidia	Bacteroidales	Bacteroidaceae	Bacteroides	Bacteroides vulgatus
ACP_BARHE	ACP_BARHE	acpP	Acyl carrier protein (ACP)		0	0	0	0	0	0	0	0	0	0	0	0	0	9.961	0	0		K02078	Bacteria	Proteobacteria	Alphaproteobacteria	Rhizobiales	Bartonellaceae	Bartonella	Bartonella henselae (Rochalimaea henselae)
ACP_BDEBA	ACP_BDEBA	acpP	Acyl carrier protein (ACP)		0	21.783	0	0	0	0	0	0	0	0	0	0	0	0	0	0		K02078	Bacteria	Proteobacteria	Deltaproteobacteria	Bdellovibrionales	Bdellovibrionaceae	Bdellovibrio	Bdellovibrio bacteriovorus
ACP_BUCA5	ACP_BUCA5	acpP	Acyl carrier protein (ACP)		0	0	0	0	0	0	0	0	0	0	0	0	0	6.851	0	0		K02078	Bacteria	Proteobacteria	Gammaproteobacteria	Enterobacterales	Erwiniaceae	Buchnera (aphid P-endosymbionts)	Buchnera aphidicola
ACP_CAMJD	ACP_CAMJD	acpP	Acyl carrier protein (ACP)		0	0	0	0	27.449	0	0	0	0	0	0	0	0	0	0	0		K02078	Bacteria	Proteobacteria	Epsilonproteobacteria	Campylobacterales	Campylobacteraceae	Campylobacter	Campylobacter jejuni
ACP_DESAP	ACP_DESAP	acpP	Acyl carrier protein (ACP)		0	0	0	0	0	0	0	14.475	0	0	0	0	0	1.503	0	0		K02078	Bacteria	Firmicutes	Clostridia	Clostridiales	Peptococcaceae	Candidatus Desulforudis	Candidatus Desulforudis audaxviator
ACP_KORVE	ACP_KORVE	acpP	Acyl carrier protein (ACP)		0	0	0	0	0	0	0	1.01	0	0	0	1.646	0	0	0	0		K02078	Bacteria	Acidobacteria	Acidobacteriia	Acidobacteriales	Acidobacteriaceae	Candidatus Koribacter	Candidatus Koribacter versatilis
ACP_CARHZ	ACP_CARHZ	acpP	Acyl carrier protein (ACP)		0	0	0	0	0	0	0	13.979	0	0	0	0	0	0	0	0		K02078	Bacteria	Firmicutes	Clostridia	Thermoanaerobacterales	Thermoanaerobacteraceae	Carboxydothermus	Carboxydothermus hydrogenoformans
ACP_CHLSY	ACP_CHLSY	acpP	Acyl carrier protein (ACP)		12.724	0	0	0	0	0	0	0	0	0	0	0	0	0	0	0		K02078	Bacteria	Chloroflexi	Chloroflexia	Chloroflexales	Chloroflexaceae (filamentous anoxygenic phototrophic bacteria)	Chloroflexus	Chloroflexus aurantiacus (strain ATCC 29364 / DSM 637 / Y-400-fl)
ACP_CLOAB	ACP_CLOAB	acpP	Acyl carrier protein (ACP)		0	0	0	0	0	0	0	0	0	0	0	28.511	0	0	0	0		K02078	Bacteria	Firmicutes	Clostridia	Clostridiales	Clostridiaceae	Clostridium	Clostridium acetobutylicum
ACP_DEIGD	ACP_DEIGD	acpP	Acyl carrier protein (ACP)		0	0	0	0	0	0	0	0	0	0	0	0	0	3.339	0	0		K02078	Bacteria	Deinococcus-Thermus	Deinococci	Deinococcales	Deinococcaceae	Deinococcus	Deinococcus geothermalis
ACP_DESAA	ACP_DESAA	acpP	Acyl carrier protein (ACP)		0	0	0	0	0	0	0	0	0	0	0	0	0	3.03	0	0		K02078	Bacteria	Proteobacteria	Deltaproteobacteria	Desulfobacterales	Desulfobacteraceae	Desulfatibacillum	Desulfatibacillum alkenivorans
ACP_DESAH	ACP_DESAH	acpP	Acyl carrier protein (ACP)		0	0	0	0	0	0	0	9.739	0	0	0	0	0	14.287	0	0		K02078	Bacteria	Proteobacteria	Deltaproteobacteria	Desulfobacterales	Desulfobacteraceae	Desulfobacterium	Desulfobacterium autotrophicum
ACP_DESAG	ACP_DESAG	acpP	Acyl carrier protein (ACP)		0	0	0	0	0	0	0	0	0	0	0	0	0	34.886	0	0		K02078	Bacteria	Proteobacteria	Deltaproteobacteria	Desulfovibrionales	Desulfovibrionaceae	Desulfovibrio	Desulfovibrio alaskensis
ACP_DESMR	ACP_DESMR	acpP	Acyl carrier protein (ACP)		0	0	0	0	0	0	0	0	0	0	0	7.769	0	0	0	0		K02078	Bacteria	Proteobacteria	Deltaproteobacteria	Desulfovibrionales	Desulfovibrionaceae	Desulfovibrio	Desulfovibrio magneticus
ACP_DICNV	ACP_DICNV	acpP	Acyl carrier protein (ACP)		0	0	0	0	0	0	0	0	0	0	0	0	0	0	0	0		K02078	Bacteria	Proteobacteria	Gammaproteobacteria	Cardiobacteriales	Cardiobacteriaceae	Dichelobacter	Dichelobacter nodosus (Bacteroides nodosus)
ACP_DINSH	ACP_DINSH	acpP	Acyl carrier protein (ACP)		0	8.819	0	0	0	0	0	0	0	0	0	0	0	0	0	0		K02078	Bacteria	Proteobacteria	Alphaproteobacteria	Rhodobacterales	Rhodobacteraceae	Dinoroseobacter	Dinoroseobacter shibae
ACP_FLAJ1	ACP_FLAJ1	acpP	Acyl carrier protein (ACP)		0	0	0	0	0	0	0	0	0	0	0	0	0	0	0	0		K02078	Bacteria	Bacteroidetes	Flavobacteriia	Flavobacteriales	Flavobacteriaceae	Flavobacterium	Flavobacterium johnsoniae (Cytophaga johnsonae)
ACP_FUSNN	ACP_FUSNN	acpP	Acyl carrier protein (ACP)		81.219	35.616	37.689	0.546	0	36.634	15.708	9.518	10.601	0	0	8.453	0	30.455	2.156	0		K02078	Bacteria	Fusobacteria	Fusobacteriia	Fusobacteriales	Fusobacteriaceae	Fusobacterium	Fusobacterium nucleatum
ACP_GEOKA	ACP_GEOKA	acpP	Acyl carrier protein (ACP)		0	0	0	0	0	0	0	0	0	0	0	0	0	12.302	0	0		K02078	Bacteria	Firmicutes	Bacilli	Bacillales	Bacillaceae	Geobacillus	Geobacillus kaustophilus
ACP_GEOLS	ACP_GEOLS	acpP	Acyl carrier protein (ACP)		0	0	0	0	0	0	0	0	21.398	20.105	0	0	0	0	0	0		K02078	Bacteria	Proteobacteria	Deltaproteobacteria	Desulfuromonadales	Geobacteraceae	Geobacter	Geobacter lovleyi
ACP_GEOSL	ACP_GEOSL	acpP	Acyl carrier protein (ACP)		0	0	0	0	0	0	122.032	0	0	0	0	0	0	0	0	0		K02078	Bacteria	Proteobacteria	Deltaproteobacteria	Desulfuromonadales	Geobacteraceae	Geobacter	Geobacter sulfurreducens
ACP_GRAFK	ACP_GRAFK	acpP	Acyl carrier protein (ACP)		0	0	0	0	0	0	0	0	0	0	0	0	0	0	0	13.379		K02078	Bacteria	Bacteroidetes	Flavobacteriia	Flavobacteriales	Flavobacteriaceae	Gramella	Gramella forsetii
ACP_GRABC	ACP_GRABC	acpP	Acyl carrier protein (ACP)		0	0	0	0	0	0	0	0	0	0	0	0	0	0	0	0		K02078	Bacteria	Proteobacteria	Alphaproteobacteria	Rhodospirillales	Acetobacteraceae	Granulibacter	Granulibacter bethesdensis
ACP_HYDS0	ACP_HYDS0	acpP	Acyl carrier protein (ACP)		0	0	0	0	0	0	0	0	0	0	0	0	0	0	0	0		K02078	Bacteria	Aquificae	Aquificae	Aquificales	Aquificaceae	Hydrogenobaculum	Hydrogenobaculum sp. (strain Y04AAS1)
ACP_HYPNA	ACP_HYPNA	acpP	Acyl carrier protein (ACP)		0	0	0	0	0	0	0	0.991	0	0	0	0	0	0	0	0		K02078	Bacteria	Proteobacteria	Alphaproteobacteria	Rhodobacterales	Hyphomonadaceae	Hyphomonas	Hyphomonas neptunium
ACP_LEPBP	ACP_LEPBP	acpP	Acyl carrier protein (ACP)		0	0	0	0	0	0	0	0	0	0	0	13.725	0	0	0	0		K02078	Bacteria	Spirochaetes	Spirochaetia		Leptospiraceae	Leptospira	Leptospira biflexa
ACP_LEPIN	ACP_LEPIN	acpP	Acyl carrier protein (ACP)		0	0	0	0	0	0	0	0	0	0	0	0	0	0	0	0		K02078	Bacteria	Spirochaetes	Spirochaetia		Leptospiraceae	Leptospira	Leptospira interrogans
ACP_MAGSM	ACP_MAGMM	acpP	Acyl carrier protein (ACP)		0	0	0	0	0	0	0	0	0	0	0	0	0	0	0	0		K02078	Bacteria	Proteobacteria	Alphaproteobacteria	Magnetococcales	Magnetococcaceae	Magnetococcus	Magnetococcus marinus
ACP_VIBMA	ACP_MORMI	acpP	Acyl carrier protein (ACP)		0	0	0	0	0	0	0	0	0	0	0	0	0	0	0	0			Bacteria	Proteobacteria	Gammaproteobacteria	Alteromonadales	Moritellaceae	Moritella	Moritella marina (Vibrio marinus)
ACP_ONYPE	ACP_ONYPE	acpP	Acyl carrier protein (ACP)		0	0	0	0	0	0	0	0	0	131.215	0	0	0	0	0	0		K02078	Bacteria	Tenericutes	Mollicutes	Acholeplasmatales	Acholeplasmataceae	Candidatus Phytoplasma (plant yellows agents)	Onion yellows phytoplasma
ACP_PASMU	ACP_PASMU	acpP	Acyl carrier protein (ACP)		0	0	0	0	0	0	0	0	0	0	0	0	0	61.004	0	0		K02078	Bacteria	Proteobacteria	Gammaproteobacteria	Pasteurellales	Pasteurellaceae	Pasteurella	Pasteurella multocida
ACP_PERMH	ACP_PERMH	acpP	Acyl carrier protein (ACP)		0	0	0	0	0	0	0	0	0	0	0	0	0	9.903	0	0		K02078	Bacteria	Aquificae	Aquificae	Aquificales	Hydrogenothermaceae	Persephonella	Persephonella marina
ACP_PHEZH	ACP_PHEZH	acpP	Acyl carrier protein (ACP)		0	0	0	0	0	0	0	0	0	0	0	0	0	0	0	0		K02078	Bacteria	Proteobacteria	Alphaproteobacteria	Caulobacterales	Caulobacteraceae	Phenylobacterium	Phenylobacterium zucineum
ACP_PROMM	ACP_PROMM	acpP	Acyl carrier protein (ACP)		0	0	0	0	0	0	0	0	0	48.993	0	0	0	0	0	0		K02078	Bacteria	Cyanobacteria		Synechococcales	Prochloraceae	Prochlorococcus	Prochlorococcus marinus
ACP_PROMH	ACP_PROMH	acpP	Acyl carrier protein (ACP)		22.999	0	0	0	0	0	0	37.927	1773.62	62.855	0	12.888	0	14.241	0	12.545		K02078	Bacteria	Proteobacteria	Gammaproteobacteria	Enterobacterales	Morganellaceae	Proteus	Proteus mirabilis
ACP_PSEA6	ACP_PSEA6	acpP	Acyl carrier protein (ACP)		0	0	0	0	29.281	0	0	0	0	0	0	0	0	0	0	0		K02078	Bacteria	Proteobacteria	Gammaproteobacteria	Alteromonadales	Pseudoalteromonadaceae	Pseudoalteromonas	Pseudoalteromonas atlantica (Alteromonas atlantica)
ACP_PSEE4	ACP_PSEE4	acpP	Acyl carrier protein (ACP)		23.096	11.632	0	6.66	397.069	13.051	0	30.878	0	46.274	9.748	25.456	5.626	8.675	14.57	0		K02078	Bacteria	Proteobacteria	Gammaproteobacteria	Pseudomonadales	Pseudomonadaceae	Pseudomonas	Pseudomonas entomophila
ACP_PSEP1	ACP_PSEP1	acpP	Acyl carrier protein (ACP)		0	0	0	0	0	0	0	19.064	0	0	0	0	0	0	0	0		K02078	Bacteria	Proteobacteria	Gammaproteobacteria	Pseudomonadales	Pseudomonadaceae	Pseudomonas	Pseudomonas putida (Arthrobacter siderocapsulatus)
ACP_RICBR	ACP_RICBR	acpP	Acyl carrier protein (ACP)		0	0	0	0	0	0	0	10.161	0	0	0	0	0	0	0	71.513		K02078	Bacteria	Proteobacteria	Alphaproteobacteria	Rickettsiales	Rickettsiaceae	Rickettsia	Rickettsia bellii
ACP_RUBXD	ACP_RUBXD	acpP	Acyl carrier protein (ACP)		0	10.885	0	0	0	0	0	0	0	0	0	0	0	0	0	0		K02078	Bacteria	Actinobacteria	Rubrobacteria	Rubrobacterales	Rubrobacteraceae	Rubrobacter	Rubrobacter xylanophilus
ACP_SULNB	ACP_SULNB	acpP	Acyl carrier protein (ACP)		10.816	0	108.097	38.786	128.005	23.08	8.445	38.616	132.799	0	4.365	60.76	91.417	3.856	0	0		K02078	Bacteria	Proteobacteria	Epsilonproteobacteria			Sulfurovum	Sulfurovum sp. (strain NBC37-1)
ACP_THEEB	ACP_THEEB	acpP	Acyl carrier protein (ACP)		0	0	0	0	0	0	0	5.92	0	0	0	0	0	0	217.192	0		K02078	Bacteria	Cyanobacteria		Synechococcales	Synechococcaceae	Thermosynechococcus	Thermosynechococcus elongatus
ACP_THET8	ACP_THET8	acpP	Acyl carrier protein (ACP)		0	0	120.299	0	0	0	0	0	0	0	0	0	0	0	0	0		K02078	Bacteria	Deinococcus-Thermus	Deinococci	Thermales	Thermaceae	Thermus	Thermus thermophilus
ACP_TREDE	ACP_TREDE	acpP	Acyl carrier protein (ACP)		59.383	0	0	0	0	0	0	0	0	0	0	0	0	0	0	0		K02078	Bacteria	Spirochaetes	Spirochaetia	Spirochaetales	Spirochaetaceae	Treponema	Treponema denticola
ACP_TREPS	ACP_TREPS	acpP	Acyl carrier protein (ACP)		0	22.733	0	0	0	0	0	0	0	0	0	0	0	0	0	0		K02078	Bacteria	Spirochaetes	Spirochaetia	Spirochaetales	Spirochaetaceae	Treponema	Treponema pallidum
ACP_VARPS	ACP_VARPS	acpP	Acyl carrier protein (ACP)		0	10.293	0	0	0	0	0	0	0	0	0	0	0	6.151	0	0		K02078	Bacteria	Proteobacteria	Betaproteobacteria	Burkholderiales	Comamonadaceae	Variovorax	Variovorax paradoxus
ACP_VIBCH	ACP_VIBCH	acpP	Acyl carrier protein (ACP)	fatty acid biosynthetic process [GO:0006633]	59.263	19.822	0	1.482	21.33	106.845	0	28.785	0	65.115	1.721	155.193	0	4.946	0	1.369		K02078	Bacteria	Proteobacteria	Gammaproteobacteria	Vibrionales	Vibrionaceae	Vibrio	Vibrio cholerae
ACP_WOLSU	ACP_WOLSU	acpP	Acyl carrier protein (ACP)		0	0	0	0	0	0	0	0	0	0	0	0	0	26.738	0	0		K02078	Bacteria	Proteobacteria	Epsilonproteobacteria	Campylobacterales	Helicobacteraceae	Wolinella	Wolinella succinogenes
ACP_XANP2	ACP_XANP2	acpP	Acyl carrier protein (ACP)		1.014	0.974	0	0	0.712	0.715	0	0	0	1.141	1.096	0	1939.8	0	0	0		K02078	Bacteria	Proteobacteria	Alphaproteobacteria	Rhizobiales	Xanthobacteraceae	Xanthobacter	Xanthobacter autotrophicus
ACP_XANCP	ACP_XANCP	acpP	Acyl carrier protein (ACP)		0	0	0	0	5.007	0	0	0	0	0	0	0	0	0	0	0		K02078	Bacteria	Proteobacteria	Gammaproteobacteria	Xanthomonadales	Xanthomonadaceae	Xanthomonas	Xanthomonas campestris
ACP_XANOP	ACP_XANOP	acpP	Acyl carrier protein (ACP)		0	0	0	0	0	0	0	0	0	9.98	0	0	0	0	0	0		K02078	Bacteria	Proteobacteria	Gammaproteobacteria	Xanthomonadales	Xanthomonadaceae	Xanthomonas	Xanthomonas oryzae
ACP2_RALSO	ACP2_RALSO	acpP2	Acyl carrier protein 2 (ACP 2)		0	0	0	0	0	75.745	0	0	0	0	0	0	0	0	0	0		K02078	Bacteria	Proteobacteria	Betaproteobacteria	Burkholderiales	Burkholderiaceae	Ralstonia	Ralstonia solanacearum (Pseudomonas solanacearum)
ACPS_ACHLI	ACPS_ACHLI	acpS	Holo-[acyl-carrier-protein] synthase (Holo-ACP synthase) (4'-phosphopantetheinyl transferase AcpS)	fatty acid biosynthetic process [GO:0006633]	19.082	0	0	0	0	0	0	0	0	0	0	0	0	0	0	0	2.7.8.7	K00997	Bacteria	Tenericutes	Mollicutes	Acholeplasmatales	Acholeplasmataceae	Acholeplasma	Acholeplasma laidlawii
ACPS_ARCB4	ACPS_ARCB4	acpS	Holo-[acyl-carrier-protein] synthase (Holo-ACP synthase) (4'-phosphopantetheinyl transferase AcpS)	fatty acid biosynthetic process [GO:0006633]	0	0	0	0	0	0	0	0	0	0	0	0	0	0	0	0	2.7.8.7	K00997	Bacteria	Proteobacteria	Epsilonproteobacteria	Campylobacterales	Campylobacteraceae	Arcobacter	Arcobacter butzleri
ACPS_CLOTE	ACPS_CLOTE	acpS	Holo-[acyl-carrier-protein] synthase (Holo-ACP synthase) (4'-phosphopantetheinyl transferase AcpS)	fatty acid biosynthetic process [GO:0006633]	0	0	0	0	0	0	0	0	0	0	0	0	0	8.308	0	0	2.7.8.7	K00997	Bacteria	Firmicutes	Clostridia	Clostridiales	Clostridiaceae	Clostridium	Clostridium tetani
ACPS_HALOH	ACPS_HALOH	acpS	Holo-[acyl-carrier-protein] synthase (Holo-ACP synthase) (4'-phosphopantetheinyl transferase AcpS)	fatty acid biosynthetic process [GO:0006633]	0	0	0	0	0	0	0	0	0	0	0	166.882	0	0	0	0	2.7.8.7	K00997	Bacteria	Firmicutes	Clostridia	Halanaerobiales	Halanaerobiaceae	Halothermothrix	Halothermothrix orenii
ACPS_SULDN	ACPS_SULDN	acpS	Holo-[acyl-carrier-protein] synthase (Holo-ACP synthase) (4'-phosphopantetheinyl transferase AcpS)	fatty acid biosynthetic process [GO:0006633]	0	0	0	0	0	24.153	0	4.865	0	0	0	0	0	0	0	0	2.7.8.7	K00997	Bacteria	Proteobacteria	Epsilonproteobacteria	Campylobacterales	Helicobacteraceae	Sulfurimonas	Sulfurimonas denitrificans
ACPS_THEPX	ACPS_THEPX	acpS	Holo-[acyl-carrier-protein] synthase (Holo-ACP synthase) (4'-phosphopantetheinyl transferase AcpS)	fatty acid biosynthetic process [GO:0006633]	0	0	0	0	0	0	0	0	0	0	0	0	0	4.464	0	0	2.7.8.7	K00997	Bacteria	Firmicutes	Clostridia	Thermoanaerobacterales	Thermoanaerobacteraceae	Thermoanaerobacter	Thermoanaerobacter sp. (strain X514)
PPAT_HUMAN	PPAT_HUMAN	ACPT	Testicular acid phosphatase		0	0	0	0	0	74.723	0	0	0	0	0	0	0	0	0	0	3.1.3.2	K19284	Eukaryota	Chordata	Mammalia	Primates	Hominidae (great apes)	Homo	Homo sapiens (Human)
ACR1_ACIAD	ACR1_ACIAD	acr1	Fatty acyl-CoA reductase	lipid metabolic process [GO:0006629]	0	0	0	2.673	0	189.358	0	0	3.111	0	0	0	0	0	0	0	1.2.1.n2		Bacteria	Proteobacteria	Gammaproteobacteria	Pseudomonadales	Moraxellaceae	Acinetobacter	Acinetobacter baylyi (strain ATCC 33305 / BD413 / ADP1)
ACR3_ALKMQ	ACR3_ALKMQ	acr3	Arsenical-resistance protein Acr3	response to arsenic-containing substance [GO:0046685]	0	0	0	0	0	0	0	15.567	0	0	0	0	217.109	0	0	0		K03325	Bacteria	Firmicutes	Clostridia	Clostridiales	Clostridiaceae	Alkaliphilus	Alkaliphilus metalliredigens
ETFA_CLOPR	ETFA_CLOPR	acrA	Acryloyl-CoA reductase electron transfer subunit beta (Electron transfer flavoprotein large subunit) (ETFLS) (Electron transfer flavoprotein subunit beta) (Beta-ETF)		0	0	0	0	0	0	0	0.587	0	0	0.817	0	0	7.161	0	0			Bacteria	Firmicutes	Clostridia	Clostridiales	Lachnospiraceae	Tyzzerella	Clostridium propionicum
CYAD_DICDI	CYAD_DICDI	acrA	Adenylate cyclase, terminal-differentiation specific (ACB) (ATP pyrophosphate-lyase) (Adenylyl cyclase)	cAMP biosynthetic process [GO:0006171]; cytokinin-activated signaling pathway [GO:0009736]; phosphorelay signal transduction system [GO:0000160]; phosphorylation [GO:0016310]; regulation of gene expression [GO:0010468]; response to caffeine [GO:0031000]; sorocarp development [GO:0030587]; sorocarp morphogenesis [GO:0031288]; sorocarp spore cell differentiation [GO:0044671]; sporulation resulting …	0	0	0	0	0	0	0	16.834	0	6.433	0	0	0	4.257	0	0	4.6.1.1		Eukaryota			Dictyosteliida (dictyostelid cellular slime molds)		Dictyostelium	Dictyostelium discoideum (Slime mold)
ACRA_ECOLI	ACRA_ECOLI	acrA	Multidrug efflux pump subunit AcrA (AcrAB-TolC multidrug efflux pump subunit AcrA) (Acridine resistance protein A)	bile acid and bile salt transport [GO:0015721]; drug transmembrane transport [GO:0006855]; response to antibiotic [GO:0046677]	1.002	0	0	0	0	4.274	0	0	1.004	2.26	0	0	31.289	0.895	6.706	0		K03585	Bacteria	Proteobacteria	Gammaproteobacteria	Enterobacterales	Enterobacteriaceae	Escherichia	Escherichia coli
ACRB_ECOLI	ACRB_ECOLI	acrB	Multidrug efflux pump subunit AcrB (AcrAB-TolC multidrug efflux pump subunit AcrB) (Acridine resistance protein B)	drug transmembrane transport [GO:0006855]; response to drug [GO:0042493]	2.633	0	51.099	0.694	0	0	1.818	0	0	1.51	1.096	0	2.181	0	0	0		K18138	Bacteria	Proteobacteria	Gammaproteobacteria	Enterobacterales	Enterobacteriaceae	Escherichia	Escherichia coli
ACRC_CLOPR	ACRC_CLOPR	acrC	Acryloyl-CoA reductase (NADH) (Propionyl-CoA dehydrogenase)		287.939	35.611	0	16.085	0	3.303	1.378	8.096	0	0	0	0	0	25.727	3.672	239.747	1.3.1.95	K20143	Bacteria	Firmicutes	Clostridia	Clostridiales	Lachnospiraceae	Tyzzerella	Clostridium propionicum
ACRD_ECOLI	ACRD_ECOLI	acrD	Probable aminoglycoside efflux pump (Acriflavine resistance protein D)	drug transmembrane transport [GO:0006855]; response to drug [GO:0042493]	0	0	0	9.481	0	0	0	0	0	0	0	0	0	0	0	0		K18324	Bacteria	Proteobacteria	Gammaproteobacteria	Enterobacterales	Enterobacteriaceae	Escherichia	Escherichia coli
ACRE_ECOLI	ACRE_ECOLI	acrE	Multidrug export protein AcrE (Acriflavine resistance protein E) (Protein EnvC)	drug transmembrane transport [GO:0006855]; response to antibiotic [GO:0046677]; response to drug [GO:0042493]	12.916	0	0	0	0	0	0	2.616	0	0	0	0	0	0	0	0		K18141	Bacteria	Proteobacteria	Gammaproteobacteria	Enterobacterales	Enterobacteriaceae	Escherichia	Escherichia coli
ACRF_ECOLI	ACRF_ECOLI	acrF	Multidrug export protein AcrF (Acriflavine resistance protein F) (Protein EnvD)		7.618	5.008	0	12.154	0	0	670.622	0	3.035	0	0	0	3.682	0	0	0		K18142	Bacteria	Proteobacteria	Gammaproteobacteria	Enterobacterales	Enterobacteriaceae	Escherichia	Escherichia coli
ACRR_SHIFL	ACRR_SHIFL	acrR	HTH-type transcriptional regulator AcrR (Potential acrAB operon repressor)	regulation of transcription, DNA-templated [GO:0006355]; transcription, DNA-templated [GO:0006351]	0	0	0	0	0	17.912	0	0	0	0	0	4.115	0	0	0	0		K03577	Bacteria	Proteobacteria	Gammaproteobacteria	Enterobacterales	Enterobacteriaceae	Shigella	Shigella flexneri
ACS_ARATH	ACS_ARATH	ACS	Acetyl-coenzyme A synthetase, chloroplastic/glyoxysomal (Acetate--CoA ligase) (Acetyl-CoA synthetase)	acetate metabolic process [GO:0006083]; acetyl-CoA biosynthetic process from acetate [GO:0019427]; fatty acid metabolic process [GO:0006631]	37.079	0	0	0	0	0	0	0	0	0	0	0	0	0	0	0	6.2.1.1	K01895	Eukaryota	Streptophyta		Brassicales	Brassicaceae	Arabidopsis	Arabidopsis thaliana (Mouse-ear cress)
ACSA_CITK8	ACSA_CITK8	acs	Acetyl-coenzyme A synthetase (AcCoA synthetase) (Acs) (Acetate--CoA ligase) (Acyl-activating enzyme)	acetyl-CoA biosynthetic process from acetate [GO:0019427]; chemotaxis [GO:0006935]	0	0	0	0	0	0	0	0	0	0	0	0	0	3.925	0	0	6.2.1.1	K01895	Bacteria	Proteobacteria	Gammaproteobacteria	Enterobacterales	Enterobacteriaceae	Citrobacter	Citrobacter koseri (Citrobacter diversus)
ACSA_PHOLL	ACSA_PHOLL	acs	Acetyl-coenzyme A synthetase (AcCoA synthetase) (Acs) (Acetate--CoA ligase) (Acyl-activating enzyme)	acetyl-CoA biosynthetic process from acetate [GO:0019427]	0	0	0	0	0	0	0	0	0	0	0	0	0	0	0	0	6.2.1.1	K01895	Bacteria	Proteobacteria	Gammaproteobacteria	Enterobacterales	Morganellaceae	Photorhabdus	Photorhabdus luminescens (Xenorhabdus luminescens)
ACSA_SODGM	ACSA_SODGM	acs	Acetyl-coenzyme A synthetase (AcCoA synthetase) (Acs) (Acetate--CoA ligase) (Acyl-activating enzyme)	acetyl-CoA biosynthetic process from acetate [GO:0019427]	0	0	0	0	0	0	0	0	0	758.177	0	0	5.705	0	0	0	6.2.1.1	K01895	Bacteria	Proteobacteria	Gammaproteobacteria	Enterobacterales	Pectobacteriaceae	Sodalis (tsetse S-endosymbionts)	Sodalis glossinidius
ACSA_YERE8	ACSA_YERE8	acs	Acetyl-coenzyme A synthetase (AcCoA synthetase) (Acs) (Acetate--CoA ligase) (Acyl-activating enzyme)	acetyl-CoA biosynthetic process from acetate [GO:0019427]	0	0	0	0	5.76	0	0	0	0	0	0	0	0	0	0	0	6.2.1.1	K01895	Bacteria	Proteobacteria	Gammaproteobacteria	Enterobacterales	Yersiniaceae	Yersinia	Yersinia enterocolitica
ACSA_YERPP	ACSA_YERPP	acs	Acetyl-coenzyme A synthetase (AcCoA synthetase) (Acs) (Acetate--CoA ligase) (Acyl-activating enzyme)	acetyl-CoA biosynthetic process from acetate [GO:0019427]	0	0	0	0	0	0	0	0	0	0	0	0	0	5.669	0	0	6.2.1.1	K01895	Bacteria	Proteobacteria	Gammaproteobacteria	Enterobacterales	Yersiniaceae	Yersinia	Yersinia pestis
ACSA_YERPS	ACSA_YERPS	acs	Acetyl-coenzyme A synthetase (AcCoA synthetase) (Acs) (Acetate--CoA ligase) (Acyl-activating enzyme)	acetyl-CoA biosynthetic process from acetate [GO:0019427]	0	0	0	0	0	0	0	0	0	2.931	0	0	0	0	0	0	6.2.1.1	K01895	Bacteria	Proteobacteria	Gammaproteobacteria	Enterobacterales	Yersiniaceae	Yersinia	Yersinia pseudotuberculosis
ACS1_DEBHA	ACS1_DEBHA	ACS1	Acetyl-coenzyme A synthetase 1 (Acetate--CoA ligase 1) (Acyl-activating enzyme 1)	acetate fermentation [GO:0019654]; acetyl-CoA biosynthetic process from acetate [GO:0019427]; histone acetylation [GO:0016573]	0	0	0	0	0	1.396	0	0	0	0	0	0	2101.08	0	0	0	6.2.1.1	K01895	Eukaryota	Ascomycota	Saccharomycetes	Saccharomycetales (budding yeasts)	Debaryomycetaceae	Debaryomyces	Debaryomyces hansenii (Yeast) (Torulaspora hansenii)
ACSA_COPCI	ACSA_COPCI	ACS-1	Acetyl-coenzyme A synthetase (Acetate--CoA ligase) (Acyl-activating enzyme)	acetyl-CoA biosynthetic process from acetate [GO:0019427]	0	0	0	3.708	0	0	0	0	0	0	0	0	0	1.079	0	1.252	6.2.1.1		Eukaryota	Basidiomycota	Agaricomycetes	Agaricales	Psathyrellaceae	Coprinopsis	Coprinopsis cinerea (Inky cap fungus) (Hormographiella aspergillata)
ACS2_DEBHA	ACS2_DEBHA	ACS2	Acetyl-coenzyme A synthetase 2 (Acetate--CoA ligase 2) (Acyl-activating enzyme 2)	acetyl-CoA biosynthetic process from acetate [GO:0019427]	0	0	0	0	0	0	0	0	0	0	0	0	0	5.038	0	0	6.2.1.1	K01895	Eukaryota	Ascomycota	Saccharomycetes	Saccharomycetales (budding yeasts)	Debaryomycetaceae	Debaryomyces	Debaryomyces hansenii (Yeast) (Torulaspora hansenii)
ACSA_AERHH	ACSA_AERHH	acsA	Acetyl-coenzyme A synthetase (AcCoA synthetase) (Acs) (Acetate--CoA ligase) (Acyl-activating enzyme)	acetyl-CoA biosynthetic process from acetate [GO:0019427]	24.679	0	0	0	0	0	0	0	0	0	0	0	0	0	0	0	6.2.1.1	K01895	Bacteria	Proteobacteria	Gammaproteobacteria	Aeromonadales	Aeromonadaceae	Aeromonas	Aeromonas hydrophila
ACSA_AERS4	ACSA_AERS4	acsA	Acetyl-coenzyme A synthetase (AcCoA synthetase) (Acs) (Acetate--CoA ligase) (Acyl-activating enzyme)	acetyl-CoA biosynthetic process from acetate [GO:0019427]	0	0	0	0	0	0	0	0	0	0	0	14.883	0	0	0	0	6.2.1.1	K01895	Bacteria	Proteobacteria	Gammaproteobacteria	Aeromonadales	Aeromonadaceae	Aeromonas	Aeromonas salmonicida
ACSA_AGRT5	ACSA_AGRFC	acsA	Acetyl-coenzyme A synthetase (AcCoA synthetase) (Acs) (Acetate--CoA ligase) (Acyl-activating enzyme)	acetyl-CoA biosynthetic process from acetate [GO:0019427]	0	0	0	0	0	0	0	7.013	0	0	0	1.869	0	13.208	0	0	6.2.1.1	K01895	Bacteria	Proteobacteria	Alphaproteobacteria	Rhizobiales	Rhizobiaceae	Agrobacterium	Agrobacterium fabrum
ACSA_AGRRH	ACSA_AGRRH	acsA	Acetyl-coenzyme A synthetase (AcCoA synthetase) (Acs) (Acetate--CoA ligase) (Acyl-activating enzyme)	acetyl-CoA biosynthetic process from acetate [GO:0019427]	0	0	3.918	0	0	0	0	0	0	0	0	0.949	0	16.02	0	0	6.2.1.1		Bacteria	Proteobacteria	Alphaproteobacteria	Rhizobiales	Rhizobiaceae	Agrobacterium	Agrobacterium rhizogenes
ACSA_AGRVS	ACSA_AGRVS	acsA	Acetyl-coenzyme A synthetase (AcCoA synthetase) (Acs) (Acetate--CoA ligase) (Acyl-activating enzyme)	acetyl-CoA biosynthetic process from acetate [GO:0019427]	0	0	0	0	0	0	0	0	0	0	0	0	0	0	0	0	6.2.1.1	K01895	Bacteria	Proteobacteria	Alphaproteobacteria	Rhizobiales	Rhizobiaceae	Agrobacterium	Agrobacterium vitis (Rhizobium vitis)
ACSA_ALCBS	ACSA_ALCBS	acsA	Acetyl-coenzyme A synthetase (AcCoA synthetase) (Acs) (Acetate--CoA ligase) (Acyl-activating enzyme)	acetyl-CoA biosynthetic process from acetate [GO:0019427]	0	0	0	60.241	0	0	0	0	0	0	0	0	0	15.71	0	0	6.2.1.1	K01895	Bacteria	Proteobacteria	Gammaproteobacteria	Oceanospirillales	Alcanivoracaceae	Alcanivorax	Alcanivorax borkumensis
ACSA_ALKEH	ACSA_ALKEH	acsA	Acetyl-coenzyme A synthetase (AcCoA synthetase) (Acs) (Acetate--CoA ligase) (Acyl-activating enzyme)	acetyl-CoA biosynthetic process from acetate [GO:0019427]	0	0	0	1.556	0	0	0	0	0	28.944	15.218	38.414	0	6.151	0	0	6.2.1.1	K01895	Bacteria	Proteobacteria	Gammaproteobacteria	Chromatiales	Ectothiorhodospiraceae (purple sulfur bacteria)	Alkalilimnicola	Alkalilimnicola ehrlichii
ACSA_BACSU	ACSA_BACSU	acsA	Acetyl-coenzyme A synthetase (AcCoA synthetase) (Acs) (Acetate--CoA ligase) (Acyl-activating enzyme)	metabolic process [GO:0008152]	5.046	0	16.949	0	0	0	0	0	0	221.704	0	0	0	20.208	0	0	6.2.1.1	K01895	Bacteria	Firmicutes	Bacilli	Bacillales	Bacillaceae	Bacillus	Bacillus subtilis
ACSA_BART1	ACSA_BART1	acsA	Acetyl-coenzyme A synthetase (AcCoA synthetase) (Acs) (Acetate--CoA ligase) (Acyl-activating enzyme)	acetyl-CoA biosynthetic process from acetate [GO:0019427]	1.224	1.178	0	0	0	0	0	0	0	1.466	0	89.62	0	15.435	0	0	6.2.1.1	K01895	Bacteria	Proteobacteria	Alphaproteobacteria	Rhizobiales	Bartonellaceae	Bartonella	Bartonella tribocorum
ACSA_BDEBA	ACSA_BDEBA	acsA	Acetyl-coenzyme A synthetase (AcCoA synthetase) (Acs) (Acetate--CoA ligase) (Acyl-activating enzyme)	acetyl-CoA biosynthetic process from acetate [GO:0019427]	0	0	0	0	0	0	0	0	248.96	0	0	0	0	0	0	0	6.2.1.1	K01895	Bacteria	Proteobacteria	Deltaproteobacteria	Bdellovibrionales	Bdellovibrionaceae	Bdellovibrio	Bdellovibrio bacteriovorus
ACSA_BRADU	ACSA_BRADU	acsA	Acetyl-coenzyme A synthetase (AcCoA synthetase) (Acs) (Acetate--CoA ligase) (Acyl-activating enzyme)	acetyl-CoA biosynthetic process from acetate [GO:0019427]	11.254	0	0	0	0	0	0	0	0.251	0	0	0	88.336	0	0	0	6.2.1.1	K01895	Bacteria	Proteobacteria	Alphaproteobacteria	Rhizobiales	Bradyrhizobiaceae	Bradyrhizobium	Bradyrhizobium diazoefficiens
ACSA_BRUME	ACSA_BRUME	acsA	Acetyl-coenzyme A synthetase (AcCoA synthetase) (Acs) (Acetate--CoA ligase) (Acyl-activating enzyme)	acetyl-CoA biosynthetic process from acetate [GO:0019427]	0	0	0	0	0	0	0	0	0	0	0	0	0	25.005	0	0	6.2.1.1	K01895	Bacteria	Proteobacteria	Alphaproteobacteria	Rhizobiales	Brucellaceae	Brucella	Brucella melitensis
ACSA_CAMJ8	ACSA_CAMJ8	acsA	Acetyl-coenzyme A synthetase (AcCoA synthetase) (Acs) (Acetate--CoA ligase) (Acyl-activating enzyme)	acetyl-CoA biosynthetic process from acetate [GO:0019427]	0	0	0	0	0	0	0	0	0	0	0	0	0	0	500.267	0	6.2.1.1	K01895	Bacteria	Proteobacteria	Epsilonproteobacteria	Campylobacterales	Campylobacteraceae	Campylobacter	Campylobacter jejuni
ACSA_CAMJJ	ACSA_CAMJJ	acsA	Acetyl-coenzyme A synthetase (AcCoA synthetase) (Acs) (Acetate--CoA ligase) (Acyl-activating enzyme)	acetyl-CoA biosynthetic process from acetate [GO:0019427]	0	0	0	46.947	9.796	0.885	0	0	0	96.789	0	0	0	0	0	0	6.2.1.1	K01895	Bacteria	Proteobacteria	Epsilonproteobacteria	Campylobacterales	Campylobacteraceae	Campylobacter	Campylobacter jejuni
ACSA_CHLTE	ACSA_CHLTE	acsA	Acetyl-coenzyme A synthetase (AcCoA synthetase) (Acs) (Acetate--CoA ligase) (Acyl-activating enzyme)	acetyl-CoA biosynthetic process from acetate [GO:0019427]	9.154	0	0	0	0	0	0	0	0	0	0	0	0	0	0	0	6.2.1.1	K01895	Bacteria	Chlorobi	Chlorobia	Chlorobiales	Chlorobiaceae	Chlorobaculum	Chlorobaculum tepidum
ACSA_CHRVO	ACSA_CHRVO	acsA	Acetyl-coenzyme A synthetase (AcCoA synthetase) (Acs) (Acetate--CoA ligase) (Acyl-activating enzyme)	acetyl-CoA biosynthetic process from acetate [GO:0019427]	0	0	0	0	0	0	0	18.156	0	0	0	0	0	29.974	0	0	6.2.1.1	K01895	Bacteria	Proteobacteria	Betaproteobacteria	Neisseriales	Chromobacteriaceae	Chromobacterium	Chromobacterium violaceum
ACSA_CUPPJ	ACSA_CUPPJ	acsA	Acetyl-coenzyme A synthetase (AcCoA synthetase) (Acs) (Acetate--CoA ligase) (Acyl-activating enzyme)	acetyl-CoA biosynthetic process from acetate [GO:0019427]	0	0	0	0	0	0	0	0	0	9.096	0	0	0	0	0	0	6.2.1.1	K01895	Bacteria	Proteobacteria	Betaproteobacteria	Burkholderiales	Burkholderiaceae	Cupriavidus	Cupriavidus pinatubonensis
ACSA_DEIRA	ACSA_DEIRA	acsA	Acetyl-coenzyme A synthetase (AcCoA synthetase) (Acs) (Acetate--CoA ligase) (Acyl-activating enzyme)	acetyl-CoA biosynthetic process from acetate [GO:0019427]	0	0	0	0	0	0	0	130.909	0	0	0	0	0	0	0	1793.52	6.2.1.1	K01895	Bacteria	Deinococcus-Thermus	Deinococci	Deinococcales	Deinococcaceae	Deinococcus	Deinococcus radiodurans
ACSA_DESAA	ACSA_DESAA	acsA	Acetyl-coenzyme A synthetase (AcCoA synthetase) (Acs) (Acetate--CoA ligase) (Acyl-activating enzyme)	acetyl-CoA biosynthetic process from acetate [GO:0019427]	0	0	0	0	0	0	0	0	0	0	0	0	0	23.02	0	0	6.2.1.1	K01895	Bacteria	Proteobacteria	Deltaproteobacteria	Desulfobacterales	Desulfobacteraceae	Desulfatibacillum	Desulfatibacillum alkenivorans
ACSA_PRB01	ACSA_PRB01	acsA	Acetyl-coenzyme A synthetase (AcCoA synthetase) (Acs) (Acetate--CoA ligase) (Acyl-activating enzyme)	acetyl-CoA biosynthetic process from acetate [GO:0019427]	0	0	0	0	0	0	0	0	0	0	0	6.64	0	27.197	0	0	6.2.1.1		Bacteria	Proteobacteria	Gammaproteobacteria				Gamma-proteobacterium EBAC31A08
ACSA_GEMAT	ACSA_GEMAT	acsA	Acetyl-coenzyme A synthetase (AcCoA synthetase) (Acs) (Acetate--CoA ligase) (Acyl-activating enzyme)	acetyl-CoA biosynthetic process from acetate [GO:0019427]	36.947	0.222	0	0.118	0	0	0	0	0	150.426	0	1.855	0	8.136	0	0	6.2.1.1	K01895	Bacteria	Gemmatimonadetes	Gemmatimonadetes	Gemmatimonadales	Gemmatimonadaceae	Gemmatimonas	Gemmatimonas aurantiaca
ACSA_HALHL	ACSA_HALHL	acsA	Acetyl-coenzyme A synthetase (AcCoA synthetase) (Acs) (Acetate--CoA ligase) (Acyl-activating enzyme)	acetyl-CoA biosynthetic process from acetate [GO:0019427]	0	0	0	0	0	0	0	0	0	0	0	0	0	0	0	0	6.2.1.1	K01895	Bacteria	Proteobacteria	Gammaproteobacteria	Chromatiales	Ectothiorhodospiraceae (purple sulfur bacteria)	Halorhodospira	Halorhodospira halophila (Ectothiorhodospira halophila)
ACSA_HELAH	ACSA_HELAH	acsA	Acetyl-coenzyme A synthetase (AcCoA synthetase) (Acs) (Acetate--CoA ligase) (Acyl-activating enzyme)	acetyl-CoA biosynthetic process from acetate [GO:0019427]	21.908	6.748	0	1.352	0	0	0	0	0	0	0	3.334	0	80.937	0	0	6.2.1.1	K01895	Bacteria	Proteobacteria	Epsilonproteobacteria	Campylobacterales	Helicobacteraceae	Helicobacter	Helicobacter acinonychis (Helicobacter acinonyx)
ACSA_HELP2	ACSA_HELP2	acsA	Acetyl-coenzyme A synthetase (AcCoA synthetase) (Acs) (Acetate--CoA ligase) (Acyl-activating enzyme)	acetyl-CoA biosynthetic process from acetate [GO:0019427]	14.949	0	0	0	0	0	0	0	140.004	0	0	0	0	60.097	0	0	6.2.1.1	K01895	Bacteria	Proteobacteria	Epsilonproteobacteria	Campylobacterales	Helicobacteraceae	Helicobacter	Helicobacter pylori (Campylobacter pylori)
ACSA_HELPG	ACSA_HELPG	acsA	Acetyl-coenzyme A synthetase (AcCoA synthetase) (Acs) (Acetate--CoA ligase) (Acyl-activating enzyme)	acetyl-CoA biosynthetic process from acetate [GO:0019427]	0	0	0	0	0	0	0	0	0	0	0	0	0	0	0	0	6.2.1.1	K01895	Bacteria	Proteobacteria	Epsilonproteobacteria	Campylobacterales	Helicobacteraceae	Helicobacter	Helicobacter pylori (Campylobacter pylori)
ACSA_LARHH	ACSA_LARHH	acsA	Acetyl-coenzyme A synthetase (AcCoA synthetase) (Acs) (Acetate--CoA ligase) (Acyl-activating enzyme)	acetyl-CoA biosynthetic process from acetate [GO:0019427]	0	0	0	0	0	12.924	0	18.908	0	0	0.875	11.87	0	100.261	0	0	6.2.1.1	K01895	Bacteria	Proteobacteria	Betaproteobacteria	Neisseriales	Chromobacteriaceae	Laribacter	Laribacter hongkongensis
ACSA_LEPBP	ACSA_LEPBP	acsA	Acetyl-coenzyme A synthetase (AcCoA synthetase) (Acs) (Acetate--CoA ligase) (Acyl-activating enzyme)	acetyl-CoA biosynthetic process from acetate [GO:0019427]	0	0	0	0	0	0	0	0	0	0	0	0	0	17.856	0	0	6.2.1.1	K01895	Bacteria	Spirochaetes	Spirochaetia		Leptospiraceae	Leptospira	Leptospira biflexa
ACSA_LEPBJ	ACSA_LEPBJ	acsA	Acetyl-coenzyme A synthetase (AcCoA synthetase) (Acs) (Acetate--CoA ligase) (Acyl-activating enzyme)	acetyl-CoA biosynthetic process from acetate [GO:0019427]	0	0	0	0	0	0	0	0	0	0	0	0	0	8.825	0	0	6.2.1.1	K01895	Bacteria	Spirochaetes	Spirochaetia		Leptospiraceae	Leptospira	Leptospira borgpetersenii
ACSA_LEPBL	ACSA_LEPBL	acsA	Acetyl-coenzyme A synthetase (AcCoA synthetase) (Acs) (Acetate--CoA ligase) (Acyl-activating enzyme)	acetyl-CoA biosynthetic process from acetate [GO:0019427]	0	0	0	0	0	0	0	0	0	0	0	0	0	10.775	0	0	6.2.1.1	K01895	Bacteria	Spirochaetes	Spirochaetia		Leptospiraceae	Leptospira	Leptospira borgpetersenii
ACSA_LEPIN	ACSA_LEPIN	acsA	Acetyl-coenzyme A synthetase (AcCoA synthetase) (Acs) (Acetate--CoA ligase) (Acyl-activating enzyme)	acetyl-CoA biosynthetic process from acetate [GO:0019427]	0	14.493	0	0	0	0	0	8.261	0	0	0	0	0	0	0	0	6.2.1.1	K01895	Bacteria	Spirochaetes	Spirochaetia		Leptospiraceae	Leptospira	Leptospira interrogans
ACSA_MAGSM	ACSA_MAGMM	acsA	Acetyl-coenzyme A synthetase (AcCoA synthetase) (Acs) (Acetate--CoA ligase) (Acyl-activating enzyme)	acetyl-CoA biosynthetic process from acetate [GO:0019427]	0	0	0	1.259	0	0	0	1.212	0	103.143	25.861	25.819	31.795	84.792	0	0	6.2.1.1	K01895	Bacteria	Proteobacteria	Alphaproteobacteria	Magnetococcales	Magnetococcaceae	Magnetococcus	Magnetococcus marinus
ACSA_METCN	ACSA_METCN	acsA	Acetyl-coenzyme A synthetase (AcCoA synthetase) (Acs) (Acetate--CoA ligase) (Acyl-activating enzyme)	acetyl-CoA biosynthetic process from acetate [GO:0019427]	0	0	0	0	0	0	0	0	0	0	0	0	0	12.497	0	0	6.2.1.1		Archaea	Euryarchaeota	Methanomicrobia	Methanosarcinales	Methanosaetaceae	Methanosaeta	Methanosaeta concilii (Methanothrix soehngenii)
ACSA_METTP	ACSA_METTP	acsA	Acetyl-coenzyme A synthetase (AcCoA synthetase) (Acs) (Acetate--CoA ligase) (Acyl-activating enzyme)	acetyl-CoA biosynthetic process from acetate [GO:0019427]	0	0	0	0	0	0	0	0	0	0	0	0	0	0	0	0	6.2.1.1	K01895	Archaea	Euryarchaeota	Methanomicrobia	Methanosarcinales	Methanosaetaceae	Methanosaeta	Methanosaeta thermophila
ACSA_METFK	ACSA_METFK	acsA	Acetyl-coenzyme A synthetase (AcCoA synthetase) (Acs) (Acetate--CoA ligase) (Acyl-activating enzyme)	acetyl-CoA biosynthetic process from acetate [GO:0019427]	0	0	0	0	0	0	0	0	0	0	0	62.434	0	25.418	0	0	6.2.1.1	K01895	Bacteria	Proteobacteria	Betaproteobacteria	Methylophilales	Methylophilaceae	Methylobacillus	Methylobacillus flagellatus
ACSA_METC4	ACSA_METC4	acsA	Acetyl-coenzyme A synthetase (AcCoA synthetase) (Acs) (Acetate--CoA ligase) (Acyl-activating enzyme)	acetyl-CoA biosynthetic process from acetate [GO:0019427]	0	0	0	0	3.833	0	0	0	0	0	0	0	0	0	0	5.49	6.2.1.1	K01895	Bacteria	Proteobacteria	Alphaproteobacteria	Rhizobiales	Methylobacteriaceae	Methylobacterium	Methylobacterium extorquens (Methylobacterium dichloromethanicum) (Protomonas extorquens)
ACSA_METEP	ACSA_METEP	acsA	Acetyl-coenzyme A synthetase (AcCoA synthetase) (Acs) (Acetate--CoA ligase) (Acyl-activating enzyme)	acetyl-CoA biosynthetic process from acetate [GO:0019427]	0	0	0	0	0	0	0	0	0	0	0	0	0	0	0	20.16	6.2.1.1	K01895	Bacteria	Proteobacteria	Alphaproteobacteria	Rhizobiales	Methylobacteriaceae	Methylobacterium	Methylobacterium extorquens (Methylobacterium dichloromethanicum) (Protomonas extorquens)
ACSA_METPB	ACSA_METPB	acsA	Acetyl-coenzyme A synthetase (AcCoA synthetase) (Acs) (Acetate--CoA ligase) (Acyl-activating enzyme)	acetyl-CoA biosynthetic process from acetate [GO:0019427]	0	0	0	0	0	0	0	0	0	583.082	0	10.406	0	0	0	0	6.2.1.1	K01895	Bacteria	Proteobacteria	Alphaproteobacteria	Rhizobiales	Methylobacteriaceae	Methylobacterium	Methylobacterium populi
ACSA_METRJ	ACSA_METRJ	acsA	Acetyl-coenzyme A synthetase (AcCoA synthetase) (Acs) (Acetate--CoA ligase) (Acyl-activating enzyme)	acetyl-CoA biosynthetic process from acetate [GO:0019427]	0	0	0	0	0	0	0	0	0	0	0	0	0	4.464	0	0	6.2.1.1	K01895	Bacteria	Proteobacteria	Alphaproteobacteria	Rhizobiales	Methylobacteriaceae	Methylobacterium	Methylobacterium radiotolerans
ACSA_NITEC	ACSA_NITEC	acsA	Acetyl-coenzyme A synthetase (AcCoA synthetase) (Acs) (Acetate--CoA ligase) (Acyl-activating enzyme)	acetyl-CoA biosynthetic process from acetate [GO:0019427]	0	0	0	0	0	0	0	0	0	0	16.016	0	0	23.548	0	0	6.2.1.1	K01895	Bacteria	Proteobacteria	Betaproteobacteria	Nitrosomonadales	Nitrosomonadaceae	Nitrosomonas	Nitrosomonas eutropha
ACSA_NOSLI	ACSA_NOSLI	acsA	Acetyl-coenzyme A synthetase (AcCoA synthetase) (Acs) (Acetate--CoA ligase) (Acyl-activating enzyme) (Fragment)	metabolic process [GO:0008152]	7.87	0	0	0	0	0	0	0	0	0	0	119.121	0	0	0	0	6.2.1.1		Bacteria	Cyanobacteria		Nostocales	Nostocaceae	Nostoc	Nostoc linckia
ACSA_NOVAD	ACSA_NOVAD	acsA	Acetyl-coenzyme A synthetase (AcCoA synthetase) (Acs) (Acetate--CoA ligase) (Acyl-activating enzyme)	acetyl-CoA biosynthetic process from acetate [GO:0019427]	0	0	0	0	0	0	0	0	0	0	0	0	0	16.307	0	0	6.2.1.1	K01895	Bacteria	Proteobacteria	Alphaproteobacteria	Sphingomonadales	Sphingomonadaceae	Novosphingobium	Novosphingobium aromaticivorans (Sphingomonas aromaticivorans)
ACSA_PARL1	ACSA_PARL1	acsA	Acetyl-coenzyme A synthetase (AcCoA synthetase) (Acs) (Acetate--CoA ligase) (Acyl-activating enzyme)	acetyl-CoA biosynthetic process from acetate [GO:0019427]	0	0	0	0	0	0	0	1.625	0	0	0	0	0	1.882	0	0	6.2.1.1	K01895	Bacteria	Proteobacteria	Alphaproteobacteria	Rhizobiales	Rhodobiaceae	Parvibaculum	Parvibaculum lavamentivorans
ACSA_PHOPR	ACSA_PHOPR	acsA	Acetyl-coenzyme A synthetase (AcCoA synthetase) (Acs) (Acetate--CoA ligase) (Acyl-activating enzyme)	acetyl-CoA biosynthetic process from acetate [GO:0019427]	0	0	0	1.259	0	0	0	0	0	0	0	0	0	0	0	0	6.2.1.1	K01895	Bacteria	Proteobacteria	Gammaproteobacteria	Vibrionales	Vibrionaceae	Photobacterium	Photobacterium profundum
ACSA_PSEU5	ACSA_PSEU5	acsA	Acetyl-coenzyme A synthetase (AcCoA synthetase) (Acs) (Acetate--CoA ligase) (Acyl-activating enzyme)	acetyl-CoA biosynthetic process from acetate [GO:0019427]	0	0	0	0	0	0	0	0	0	0	0	0	0	7.379	0	0	6.2.1.1	K01895	Bacteria	Proteobacteria	Gammaproteobacteria	Pseudomonadales	Pseudomonadaceae	Pseudomonas	Pseudomonas stutzeri (Pseudomonas perfectomarina)
ACSA_PSESM	ACSA_PSESM	acsA	Acetyl-coenzyme A synthetase (AcCoA synthetase) (Acs) (Acetate--CoA ligase) (Acyl-activating enzyme)	acetyl-CoA biosynthetic process from acetate [GO:0019427]	0	0	29.517	0	0	0	0	0	0	0	0	0	0	0	0	0	6.2.1.1	K01895	Bacteria	Proteobacteria	Gammaproteobacteria	Pseudomonadales	Pseudomonadaceae	Pseudomonas	Pseudomonas syringae group genomosp. 3
ACSA_PYRAE	ACSA_PYRAE	acsA	Acetyl-coenzyme A synthetase (AcCoA synthetase) (Acs) (Acetate--CoA ligase) (Acyl-activating enzyme)	acetyl-CoA biosynthetic process from acetate [GO:0019427]	0.288	0.555	2.963	0.595	2.598	1.967	1.871	0.413	3004.11	2.831	3.836	1.52	2.102	1.733	5.209	1.721	6.2.1.1	K01895	Archaea	Crenarchaeota	Thermoprotei	Thermoproteales	Thermoproteaceae	Pyrobaculum	Pyrobaculum aerophilum
ACSA_PYRAR	ACSA_PYRAR	acsA	Acetyl-coenzyme A synthetase (AcCoA synthetase) (Acs) (Acetate--CoA ligase) (Acyl-activating enzyme)	acetyl-CoA biosynthetic process from acetate [GO:0019427]	0	0	0	0	0	0	0	8.601	0	0	0	0	0	0	0	0	6.2.1.1	K01895	Archaea	Crenarchaeota	Thermoprotei	Thermoproteales	Thermoproteaceae	Pyrobaculum	Pyrobaculum arsenaticum
ACSA_RHISN	ACSA_SINFN	acsA	Acetyl-coenzyme A synthetase (AcCoA synthetase) (Acs) (Acetate--CoA ligase) (Acyl-activating enzyme)	acetyl-CoA biosynthetic process from acetate [GO:0019427]	0	0	0	0	0	0	0	5.168	0	0	0	1.674	0	8.343	0	0	6.2.1.1	K01895	Bacteria	Proteobacteria	Alphaproteobacteria	Rhizobiales	Rhizobiaceae	Sinorhizobium	Rhizobium fredii (Sinorhizobium fredii)
ACSA_RHILO	ACSA_RHILO	acsA	Acetyl-coenzyme A synthetase (AcCoA synthetase) (Acs) (Acetate--CoA ligase) (Acyl-activating enzyme)	acetyl-CoA biosynthetic process from acetate [GO:0019427]	0	0	0	0	0	0	0	0	0	0	0	0	0	6.048	0	0	6.2.1.1	K01895	Bacteria	Proteobacteria	Alphaproteobacteria	Rhizobiales	Phyllobacteriaceae	Mesorhizobium	Rhizobium loti (Mesorhizobium loti)
ACSA_RHOCB	ACSA_RHOCB	acsA	Acetyl-coenzyme A synthetase (AcCoA synthetase) (Acs) (Acetate--CoA ligase) (Acyl-activating enzyme)	acetyl-CoA biosynthetic process from acetate [GO:0019427]	0	0	0	0	0	0	0	0	0	0	0	0	0	0	0	0	6.2.1.1	K01895	Bacteria	Proteobacteria	Alphaproteobacteria	Rhodobacterales	Rhodobacteraceae	Rhodobacter	Rhodobacter capsulatus (Rhodopseudomonas capsulata)
ACSA_RHOP5	ACSA_RHOP5	acsA	Acetyl-coenzyme A synthetase (AcCoA synthetase) (Acs) (Acetate--CoA ligase) (Acyl-activating enzyme)	acetyl-CoA biosynthetic process from acetate [GO:0019427]	0	0	3.117	0	0	0	0	2.588	0	0	0	0	0	25.005	0	0	6.2.1.1	K01895	Bacteria	Proteobacteria	Alphaproteobacteria	Rhizobiales	Bradyrhizobiaceae	Rhodopseudomonas	Rhodopseudomonas palustris
ACSA_RUBXD	ACSA_RUBXD	acsA	Acetyl-coenzyme A synthetase (AcCoA synthetase) (Acs) (Acetate--CoA ligase) (Acyl-activating enzyme)	acetyl-CoA biosynthetic process from acetate [GO:0019427]	0	0	0	0	0	0	0	0	0	0	0	17.589	0	0	0	0	6.2.1.1	K01895	Bacteria	Actinobacteria	Rubrobacteria	Rubrobacterales	Rubrobacteraceae	Rubrobacter	Rubrobacter xylanophilus
ACSA_SACD2	ACSA_SACD2	acsA	Acetyl-coenzyme A synthetase (AcCoA synthetase) (Acs) (Acetate--CoA ligase) (Acyl-activating enzyme)	acetyl-CoA biosynthetic process from acetate [GO:0019427]	0	0	0	4.13	0	0	0	10.997	506.915	0	0	7.658	0	7.907	0	0	6.2.1.1	K01895	Bacteria	Proteobacteria	Gammaproteobacteria	Cellvibrionales	Cellvibrionaceae	Saccharophagus	Saccharophagus degradans
ACSA_SHEAM	ACSA_SHEAM	acsA	Acetyl-coenzyme A synthetase (AcCoA synthetase) (Acs) (Acetate--CoA ligase) (Acyl-activating enzyme)	acetyl-CoA biosynthetic process from acetate [GO:0019427]	0	0	0	0	0	0	0	0	15.896	0	0	0	0	9.869	0	0	6.2.1.1	K01895	Bacteria	Proteobacteria	Gammaproteobacteria	Alteromonadales	Shewanellaceae	Shewanella	Shewanella amazonensis
ACSA_SHEDO	ACSA_SHEDO	acsA	Acetyl-coenzyme A synthetase (AcCoA synthetase) (Acs) (Acetate--CoA ligase) (Acyl-activating enzyme)	acetyl-CoA biosynthetic process from acetate [GO:0019427]	0	24.164	0	0	0	0	0	0	0	0	0	0	0	0	0	0	6.2.1.1	K01895	Bacteria	Proteobacteria	Gammaproteobacteria	Alteromonadales	Shewanellaceae	Shewanella	Shewanella denitrificans
ACSA_SYNY3	ACSA_SYNY3	acsA	Acetyl-coenzyme A synthetase (AcCoA synthetase) (Acs) (Acetate--CoA ligase) (Acyl-activating enzyme)	acetyl-CoA biosynthetic process from acetate [GO:0019427]	0.438	0.419	0	0	0	0	13.255	0.321	0	0	0.452	0	0	10.558	3.732	0	6.2.1.1	K01895	Bacteria	Cyanobacteria		Synechococcales	Merismopediaceae	Synechocystis	Synechocystis sp. PCC 6803
ACSA_SYNFM	ACSA_SYNFM	acsA	Acetyl-coenzyme A synthetase (AcCoA synthetase) (Acs) (Acetate--CoA ligase) (Acyl-activating enzyme)	acetyl-CoA biosynthetic process from acetate [GO:0019427]	0	0	0	0	0	7.594	0	0	0	0	0	0	0	7.608	0	0	6.2.1.1	K01895	Bacteria	Proteobacteria	Deltaproteobacteria	Syntrophobacterales	Syntrophobacteraceae	Syntrophobacter	Syntrophobacter fumaroxidans
ACSA_SYNAS	ACSA_SYNAS	acsA	Acetyl-coenzyme A synthetase (AcCoA synthetase) (Acs) (Acetate--CoA ligase) (Acyl-activating enzyme)	acetyl-CoA biosynthetic process from acetate [GO:0019427]	0	0	0	0	2.89	0	0	0	0	0	59.682	0	0	9.525	0	0	6.2.1.1	K01895	Bacteria	Proteobacteria	Deltaproteobacteria	Syntrophobacterales	Syntrophaceae	Syntrophus	Syntrophus aciditrophicus
ACSA_THEEB	ACSA_THEEB	acsA	Acetyl-coenzyme A synthetase (AcCoA synthetase) (Acs) (Acetate--CoA ligase) (Acyl-activating enzyme)	acetyl-CoA biosynthetic process from acetate [GO:0019427]	0	0	0	0	0	0	0	0	0	0	0	0	0	0	0	0	6.2.1.1	K01895	Bacteria	Cyanobacteria		Synechococcales	Synechococcaceae	Thermosynechococcus	Thermosynechococcus elongatus
ACSA_THET8	ACSA_THET8	acsA	Acetyl-coenzyme A synthetase (AcCoA synthetase) (Acs) (Acetate--CoA ligase) (Acyl-activating enzyme)	acetyl-CoA biosynthetic process from acetate [GO:0019427]	0	9.041	0	0	0	0	8.831	0	0	0	0	20.225	0	4.005	0	0	6.2.1.1	K01895	Bacteria	Deinococcus-Thermus	Deinococci	Thermales	Thermaceae	Thermus	Thermus thermophilus
ACSA_THIDA	ACSA_THIDA	acsA	Acetyl-coenzyme A synthetase (AcCoA synthetase) (Acs) (Acetate--CoA ligase) (Acyl-activating enzyme)	acetyl-CoA biosynthetic process from acetate [GO:0019427]	0	0	0	0	0	0	0	8.096	0	0	0	0	0	0	0	0	6.2.1.1	K01895	Bacteria	Proteobacteria	Betaproteobacteria	Hydrogenophilales	Hydrogenophilaceae	Thiobacillus	Thiobacillus denitrificans
ACSA_VIBCH	ACSA_VIBCH	acsA	Acetyl-coenzyme A synthetase (AcCoA synthetase) (Acs) (Acetate--CoA ligase) (Acyl-activating enzyme)	acetyl-CoA biosynthetic process from acetate [GO:0019427]	0	0	0	5.085	0	0	0	0	0	0	0	0	0	0	0	0	6.2.1.1	K01895	Bacteria	Proteobacteria	Gammaproteobacteria	Vibrionales	Vibrionaceae	Vibrio	Vibrio cholerae
ACSA_WOLSU	ACSA_WOLSU	acsA	Acetyl-coenzyme A synthetase (AcCoA synthetase) (Acs) (Acetate--CoA ligase) (Acyl-activating enzyme)	acetyl-CoA biosynthetic process from acetate [GO:0019427]	29.917	0	0	92.659	529.45	235.688	980.745	63.069	691.614	111.826	120.18	29.167	0	55.232	0	0	6.2.1.1	K01895	Bacteria	Proteobacteria	Epsilonproteobacteria	Campylobacterales	Helicobacteraceae	Wolinella	Wolinella succinogenes
ACSA_XANP2	ACSA_XANP2	acsA	Acetyl-coenzyme A synthetase (AcCoA synthetase) (Acs) (Acetate--CoA ligase) (Acyl-activating enzyme)	acetyl-CoA biosynthetic process from acetate [GO:0019427]	0	0	0	0	0	0	0	0	0	0	0	0	0	0	0	0	6.2.1.1	K01895	Bacteria	Proteobacteria	Alphaproteobacteria	Rhizobiales	Xanthobacteraceae	Xanthobacter	Xanthobacter autotrophicus
ACSA_XANCP	ACSA_XANCP	acsA	Acetyl-coenzyme A synthetase (AcCoA synthetase) (Acs) (Acetate--CoA ligase) (Acyl-activating enzyme)	acetyl-CoA biosynthetic process from acetate [GO:0019427]	0	0	0	0	0	0	0	0	0	0	0	0	0	15.721	0	0	6.2.1.1	K01895	Bacteria	Proteobacteria	Gammaproteobacteria	Xanthomonadales	Xanthomonadaceae	Xanthomonas	Xanthomonas campestris
ACSA1_PSEAE	ACSA1_PSEAE	acsA1	Acetyl-coenzyme A synthetase 1 (AcCoA synthetase 1) (Acs 1) (Acetate--CoA ligase 1) (Acyl-activating enzyme 1)	acetyl-CoA biosynthetic process from acetate [GO:0019427]	9.478	0	0	0	0	0	0	1.863	0	0	0	0	0	23.754	0	0	6.2.1.1	K01895	Bacteria	Proteobacteria	Gammaproteobacteria	Pseudomonadales	Pseudomonadaceae	Pseudomonas	Pseudomonas aeruginosa
ACSA1_PSEPK	ACSA1_PSEPK	acsA1	Acetyl-coenzyme A synthetase 1 (AcCoA synthetase 1) (Acs 1) (Acetate--CoA ligase 1) (Acyl-activating enzyme 1)	acetyl-CoA biosynthetic process from acetate [GO:0019427]	1.74	0	0	0	0	0	0	0	0	0.973	2.769	0	0.901	0	0	0	6.2.1.1	K01895	Bacteria	Proteobacteria	Gammaproteobacteria	Pseudomonadales	Pseudomonadaceae	Pseudomonas	Pseudomonas putida (Arthrobacter siderocapsulatus)
ACSA2_PSEAE	ACSA2_PSEAE	acsA2	Acetyl-coenzyme A synthetase 2 (AcCoA synthetase 2) (Acs 2) (Acetate--CoA ligase 2) (Acyl-activating enzyme 2)	acetyl-CoA biosynthetic process from acetate [GO:0019427]	0	0	0	0	0	0	0	0	0	0	0	0	0	2.823	0	0	6.2.1.1	K01895	Bacteria	Proteobacteria	Gammaproteobacteria	Pseudomonadales	Pseudomonadaceae	Pseudomonas	Pseudomonas aeruginosa
ACSA2_PSEPK	ACSA2_PSEPK	acsA2	Acetyl-coenzyme A synthetase 2 (AcCoA synthetase 2) (Acs 2) (Acetate--CoA ligase 2) (Acyl-activating enzyme 2)	acetyl-CoA biosynthetic process from acetate [GO:0019427]	7.475	0	0	0	3.141	0	0	0	0	0	0	0	0	0	77.44	0	6.2.1.1	K01895	Bacteria	Proteobacteria	Gammaproteobacteria	Pseudomonadales	Pseudomonadaceae	Pseudomonas	Pseudomonas putida (Arthrobacter siderocapsulatus)
ACSA1_RHIME	AACS_RHIME	acsA2	Acetoacetyl-coenzyme A synthetase (Acetoacetyl-CoA synthetase)	lipid metabolic process [GO:0006629]	4.109	0	0	1.067	6.316	16.508	0	0	0.098	0	0	15.12	575.636	9.548	0	0	6.2.1.16	K01907	Bacteria	Proteobacteria	Alphaproteobacteria	Rhizobiales	Rhizobiaceae	Sinorhizobium	Rhizobium meliloti (Ensifer meliloti) (Sinorhizobium meliloti)
ACSA1_KOMXY	ACSA1_KOMXY	acsAB	Cellulose synthase 1 [Includes: Cellulose synthase catalytic domain [UDP-forming]; Cyclic di-GMP-binding domain (Cellulose synthase 1 regulatory domain)]	cellulose biosynthetic process [GO:0030244]; UDP-glucose metabolic process [GO:0006011]	300.471	0	0	0	0	0	0	0	0	0	0	0	0	0	0	0	2.4.1.12		Bacteria	Proteobacteria	Alphaproteobacteria	Rhodospirillales	Acetobacteraceae	Komagataeibacter	Komagataeibacter xylinus (Gluconacetobacter xylinus)
ACBG1_HUMAN	ACBG1_HUMAN	ACSBG1	Long-chain-fatty-acid--CoA ligase ACSBG1 (Acyl-CoA synthetase bubblegum family member 1) (hBG1) (hsBG) (hsBGM) (Lipidosin)	long-chain fatty acid metabolic process [GO:0001676]; long-chain fatty-acyl-CoA biosynthetic process [GO:0035338]; myelination [GO:0042552]; response to glucocorticoid [GO:0051384]; very long-chain fatty acid metabolic process [GO:0000038]	0	0	0	0	0	0	0	0	0	0	19.054	0	0	0	0	0	6.2.1.3	K15013	Eukaryota	Chordata	Mammalia	Primates	Hominidae (great apes)	Homo	Homo sapiens (Human)
ACBG1_MOUSE	ACBG1_MOUSE	Acsbg1	Long-chain-fatty-acid--CoA ligase ACSBG1 (Acyl-CoA synthetase bubblegum family member 1) (mBG1) (Gonadotropin-regulated long chain acyl CoA synthetase) (GR-LACS) (Lipidosin)	long-chain fatty acid metabolic process [GO:0001676]; response to glucocorticoid [GO:0051384]; very long-chain fatty acid metabolic process [GO:0000038]	11.98	0	0	0	0	0	0	0	0	0	0	0	0	0	0	0	6.2.1.3	K15013	Eukaryota	Chordata	Mammalia	Rodentia	Muridae	Mus	Mus musculus (Mouse)
ACBG1_RAT	ACBG1_RAT	Acsbg1	Long-chain-fatty-acid--CoA ligase ACSBG1 (Acyl-CoA synthetase bubblegum family member 1) (Gonadotropin-regulated long chain acyl CoA synthetase) (GR-LACS)	long-chain fatty acid metabolic process [GO:0001676]; ovarian follicle atresia [GO:0001552]; very long-chain fatty acid metabolic process [GO:0000038]	0	0	0	0	0	0	0	12.694	0	0	0	0	0	1.331	0	0	6.2.1.3	K15013	Eukaryota	Chordata	Mammalia	Rodentia	Muridae	Rattus	Rattus norvegicus (Rat)
ACBG2_CHICK	ACBG2_CHICK	ACSBG2	Long-chain-fatty-acid--CoA ligase ACSBG2 (Acyl-CoA synthetase bubblegum family member 2)		0	0	0	0	0	0	0	0	0	0	0	0	0	28.999	0	0	6.2.1.3		Eukaryota	Chordata	Aves	Galliformes	Phasianidae (turkeys)	Gallus	Gallus gallus (Chicken)
ACBG2_RAT	ACBG2_RAT	Acsbg2	Long-chain-fatty-acid--CoA ligase ACSBG2 (Acyl-CoA synthetase bubblegum family member 2)	cell differentiation [GO:0030154]; multicellular organism development [GO:0007275]; spermatogenesis [GO:0007283]	0	0	0	8.21	0	0	0	0	0	0	0	0	0	0	0	0	6.2.1.3	K15013	Eukaryota	Chordata	Mammalia	Rodentia	Muridae	Rattus	Rattus norvegicus (Rat)
ACBG2_XENLA	ACBG2_XENLA	acsbg2	Long-chain-fatty-acid--CoA ligase ACSBG2 (Acyl-CoA synthetase bubblegum family member 2)		0	2.707	1429.71	8.154	0	0	0	23.406	0	0	0	0	0	2.64	0	0	6.2.1.3	K15013	Eukaryota	Chordata	Amphibia	Anura	Pipidae	Xenopus	Xenopus laevis (African clawed frog)
ACSC_MOOTH	ACSC_MOOTH	acsC	Corrinoid/iron-sulfur protein large subunit (C/Fe-SP large subunit) (CFeSP large subunit)	acetyl-CoA catabolic process [GO:0046356]; carbon fixation [GO:0015977]	2.436	94.479	7.934	15.465	0	0	0	19.78	73.802	237.29	0.683	0	0	49.149	0	0			Bacteria	Firmicutes	Clostridia	Thermoanaerobacterales	Thermoanaerobacteraceae	Moorella	Moorella thermoacetica (Clostridium thermoaceticum)
ACSD_MOOTH	ACSD_MOOTH	acsD	Corrinoid/iron-sulfur protein small subunit (C/Fe-SP small subunit) (CFeSP small subunit)	carbon fixation [GO:0015977]; one-carbon metabolic process [GO:0006730]	0	0	0	58.27	129.138	30.223	1.833	39.331	0	179.996	0	64.11	5.167	143.753	0	0			Bacteria	Firmicutes	Clostridia	Thermoanaerobacterales	Thermoanaerobacteraceae	Moorella	Moorella thermoacetica (Clostridium thermoaceticum)
ACSE_MOOTH	ACSE_MOOTH	acsE	5-methyltetrahydrofolate:corrinoid/iron-sulfur protein co-methyltransferase (5-methyltetrahydrofolate corrinoid/iron sulfur protein methyltransferase) (MeTr)	carbon fixation [GO:0015977]; pteridine-containing compound metabolic process [GO:0042558]	50.882	0	0	21.033	0	1.09	0	17.211	0	476.28	145.926	111.143	0	92.344	0	0	2.1.1.258		Bacteria	Firmicutes	Clostridia	Thermoanaerobacterales	Thermoanaerobacteraceae	Moorella	Moorella thermoacetica (Clostridium thermoaceticum)
ACSF2_BOVIN	ACSF2_BOVIN	ACSF2	Acyl-CoA synthetase family member 2, mitochondrial	fatty acid metabolic process [GO:0006631]	4.301	0	0	39.996	0	1.643	0	0	0	0	0	0	0	0	0	0	6.2.1.-	K00666	Eukaryota	Chordata	Mammalia		Bovidae	Bos (oxen, cattle)	Bos taurus (Bovine)
ACSF2_DANRE	ACSF2_DANRE	acsf2	Acyl-CoA synthetase family member 2, mitochondrial	fatty acid metabolic process [GO:0006631]	0	0	0	0	0	0	0	0	0	0	0	0	0	4.464	0	0	6.2.1.-		Eukaryota	Chordata	Actinopteri	Cypriniformes	Cyprinidae	Danio	Danio rerio (Zebrafish) (Brachydanio rerio)
ACSF2_MACFA	ACSF2_MACFA	ACSF2	Acyl-CoA synthetase family member 2, mitochondrial	fatty acid metabolic process [GO:0006631]	0	2.066	0	0	0	0	0	0	0	0	0	0	1259	4.154	0	0	6.2.1.-	K00666	Eukaryota	Chordata	Mammalia	Primates	Cercopithecidae (Old World monkeys)	Macaca (macaques)	Macaca fascicularis (Crab-eating macaque) (Cynomolgus monkey)
ACSF2_MOUSE	ACSF2_MOUSE	Acsf2	Acyl-CoA synthetase family member 2, mitochondrial	fatty acid metabolic process [GO:0006631]	0	0	0	0	0	0	0	0	0	0	0	0	0	5.084	0	0	6.2.1.-	K00666	Eukaryota	Chordata	Mammalia	Rodentia	Muridae	Mus	Mus musculus (Mouse)
ACSF2_PONAB	ACSF2_PONAB	ACSF2	Acyl-CoA synthetase family member 2, mitochondrial	fatty acid metabolic process [GO:0006631]	0	0	0	0	0	0	0	0	0	0	0	0	0	0	0	0	6.2.1.-	K00666	Eukaryota	Chordata	Mammalia	Primates	Hominidae (great apes)	Pongo	Pongo abelii (Sumatran orangutan) (Pongo pygmaeus abelii)
ACSF2_RAT	ACSF2_RAT	Acsf2	Acyl-CoA synthetase family member 2, mitochondrial	fatty acid metabolic process [GO:0006631]	0	0	0	0	0	0	0	0	0	0	0	0	0	0	0	0	6.2.1.-	K00666	Eukaryota	Chordata	Mammalia	Rodentia	Muridae	Rattus	Rattus norvegicus (Rat)
ACSF3_BOVIN	ACSF3_BOVIN	ACSF3	Acyl-CoA synthetase family member 3, mitochondrial	fatty acid biosynthetic process [GO:0006633]; malonate catabolic process [GO:0090410]	0	0	0	0	0	0	0	7.637	0	0	0	0	0	0	0	0	6.2.1.-	K18660	Eukaryota	Chordata	Mammalia		Bovidae	Bos (oxen, cattle)	Bos taurus (Bovine)
ACSF3_HUMAN	ACSF3_HUMAN	ACSF3	Acyl-CoA synthetase family member 3, mitochondrial	fatty acid biosynthetic process [GO:0006633]; fatty acid metabolic process [GO:0006631]; long-chain fatty-acyl-CoA biosynthetic process [GO:0035338]; malonate catabolic process [GO:0090410]	0	0	0	0	0	0	0	0	8.745	0	0	0	0	0	0	0	6.2.1.-	K18660	Eukaryota	Chordata	Mammalia	Primates	Hominidae (great apes)	Homo	Homo sapiens (Human)
ACSF3_NOSS1	ACSF3_NOSS1	acsF3	Magnesium-protoporphyrin IX monomethyl ester [oxidative] cyclase 3 (Mg-protoporphyrin IX monomethyl ester oxidative cyclase 3)	light-independent chlorophyll biosynthetic process [GO:0036068]; photosynthesis [GO:0015979]	0	0	0	0	0	0	0	2.221	0	0	0	0	0	0	0	0	1.14.13.81	K04035	Bacteria	Cyanobacteria		Nostocales	Nostocaceae	Nostoc	Nostoc sp. (strain PCC 7120 / SAG 25.82 / UTEX 2576)
ACSF3_XENLA	ACSF3_XENLA	acsf3	Acyl-CoA synthetase family member 3, mitochondrial	fatty acid metabolic process [GO:0006631]	0	0	0	0	0	0	0	0	0	0	0	17.743	0	0	0	0	6.2.1.-	K18660	Eukaryota	Chordata	Amphibia	Anura	Pipidae	Xenopus	Xenopus laevis (African clawed frog)
ACSL1_CAVPO	ACSL1_CAVPO	ACSL1	Long-chain-fatty-acid--CoA ligase 1 (Long-chain acyl-CoA synthetase 1) (LACS 1) (Palmitoyl-CoA ligase)		0	0	0	0	0	0	0	0	0	0	0	0	0	9.788	0	0	6.2.1.3		Eukaryota	Chordata	Mammalia	Rodentia	Caviidae (cavies)	Cavia (guinea pigs)	Cavia porcellus (Guinea pig)
ACSL1_HUMAN	ACSL1_HUMAN	ACSL1	Long-chain-fatty-acid--CoA ligase 1 (Acyl-CoA synthetase 1) (ACS1) (Long-chain acyl-CoA synthetase 1) (LACS 1) (Long-chain acyl-CoA synthetase 2) (LACS 2) (Long-chain fatty acid-CoA ligase 2) (Palmitoyl-CoA ligase 1) (Palmitoyl-CoA ligase 2)	adiponectin-activated signaling pathway [GO:0033211]; alpha-linolenic acid metabolic process [GO:0036109]; fatty acid transport [GO:0015908]; linoleic acid metabolic process [GO:0043651]; lipid biosynthetic process [GO:0008610]; long-chain fatty acid import [GO:0044539]; long-chain fatty acid metabolic process [GO:0001676]; long-chain fatty-acyl-CoA biosynthetic process [GO:0035338]; positive reg…	0	24.071	0	0	0	0	0	0	0	0	0	0	0	0	0	0	6.2.1.3	K01897	Eukaryota	Chordata	Mammalia	Primates	Hominidae (great apes)	Homo	Homo sapiens (Human)
ACSL1_MOUSE	ACSL1_MOUSE	Acsl1	Long-chain-fatty-acid--CoA ligase 1 (Long-chain acyl-CoA synthetase 1) (LACS 1)	adiponectin-activated signaling pathway [GO:0033211]; fatty acid transport [GO:0015908]; lipid biosynthetic process [GO:0008610]; long-chain fatty acid import [GO:0044539]; long-chain fatty acid metabolic process [GO:0001676]; positive regulation of protein serine/threonine kinase activity [GO:0071902]; response to drug [GO:0042493]; response to nutrient [GO:0007584]; response to oleic acid [GO:0…	6.773	0	0	0	0	0	0	0	0	0	0	20.058	0	0	0	0	6.2.1.3	K01897	Eukaryota	Chordata	Mammalia	Rodentia	Muridae	Mus	Mus musculus (Mouse)
ACSL1_RAT	ACSL1_RAT	Acsl1	Long-chain-fatty-acid--CoA ligase 1 (Long-chain acyl-CoA synthetase 1) (LACS 1) (Long-chain-fatty-acid--CoA ligase, liver isozyme)	adiponectin-activated signaling pathway [GO:0033211]; fatty acid metabolic process [GO:0006631]; fatty acid transport [GO:0015908]; lipid biosynthetic process [GO:0008610]; lipid metabolic process [GO:0006629]; long-chain fatty acid import [GO:0044539]; positive regulation of protein serine/threonine kinase activity [GO:0071902]; response to drug [GO:0042493]; response to nutrient [GO:0007584]; r…	0	0	0	0	0	0	0	0	0	0	0	14.242	0	0	0	0	6.2.1.3	K01897	Eukaryota	Chordata	Mammalia	Rodentia	Muridae	Rattus	Rattus norvegicus (Rat)
ACSL3_PONAB	ACSL3_PONAB	ACSL3	Long-chain-fatty-acid--CoA ligase 3 (Long-chain acyl-CoA synthetase 3) (LACS 3)		0	0	0	0	0	0	0	0	0	0	0	0	0	0	0	0	6.2.1.3	K01897	Eukaryota	Chordata	Mammalia	Primates	Hominidae (great apes)	Pongo	Pongo abelii (Sumatran orangutan) (Pongo pygmaeus abelii)
ACSL3_RAT	ACSL3_RAT	Acsl3	Long-chain-fatty-acid--CoA ligase 3 (Brain acyl-CoA synthetase II) (Long-chain acyl-CoA synthetase 3) (LACS 3)	brain development [GO:0007420]; fatty acid biosynthetic process [GO:0006633]; long-chain fatty acid import [GO:0044539]; positive regulation of Golgi to plasma membrane protein transport [GO:0042998]; positive regulation of phosphatidylcholine biosynthetic process [GO:2001247]; positive regulation of secretion [GO:0051047]; response to nutrient [GO:0007584]; response to organic cyclic compound [G…	0	0	0	4.651	0	0	0	0	0	0	0	0	0	0	0	0	6.2.1.3	K01897	Eukaryota	Chordata	Mammalia	Rodentia	Muridae	Rattus	Rattus norvegicus (Rat)
ACSL4_HUMAN	ACSL4_HUMAN	ACSL4	Long-chain-fatty-acid--CoA ligase 4 (Long-chain acyl-CoA synthetase 4) (LACS 4)	dendritic spine development [GO:0060996]; embryonic process involved in female pregnancy [GO:0060136]; fatty acid transport [GO:0015908]; lipid biosynthetic process [GO:0008610]; lipid metabolic process [GO:0006629]; long-chain fatty-acyl-CoA biosynthetic process [GO:0035338]; negative regulation of prostaglandin secretion [GO:0032307]; positive regulation of cell growth [GO:0030307]; response to…	0	0	0	0	0	0	0	0	0	0	0	0	0	0	0	0	6.2.1.3	K01897	Eukaryota	Chordata	Mammalia	Primates	Hominidae (great apes)	Homo	Homo sapiens (Human)
ACSL5_MOUSE	ACSL5_MOUSE	Acsl5	Long-chain-fatty-acid--CoA ligase 5 (Long-chain acyl-CoA synthetase 5) (LACS 5)		0	0	0	0	0	0	0	0	0	0	0	0	0	10.363	0	0	6.2.1.3	K01897	Eukaryota	Chordata	Mammalia	Rodentia	Muridae	Mus	Mus musculus (Mouse)
ACSL5_RAT	ACSL5_RAT	Acsl5	Long-chain-fatty-acid--CoA ligase 5 (Long-chain acyl-CoA synthetase 5) (LACS 5)	cellular response to insulin stimulus [GO:0032869]; fatty acid metabolic process [GO:0006631]; fatty acid transport [GO:0015908]; phospholipid biosynthetic process [GO:0008654]; positive regulation of fatty acid beta-oxidation [GO:0032000]; positive regulation of plasma membrane long-chain fatty acid transport [GO:0010747]; positive regulation of triglyceride biosynthetic process [GO:0010867]; re…	0	0	0	0	0	0	0	0	0	0	0	117.573	0	2.685	0	0	6.2.1.3	K01897	Eukaryota	Chordata	Mammalia	Rodentia	Muridae	Rattus	Rattus norvegicus (Rat)
ACSL6_HUMAN	ACSL6_HUMAN	ACSL6	Long-chain-fatty-acid--CoA ligase 6 (Long-chain acyl-CoA synthetase 6) (LACS 6)	acyl-CoA metabolic process [GO:0006637]; long-chain fatty acid metabolic process [GO:0001676]; long-chain fatty-acyl-CoA biosynthetic process [GO:0035338]	0	85.154	0	0	0	0	0	0	0	0	0	0	0	4.108	0	0	6.2.1.3	K01897	Eukaryota	Chordata	Mammalia	Primates	Hominidae (great apes)	Homo	Homo sapiens (Human)
ACSM1_HUMAN	ACSM1_HUMAN	ACSM1	Acyl-coenzyme A synthetase ACSM1, mitochondrial (Acyl-CoA synthetase medium-chain family member 1) (Butyrate--CoA ligase 1) (Butyryl-coenzyme A synthetase 1) (Lipoate-activating enzyme) (Middle-chain acyl-CoA synthetase 1)	acyl-CoA metabolic process [GO:0006637]; benzoate metabolic process [GO:0018874]; butyrate metabolic process [GO:0019605]; cholesterol homeostasis [GO:0042632]; energy derivation by oxidation of organic compounds [GO:0015980]; fatty acid biosynthetic process [GO:0006633]; fatty acid oxidation [GO:0019395]; xenobiotic metabolic process [GO:0006805]	0	0	0	0	0	0	0	0	0	0	0	0	0	0	0	0	6.2.1.2	K01896	Eukaryota	Chordata	Mammalia	Primates	Hominidae (great apes)	Homo	Homo sapiens (Human)
ACS2B_HUMAN	ACS2B_HUMAN	ACSM2B	Acyl-coenzyme A synthetase ACSM2B, mitochondrial (Acyl-CoA synthetase medium-chain family member 2B) (Butyrate--CoA ligase 2B) (Butyryl-coenzyme A synthetase 2B) (Middle-chain acyl-CoA synthetase 2B) (Xenobiotic/medium-chain fatty acid-CoA ligase HXM-A)	acyl-CoA metabolic process [GO:0006637]; fatty acid biosynthetic process [GO:0006633]; xenobiotic metabolic process [GO:0006805]	0	0	0	0	0	0	0	0	0	0	0	0	0	0	0	0	6.2.1.2	K01896	Eukaryota	Chordata	Mammalia	Primates	Hominidae (great apes)	Homo	Homo sapiens (Human)
ACSM3_HUMAN	ACSM3_HUMAN	ACSM3	Acyl-coenzyme A synthetase ACSM3, mitochondrial (Acyl-CoA synthetase medium-chain family member 3) (Butyrate--CoA ligase 3) (Butyryl-coenzyme A synthetase 3) (Middle-chain acyl-CoA synthetase 3) (Protein SA homolog)	acyl-CoA metabolic process [GO:0006637]; cholesterol homeostasis [GO:0042632]; fatty acid biosynthetic process [GO:0006633]; regulation of blood pressure [GO:0008217]	0	0	0	0	120.563	218.339	0	19.9	0	0	0	0	0	35.402	0	0	6.2.1.2	K01896	Eukaryota	Chordata	Mammalia	Primates	Hominidae (great apes)	Homo	Homo sapiens (Human)
ACSM4_HUMAN	ACSM4_HUMAN	ACSM4	Acyl-coenzyme A synthetase ACSM4, mitochondrial (Acyl-CoA synthetase medium-chain family member 4)	acyl-CoA metabolic process [GO:0006637]; fatty acid biosynthetic process [GO:0006633]	0	0	0	0	0	0	0	0	0	0	0	19.43	0	18.935	0	7.381	6.2.1.2	K01896	Eukaryota	Chordata	Mammalia	Primates	Hominidae (great apes)	Homo	Homo sapiens (Human)
ACSM4_RAT	ACSM4_RAT	Acsm4	Acyl-coenzyme A synthetase ACSM4, mitochondrial (Olfactory specific medium-chain acyl CoA synthetase) (O-MACS)	acyl-CoA metabolic process [GO:0006637]; fatty acid biosynthetic process [GO:0006633]; sensory perception of smell [GO:0007608]	0	0	0	0	0	0	0	0	0	0	0	0	0	0	0	0	6.2.1.2	K01896	Eukaryota	Chordata	Mammalia	Rodentia	Muridae	Rattus	Rattus norvegicus (Rat)
ACS2L_MOUSE	ACS2L_MOUSE	Acss1	Acetyl-coenzyme A synthetase 2-like, mitochondrial (Acetate--CoA ligase 2) (Acetyl-CoA synthetase 2) (AceCS2) (Acyl-CoA synthetase short-chain family member 1)	acetate biosynthetic process [GO:0019413]; acetyl-CoA biosynthetic process [GO:0006085]; acetyl-CoA biosynthetic process from acetate [GO:0019427]; propionate biosynthetic process [GO:0019542]	0	0	0	0	0	0	0	0	0	0	0	0	0	6.598	0	0	6.2.1.1	K01895	Eukaryota	Chordata	Mammalia	Rodentia	Muridae	Mus	Mus musculus (Mouse)
ACSA_HUMAN	ACSA_HUMAN	ACSS2	Acetyl-coenzyme A synthetase, cytoplasmic (Acetate--CoA ligase) (Acetyl-CoA synthetase) (ACS) (AceCS) (Acyl-CoA synthetase short-chain family member 2) (Acyl-activating enzyme)	acetate biosynthetic process [GO:0019413]; acetyl-CoA biosynthetic process from acetate [GO:0019427]; ethanol oxidation [GO:0006069]; lipid biosynthetic process [GO:0008610]; propionate biosynthetic process [GO:0019542]	0	0	0	0	0	0	0	0	0	0	0	39.056	0	0	0	0	6.2.1.1	K01895	Eukaryota	Chordata	Mammalia	Primates	Hominidae (great apes)	Homo	Homo sapiens (Human)
ACSA_MOUSE	ACSA_MOUSE	Acss2	Acetyl-coenzyme A synthetase, cytoplasmic (Acetate--CoA ligase) (Acetyl-CoA synthetase) (ACS) (AceCS) (Acyl-CoA synthetase short-chain family member 2) (Acyl-activating enzyme)	acetate biosynthetic process [GO:0019413]; acetyl-CoA biosynthetic process [GO:0006085]; acetyl-CoA biosynthetic process from acetate [GO:0019427]; lipid biosynthetic process [GO:0008610]; propionate biosynthetic process [GO:0019542]	0	0	0	0	0	0	0	0	0	0	0	0	0	0	0	96.134	6.2.1.1	K01895	Eukaryota	Chordata	Mammalia	Rodentia	Muridae	Mus	Mus musculus (Mouse)
ACSS3_BOVIN	ACSS3_BOVIN	ACSS3	Acyl-CoA synthetase short-chain family member 3, mitochondrial	metabolic process [GO:0008152]	0	0	0	0	0	0	0	47.17	0	49.049	0	0	0	7.08	0	0	6.2.1.1	K01908	Eukaryota	Chordata	Mammalia		Bovidae	Bos (oxen, cattle)	Bos taurus (Bovine)
ACSS3_HUMAN	ACSS3_HUMAN	ACSS3	Acyl-CoA synthetase short-chain family member 3, mitochondrial (Acyl-CoA synthetase short-chain family member 3)	metabolic process [GO:0008152]	0	0	0	0	0	8.309	0	32.778	0	26.572	0	6.277	0	52.89	0	0	6.2.1.1	K01908	Eukaryota	Chordata	Mammalia	Primates	Hominidae (great apes)	Homo	Homo sapiens (Human)
ACSS3_MOUSE	ACSS3_MOUSE	Acss3	Acyl-CoA synthetase short-chain family member 3, mitochondrial	metabolic process [GO:0008152]	0	0	0	0	0	0	0	0	0	0	0	0	0	41.255	0	0	6.2.1.1	K01908	Eukaryota	Chordata	Mammalia	Rodentia	Muridae	Mus	Mus musculus (Mouse)
ACSS3_PONAB	ACSS3_PONAB	ACSS3	Acyl-CoA synthetase short-chain family member 3, mitochondrial	metabolic process [GO:0008152]	0	0	0	0	0	0	0	0	0	0	0	0	0	21.436	0	0	6.2.1.1	K01908	Eukaryota	Chordata	Mammalia	Primates	Hominidae (great apes)	Pongo	Pongo abelii (Sumatran orangutan) (Pongo pygmaeus abelii)
ACT_BACMT	ACT_BACMT	act	Methanol dehydrogenase activator (MDH activator)		0	0	0	0	0.902	2.665	1.144	0.982	4423.08	2.831	0	1.604	0	0	0	0	3.-.-.-		Bacteria	Firmicutes	Bacilli	Bacillales	Bacillaceae	Bacillus	Bacillus methanolicus
PFLA_CLOPA	PFLA_CLOPA	act	Pyruvate formate-lyase-activating enzyme (PFL-activating enzyme) (Formate-C-acetyltransferase-activating enzyme)		4.937	0	0	0	0	0	0	0	0	0	0	0	0	0	0	0	1.97.1.4		Bacteria	Firmicutes	Clostridia	Clostridiales	Clostridiaceae	Clostridium	Clostridium pasteurianum
ACT_NEUCR	ACT_NEUCR	act	Actin		0	0	0	0	0	0	0	0	0	0	0	1.758	0	1.262	0	0		K05692	Eukaryota	Ascomycota	Sordariomycetes	Sordariales	Sordariaceae	Neurospora	Neurospora crassa
PFLA_STRMU	PFLA_STRMU	act	Pyruvate formate-lyase-activating enzyme (PFL-activating enzyme) (Formate-C-acetyltransferase-activating enzyme)		0	0	0	0	0	0	0	0	0	11.289	0	0	0	0	0	0	1.97.1.4	K04069	Bacteria	Firmicutes	Bacilli	Lactobacillales	Streptococcaceae	Streptococcus	Streptococcus mutans
ACT1_ABSGL	ACT1_ABSGL	ACT1	Actin-1 (Fragment)		45.531	3.145	0	0	83.527	0	0	2.369	0	0	0	32.933	0	179.282	0	0			Eukaryota	Mucoromycota		Mucorales (pin moulds)	Cunninghamellaceae	Absidia	Absidia glauca (Pin mould)
ACT_ASPOR	ACT_ASPOR	act1	Actin		0	0	0	0	0	26.256	0	0	0	0	0	0	0	0	0	0		K05692	Eukaryota	Ascomycota	Eurotiomycetes	Eurotiales (green and blue molds)	Aspergillaceae	Aspergillus	Aspergillus oryzae (Yellow koji mold)
ACT_COPC7	ACT_COPC7	ACT1	Actin		0	0	0	0	0	0	0	0	0	0	0	0	0	0	0	0		K05692	Eukaryota	Basidiomycota	Agaricomycetes	Agaricales	Psathyrellaceae	Coprinopsis	Coprinopsis cinerea (Inky cap fungus) (Hormographiella aspergillata)
ACT_ASHGO	ACT_ASHGO	ACT1	Actin	actomyosin contractile ring contraction [GO:0000916]; ascospore wall assembly [GO:0030476]; cellular response to oxidative stress [GO:0034599]; chronological cell aging [GO:0001300]; DNA repair [GO:0006281]; endocytosis [GO:0006897]; establishment of cell polarity [GO:0030010]; histone acetylation [GO:0016573]; protein secretion [GO:0009306]; regulation of transcription from RNA polymerase II pro…	0	0	0	0	0	0	0	22.516	0	0	0	0	0	49.861	0	0		K05692	Eukaryota	Ascomycota	Saccharomycetes	Saccharomycetales (budding yeasts)	Saccharomycetaceae	Eremothecium	Eremothecium gossypii (Yeast) (Ashbya gossypii)
ACT_PICPG	ACT_KOMPG	ACT1	Actin	actomyosin contractile ring contraction [GO:0000916]; ascospore wall assembly [GO:0030476]; cellular response to oxidative stress [GO:0034599]; chronological cell aging [GO:0001300]; DNA repair [GO:0006281]; endocytosis [GO:0006897]; establishment of cell polarity [GO:0030010]; histone acetylation [GO:0016573]; protein secretion [GO:0009306]; regulation of transcription from RNA polymerase II pro…	0	0	0	0	0	0	0	0	0	0	0	0	0	7.161	0	0		K05692	Eukaryota	Ascomycota	Saccharomycetes	Saccharomycetales (budding yeasts)	Phaffomycetaceae	Komagataella	Komagataella phaffii
ACT1_NAEGR	ACT1_NAEPR	ACT1	Actin-1		33.276	0	6.389	0.403	505.155	0	0.682	28.234	302.181	24.514	0	13.363	0	13.335	0	5.007			Eukaryota		Heterolobosea	Schizopyrenida	Vahlkampfiidae	Naegleria	Naegleria pringsheimi (Amoeba)
ACT_SCHPO	ACT_SCHPO	act1	Actin	chromatin remodeling [GO:0006338]; establishment or maintenance of cell polarity regulating cell shape [GO:0071963]; histone exchange [GO:0043486]; mitotic actomyosin contractile ring assembly [GO:1903475]; regulation of endocytosis [GO:0030100]	0	0	0	0	0	0	0	0	0	0	0	0	0	7.666	0	0		K05692	Eukaryota	Ascomycota	Schizosaccharomycetes	Schizosaccharomycetales	Schizosaccharomycetaceae	Schizosaccharomyces	Schizosaccharomyces pombe (Fission yeast)
ACT_TOXGO	ACT_TOXGO	ACT1	Actin		49.833	0	0	0.459	0	0	0	6.737	0	0	0	0	0	0.792	0	0			Eukaryota	Apicomplexa	Coccidia	Eucoccidiorida	Sarcocystidae	Toxoplasma	Toxoplasma gondii
ACT_YARLI	ACT_YARLI	ACT1	Actin	actomyosin contractile ring contraction [GO:0000916]; ascospore wall assembly [GO:0030476]; cellular response to oxidative stress [GO:0034599]; chronological cell aging [GO:0001300]; DNA repair [GO:0006281]; endocytosis [GO:0006897]; establishment of cell polarity [GO:0030010]; histone acetylation [GO:0016573]; protein secretion [GO:0009306]; regulation of transcription from RNA polymerase II pro…	0	0	0	0	0	0	0	0	0	0	0	0	0	15.997	0	0		K05692	Eukaryota	Ascomycota	Saccharomycetes	Saccharomycetales (budding yeasts)	Dipodascaceae	Yarrowia	Yarrowia lipolytica (Candida lipolytica)
ACT1_MAIZE	ACT1_MAIZE	ACT1	Actin-1		0	0	0	0	0	0	0	5.397	0	0	0	0	0	0	3.992	0			Eukaryota	Streptophyta	Liliopsida	Poales	Poaceae	Zea	Zea mays (Maize)
ACT1_DICDI	ACT1_DICDI	act1; act2; act4; act5; act6; act7; act8; act9; act11; act12; act13; act14; act15; act16; act19; act20; act21	Major actin (Actin A1) (Actin A12) (Actin A8) (Actin III) (Actin M6) (Actin-1) (Actin-11) (Actin-12) (Actin-13) (Actin-14) (Actin-15) (Actin-16) (Actin-19) (Actin-2) (Actin-2-sub 1) (Actin-20) (Actin-21) (Actin-3a) (Actin-4) (Actin-5) (Actin-6) (Actin-7) (Actin-8) (Actin-9) (Actin-IEL1)	cell morphogenesis [GO:0000902]; chemotaxis [GO:0006935]; endocytosis [GO:0006897]; hyperosmotic response [GO:0006972]; mitotic cytokinesis [GO:0000281]; phagocytosis [GO:0006909]; phototaxis [GO:0042331]; vesicle-mediated transport [GO:0016192]	0	0	0	0	0	0	0	0	0	0	0	5.886	0	0	0	0		K10355	Eukaryota			Dictyosteliida (dictyostelid cellular slime molds)		Dictyostelium	Dictyostelium discoideum (Slime mold)
ACT2_ORYSJ	ACT2_ORYSJ	ACT2	Actin-2		0	0	0	0	0	0	0	0	0	0	39.224	0	0	5.061	0	0		K10355	Eukaryota	Streptophyta	Liliopsida	Poales	Poaceae	Oryza	Oryza sativa (Rice)
ACT2_SCHCO	ACT2_SCHCO	ACT2	Actin-2		0	0	0	0	0	0	0	10.464	43.79	0	46.088	0	0	0	0	0			Eukaryota	Basidiomycota	Agaricomycetes	Agaricales	Schizophyllaceae	Schizophyllum	Schizophyllum commune (Split gill fungus)
ACT22_DICDI	ACT22_DICDI	act22	Putative actin-22	cell morphogenesis [GO:0000902]; phagocytosis [GO:0006909]	46.653	0	0	0	0	0	0	0	0	0	0	0	0	0	0	0		K10355	Eukaryota			Dictyosteliida (dictyostelid cellular slime molds)		Dictyostelium	Dictyostelium discoideum (Slime mold)
ACT24_DICDI	ACT24_DICDI	act24	Putative actin-24	phagocytosis [GO:0006909]	0	0	0	0	0	0	0	0	0	0	0	0	0	0	0	0		K10355	Eukaryota			Dictyosteliida (dictyostelid cellular slime molds)		Dictyostelium	Dictyostelium discoideum (Slime mold)
ACT3_DICDI	ACT3_DICDI	act3	Actin-3 (Actin-3-sub 1)	cell morphogenesis [GO:0000902]; phagocytosis [GO:0006909]	0	0	0	0	5.855	0	0	0	0	521.704	0	0	0	0	0	0		K10355	Eukaryota			Dictyosteliida (dictyostelid cellular slime molds)		Dictyostelium	Dictyostelium discoideum (Slime mold)
ACT3_ORYSJ	ACT3_ORYSJ	ACT3	Actin-3		0	0	0	0	0	0	0	0	0	0	0	0	0	2.961	0	0		K10355	Eukaryota	Streptophyta	Liliopsida	Poales	Poaceae	Oryza	Oryza sativa (Rice)
ACT3_XENLA	ACT3_XENLA	act3	Actin, alpha skeletal muscle 3 (Actin alpha 3) (Femoral (alpha 3) actin)		0	0	0	0	0	0	0	0	0	0	0	0	0	0	0	0		K10354	Eukaryota	Chordata	Amphibia	Anura	Pipidae	Xenopus	Xenopus laevis (African clawed frog)
ACT7_ARATH	ACT7_ARATH	ACT7	Actin-7 (Actin-2)	cell division [GO:0051301]; response to auxin [GO:0009733]; response to light stimulus [GO:0009416]; response to wounding [GO:0009611]; root development [GO:0048364]; root epidermal cell differentiation [GO:0010053]; root hair elongation [GO:0048767]; seed germination [GO:0009845]	0	0	0	0	4.566	0	0	0	0	0	0	0	0	0	0	0		K10355	Eukaryota	Streptophyta		Brassicales	Brassicaceae	Arabidopsis	Arabidopsis thaliana (Mouse-ear cress)
ACT7_ORYSJ	ACT7_ORYSJ	ACT7	Actin-7		0	0	0	0	0	0	0	6.811	0	0	0	0	0	0	0	0		K10355	Eukaryota	Streptophyta	Liliopsida	Poales	Poaceae	Oryza	Oryza sativa (Rice)
ACT4_DROME	ACT4_DROME	Act79B	Actin, larval muscle (Actin-79B)	cytoskeleton organization [GO:0007010]	4.415	44.658	2032.78	0	12.7	0	0	0	143.531	5.326	22.871	17.659	0	41.289	0	0		K05692	Eukaryota	Arthropoda	Insecta	Diptera	Drosophilidae (pomace flies)	Drosophila (fruit flies)	Drosophila melanogaster (Fruit fly)
ACT8_ARATH	ACT8_ARATH	ACT8	Actin-8	response to salt stress [GO:0009651]; root hair cell tip growth [GO:0048768]	0	0	0	0	0	0	0	0	0	0	0	0	0	13.484	0	0		K10355	Eukaryota	Streptophyta		Brassicales	Brassicaceae	Arabidopsis	Arabidopsis thaliana (Mouse-ear cress)
ACT9_ARATH	ACT9_ARATH	ACT9	Putative actin-9		0	0	0	0	0	0	0	0	0	0	0	0	0	4.762	0	0		K10355	Eukaryota	Streptophyta		Brassicales	Brassicaceae	Arabidopsis	Arabidopsis thaliana (Mouse-ear cress)
ACT1_PHYIN	ACT1_PHYIN	ACTA	Actin-1		0	0	0	0	0	0	0	0	0	0	0	0	0	0	0	0			Eukaryota		Oomycetes	Peronosporales		Phytophthora	Phytophthora infestans (Potato late blight fungus) (Botrytis infestans)
ACTB_CERPY	ACTB_CHLPG	ACTB	Actin, cytoplasmic 1 (Beta-actin)		7.912	0	0	0	0	0	0	0	0	0	0	0	0	0	0	0			Eukaryota	Chordata	Mammalia	Primates	Cercopithecidae (Old World monkeys)	Chlorocebus	Chlorocebus pygerythrus (Vervet monkey) (Cercopithecus pygerythrus)
ACT2_PHYIN	ACT2_PHYIN	ACTB	Actin-2		0	37.393	0	0	0	0	0	0	0	0	0	0	0	0	0	0			Eukaryota		Oomycetes	Peronosporales		Phytophthora	Phytophthora infestans (Potato late blight fungus) (Botrytis infestans)
ACTB_XENLA	ACTB_XENLA	actb	Actin, cytoplasmic 1 (Beta-actin) (Cytoplasmic beta-actin) [Cleaved into: Actin, cytoplasmic 1, N-terminally processed]		0	0	0	0	0	0	0	0	0	0	0	0	0	0	0	0		K05692	Eukaryota	Chordata	Amphibia	Anura	Pipidae	Xenopus	Xenopus laevis (African clawed frog)
ACTG_XENLA	ACTG_XENLA	actg1	Actin, cytoplasmic 2 (Gamma-actin) [Cleaved into: Actin, cytoplasmic 2, N-terminally processed]		27.085	0	0	0	0	0	0	0	0	0	0	0	0	0	0	0		K05692	Eukaryota	Chordata	Amphibia	Anura	Pipidae	Xenopus	Xenopus laevis (African clawed frog)
ACT1_ECHGR	ACT1_ECHGR	ACTI	Actin-1		0	0	0	0	0	18.21	0	0	0	0	0	0	0	0	0	0			Eukaryota	Platyhelminthes	Cestoda	Cyclophyllidea	Taeniidae	Echinococcus	Echinococcus granulosus (Hydatid tapeworm)
ACT22_STRCO	ACT22_STRCO	actII-2	Probable actinorhodin transporter	response to antibiotic [GO:0046677]; transmembrane transport [GO:0055085]	0	0	0	0	3.026	0	0.878	0	102.187	0.392	240.861	0	3.05	0	0	0.352			Bacteria	Actinobacteria	Actinobacteria (high G+C Gram-positive bacteria)	Streptomycetales	Streptomycetaceae	Streptomyces	Streptomyces coelicolor
MMPLA_STRCO	MMPLA_STRCO	actII-3	Putative membrane protein ActII-3		0	0	0	28.009	21.452	84.701	0	8.637	0	0	0	1.311	0	0	0	0		K06994	Bacteria	Actinobacteria	Actinobacteria (high G+C Gram-positive bacteria)	Streptomycetales	Streptomycetaceae	Streptomyces	Streptomyces coelicolor
ACT3_ECHGR	ACT3_ECHGR	ACTIII	Actin-3 (Fragment)		0	0	0	0	0	0	0	0	0	0	0	0	0	0	0	0			Eukaryota	Platyhelminthes	Cestoda	Cyclophyllidea	Taeniidae	Echinococcus	Echinococcus granulosus (Hydatid tapeworm)
ACTN_ANOGA	ACTN_ANOGA	Actn	Alpha-actinin, sarcomeric (F-actin cross-linking protein)		0	0	0	0	0	0	0	0	0	0	0	185.685	0	13.53	0	0		K05699	Eukaryota	Arthropoda	Insecta	Diptera	Culicidae (mosquitos)	Anopheles	Anopheles gambiae (African malaria mosquito)
ACTN_DROME	ACTN_DROME	Actn	Alpha-actinin, sarcomeric (F-actin cross-linking protein)	actin cytoskeleton reorganization [GO:0031532]; cytoskeletal anchoring at plasma membrane [GO:0007016]; flight behavior [GO:0007629]; sarcomere organization [GO:0045214]	0	20.414	8.018	0	0	0	0	0.707	948.206	350.447	1.519	85.394	0	11.602	3.114	0		K05699	Eukaryota	Arthropoda	Insecta	Diptera	Drosophilidae (pomace flies)	Drosophila (fruit flies)	Drosophila melanogaster (Fruit fly)
ACTN1_BOVIN	ACTN1_BOVIN	ACTN1	Alpha-actinin-1 (Alpha-actinin cytoskeletal isoform) (F-actin cross-linking protein) (Non-muscle alpha-actinin-1)	actin crosslink formation [GO:0051764]; actin filament bundle assembly [GO:0051017]; actin filament network formation [GO:0051639]; establishment of localization [GO:0051234]; focal adhesion assembly [GO:0048041]; negative regulation of cellular component movement [GO:0051271]; platelet formation [GO:0030220]; regulation of ATPase activity [GO:0043462]; regulation of neurotransmitter secretion [G…	0	0	0	0	0	0	0	0	0	0	0	0	0	18.384	0	0		K05699	Eukaryota	Chordata	Mammalia		Bovidae	Bos (oxen, cattle)	Bos taurus (Bovine)
ACTN1_CHICK	ACTN1_CHICK	ACTN1	Alpha-actinin-1 (Alpha-actinin cytoskeletal isoform) (F-actin cross-linking protein) (Non-muscle alpha-actinin-1)	actin crosslink formation [GO:0051764]; actin filament bundle assembly [GO:0051017]; sarcomere organization [GO:0045214]; skeletal muscle fiber development [GO:0048741]	0	0	0	0	0	0	0	0	0	0	0	0	0	4.946	0	11.541		K05699	Eukaryota	Chordata	Aves	Galliformes	Phasianidae (turkeys)	Gallus	Gallus gallus (Chicken)
ACTN1_MACFA	ACTN1_MACFA	ACTN1	Alpha-actinin-1 (Alpha-actinin cytoskeletal isoform) (F-actin cross-linking protein) (Non-muscle alpha-actinin-1)	actin crosslink formation [GO:0051764]; actin filament bundle assembly [GO:0051017]; sarcomere organization [GO:0045214]; skeletal muscle fiber development [GO:0048741]	0	0	0	0	0	0	0	0	0	0	0	0	0	2.892	0	0		K05699	Eukaryota	Chordata	Mammalia	Primates	Cercopithecidae (Old World monkeys)	Macaca (macaques)	Macaca fascicularis (Crab-eating macaque) (Cynomolgus monkey)
ACTN1_MOUSE	ACTN1_MOUSE	Actn1	Alpha-actinin-1 (Alpha-actinin cytoskeletal isoform) (F-actin cross-linking protein) (Non-muscle alpha-actinin-1)	actin crosslink formation [GO:0051764]; actin filament bundle assembly [GO:0051017]; actin filament network formation [GO:0051639]; actin filament organization [GO:0007015]; cortical cytoskeleton organization [GO:0030865]; focal adhesion assembly [GO:0048041]; negative regulation of cellular component movement [GO:0051271]; platelet formation [GO:0030220]; platelet morphogenesis [GO:0036344]	0	0	0	0	0	0	0	0	0	0	0	0	0	0	0	0		K05699	Eukaryota	Chordata	Mammalia	Rodentia	Muridae	Mus	Mus musculus (Mouse)
ACTN1_RAT	ACTN1_RAT	Actn1	Alpha-actinin-1 (Alpha-actinin cytoskeletal isoform) (F-actin cross-linking protein) (Non-muscle alpha-actinin-1)	actin crosslink formation [GO:0051764]; actin filament bundle assembly [GO:0051017]	0	0	0	0	0	0	0	0	0	0	0	0	0	3.052	0	0		K05699	Eukaryota	Chordata	Mammalia	Rodentia	Muridae	Rattus	Rattus norvegicus (Rat)
ACTN2_BOVIN	ACTN2_BOVIN	ACTN2	Alpha-actinin-2 (Alpha-actinin skeletal muscle isoform 2) (F-actin cross-linking protein)		0	1.394	0	0	0	0	14.141	0	1.255	0	0	0	0	4.82	0	0		K05699	Eukaryota	Chordata	Mammalia		Bovidae	Bos (oxen, cattle)	Bos taurus (Bovine)
ACTN2_CHICK	ACTN2_CHICK	ACTN2	Alpha-actinin-2 (Alpha-actinin skeletal muscle isoform 2) (F-actin cross-linking protein)	actin filament uncapping [GO:0051695]; cardiac muscle cell development [GO:0055013]; establishment of protein localization to plasma membrane [GO:0090002]; focal adhesion assembly [GO:0048041]; microspike assembly [GO:0030035]; muscle contraction [GO:0006936]; negative regulation of potassium ion transmembrane transporter activity [GO:1901017]; negative regulation of protein localization to cell …	0	0	0	0	0	0	0	6.04	0	62.609	0	0	0	9.777	0	0		K05699	Eukaryota	Chordata	Aves	Galliformes	Phasianidae (turkeys)	Gallus	Gallus gallus (Chicken)
ACTN2_HUMAN	ACTN2_HUMAN	ACTN2	Alpha-actinin-2 (Alpha-actinin skeletal muscle isoform 2) (F-actin cross-linking protein)	actin filament uncapping [GO:0051695]; cardiac muscle cell development [GO:0055013]; cell adhesion [GO:0007155]; establishment of protein localization to plasma membrane [GO:0090002]; focal adhesion assembly [GO:0048041]; MAPK cascade [GO:0000165]; microspike assembly [GO:0030035]; muscle filament sliding [GO:0030049]; negative regulation of potassium ion transmembrane transporter activity [GO:19…	0	0	0	0	0	0	0	0	0	0	0	0	0	8.859	0	0		K05699	Eukaryota	Chordata	Mammalia	Primates	Hominidae (great apes)	Homo	Homo sapiens (Human)
ACTN2_MOUSE	ACTN2_MOUSE	Actn2	Alpha-actinin-2 (Alpha-actinin skeletal muscle isoform 2) (F-actin cross-linking protein)	actin filament uncapping [GO:0051695]; cardiac muscle cell development [GO:0055013]; establishment of protein localization to plasma membrane [GO:0090002]; focal adhesion assembly [GO:0048041]; microspike assembly [GO:0030035]; muscle contraction [GO:0006936]; negative regulation of potassium ion transmembrane transporter activity [GO:1901017]; negative regulation of potassium ion transport [GO:0…	0	0	0	0	0	0	0	6.7	0	0	0	0	0	8.778	0	0		K05699	Eukaryota	Chordata	Mammalia	Rodentia	Muridae	Mus	Mus musculus (Mouse)
ACTN3_BOVIN	ACTN3_BOVIN	ACTN3	Alpha-actinin-3 (Alpha-actinin skeletal muscle isoform 3) (F-actin cross-linking protein)		0	0	0	0	0	0	2.34	0	0	0	0	0	0	13.931	0	0		K05699	Eukaryota	Chordata	Mammalia		Bovidae	Bos (oxen, cattle)	Bos taurus (Bovine)
ACTN3_HUMAN	ACTN3_HUMAN	ACTN3	Alpha-actinin-3 (Alpha-actinin skeletal muscle isoform 3) (F-actin cross-linking protein)	focal adhesion assembly [GO:0048041]; muscle filament sliding [GO:0030049]; negative regulation of calcineurin-NFAT signaling cascade [GO:0070885]; negative regulation of glycolytic process [GO:0045820]; negative regulation of oxidative phosphorylation [GO:0090324]; positive regulation of glucose catabolic process to lactate via pyruvate [GO:1904025]; positive regulation of skeletal muscle tissue…	0	0	0	0	0	0	0	0	0	0	0	5.259	0	8.882	0	0		K05699	Eukaryota	Chordata	Mammalia	Primates	Hominidae (great apes)	Homo	Homo sapiens (Human)
ACTN3_MOUSE	ACTN3_MOUSE	Actn3	Alpha-actinin-3 (Alpha-actinin skeletal muscle isoform 3) (F-actin cross-linking protein)	bone morphogenesis [GO:0060349]; muscle contraction [GO:0006936]; negative regulation of calcineurin-NFAT signaling cascade [GO:0070885]; negative regulation of glycolytic process [GO:0045820]; negative regulation of oxidative phosphorylation [GO:0090324]; negative regulation of relaxation of muscle [GO:1901078]; positive regulation of bone mineralization involved in bone maturation [GO:1900159];…	0	0	0	0	0	0	0	0	0	0	0	17.157	0	0	0	0		K05699	Eukaryota	Chordata	Mammalia	Rodentia	Muridae	Mus	Mus musculus (Mouse)
ACTN4_CHICK	ACTN4_CHICK	ACTN4	Alpha-actinin-4 (Non-muscle alpha-actinin 4)	bicellular tight junction assembly [GO:0070830]; peroxisome proliferator activated receptor signaling pathway [GO:0035357]; protein localization to bicellular tight junction [GO:1902396]; protein transport [GO:0015031]; regulation of nucleic acid-templated transcription [GO:1903506]; retinoic acid receptor signaling pathway [GO:0048384]	0	20.92	0	0	0	0	0	0	0	0	0	1.339	0	6.197	0	0		K05699	Eukaryota	Chordata	Aves	Galliformes	Phasianidae (turkeys)	Gallus	Gallus gallus (Chicken)
ACTN4_HUMAN	ACTN4_HUMAN	ACTN4	Alpha-actinin-4 (Non-muscle alpha-actinin 4)	actin filament bundle assembly [GO:0051017]; bicellular tight junction assembly [GO:0070830]; negative regulation of cellular component movement [GO:0051271]; negative regulation of substrate adhesion-dependent cell spreading [GO:1900025]; peroxisome proliferator activated receptor signaling pathway [GO:0035357]; platelet degranulation [GO:0002576]; positive regulation of cell migration [GO:00303…	0	0	0	0	0	0	0	0	0	0	0	0	0	19.393	0	0		K05699	Eukaryota	Chordata	Mammalia	Primates	Hominidae (great apes)	Homo	Homo sapiens (Human)
ACTN4_MOUSE	ACTN4_MOUSE	Actn4	Alpha-actinin-4 (Non-muscle alpha-actinin 4)	actin filament bundle assembly [GO:0051017]; bicellular tight junction assembly [GO:0070830]; negative regulation of cellular component movement [GO:0051271]; negative regulation of substrate adhesion-dependent cell spreading [GO:1900025]; peroxisome proliferator activated receptor signaling pathway [GO:0035357]; positive regulation of cell migration [GO:0030335]; positive regulation of cellular …	8.692	0	0	0	0	16.082	0	0	0	0	0	0	0	12.416	0	0		K05699	Eukaryota	Chordata	Mammalia	Rodentia	Muridae	Mus	Mus musculus (Mouse)
ACTN4_PONAB	ACTN4_PONAB	ACTN4	Alpha-actinin-4 (Non-muscle alpha-actinin 4)	bicellular tight junction assembly [GO:0070830]; peroxisome proliferator activated receptor signaling pathway [GO:0035357]; protein localization to bicellular tight junction [GO:1902396]; protein transport [GO:0015031]; retinoic acid receptor signaling pathway [GO:0048384]	0	8.548	0	0	0	0	0	3.011	0	0	0	18.022	0	2.352	0	0		K05699	Eukaryota	Chordata	Mammalia	Primates	Hominidae (great apes)	Pongo	Pongo abelii (Sumatran orangutan) (Pongo pygmaeus abelii)
ACTN4_RAT	ACTN4_RAT	Actn4	Alpha-actinin-4 (Non-muscle alpha-actinin 4)	actin filament bundle assembly [GO:0051017]; bicellular tight junction assembly [GO:0070830]; negative regulation of cellular component movement [GO:0051271]; negative regulation of substrate adhesion-dependent cell spreading [GO:1900025]; peroxisome proliferator activated receptor signaling pathway [GO:0035357]; positive regulation of cell migration [GO:0030335]; positive regulation of NIK/NF-ka…	15.081	18.305	0	0	0	0	0	0	0	0	0	0	0	0	0	0		K05699	Eukaryota	Chordata	Mammalia	Rodentia	Muridae	Rattus	Rattus norvegicus (Rat)
ACTP_CITK8	ACTP_CITK8	actP	Cation/acetate symporter ActP (Acetate permease) (Acetate transporter ActP)	sodium ion transport [GO:0006814]	8.932	0	0	0	2011.12	0	5.249	13.952	0	0	5.797	0	0	11.832	0	12.414		K14393	Bacteria	Proteobacteria	Gammaproteobacteria	Enterobacterales	Enterobacteriaceae	Citrobacter	Citrobacter koseri (Citrobacter diversus)
ACTP_ENT38	ACTP_ENT38	actP	Cation/acetate symporter ActP (Acetate permease) (Acetate transporter ActP)	sodium ion transport [GO:0006814]	0	0	0	0	27.307	0	0	17.761	0	0	0	0	0	0	0	0		K14393	Bacteria	Proteobacteria	Gammaproteobacteria	Enterobacterales	Enterobacteriaceae	Enterobacter	Enterobacter sp. (strain 638)
ACTP_ERWT9	ACTP_ERWT9	actP	Cation/acetate symporter ActP (Acetate permease) (Acetate transporter ActP)	sodium ion transport [GO:0006814]	0	0	0	0	0	0	0	0	0	79.839	0	0	0	0	0	0		K14393	Bacteria	Proteobacteria	Gammaproteobacteria	Enterobacterales	Erwiniaceae	Erwinia	Erwinia tasmaniensis
ACTP_KLEP7	ACTP_KLEP7	actP	Cation/acetate symporter ActP (Acetate permease) (Acetate transporter ActP)	sodium ion transport [GO:0006814]	0	0	0	0	0	0	0	0	0	51.656	0	45.822	0	0	0	0		K14393	Bacteria	Proteobacteria	Gammaproteobacteria	Enterobacterales	Enterobacteriaceae	Klebsiella	Klebsiella pneumoniae
ACTP_PECAS	ACTP_PECAS	actP	Cation/acetate symporter ActP (Acetate permease) (Acetate transporter ActP)	sodium ion transport [GO:0006814]	0	0	0	324.187	11.71	10.31	53.343	3.442	24.564	90.579	50.751	9.638	25.948	0	0	13.08		K14393	Bacteria	Proteobacteria	Gammaproteobacteria	Enterobacterales	Pectobacteriaceae	Pectobacterium	Pectobacterium atrosepticum (Erwinia carotovora subsp. atroseptica)
ACTP_PHOLL	ACTP_PHOLL	actP	Cation/acetate symporter ActP (Acetate permease) (Acetate transporter ActP)	sodium ion transport [GO:0006814]	0	0	0	54.636	2.605	143.555	42.975	9.923	17.773	0	0	5.035	0	0	0	0		K14393	Bacteria	Proteobacteria	Gammaproteobacteria	Enterobacterales	Morganellaceae	Photorhabdus	Photorhabdus luminescens (Xenorhabdus luminescens)
ATCU_RHILV	ATCU_RHILV	actP	Copper-transporting P-type ATPase		2.873	33.742	12.385	95.071	0	0	0	6.544	4.367	0	0	0	0	0	0	9.389	3.6.3.4		Bacteria	Proteobacteria	Alphaproteobacteria	Rhizobiales	Rhizobiaceae	Rhizobium	Rhizobium leguminosarum
ACTP_SALG2	ACTP_SALG2	actP	Cation/acetate symporter ActP (Acetate permease) (Acetate transporter ActP)	sodium ion transport [GO:0006814]	0	0	0	0	0	0	0	0	0	0	0	0	17.715	0	0	0		K14393	Bacteria	Proteobacteria	Gammaproteobacteria	Enterobacterales	Enterobacteriaceae	Salmonella	Salmonella choleraesuis
ACTP_SALTI	ACTP_SALTI	actP	Cation/acetate symporter ActP (Acetate permease) (Acetate transporter ActP)	sodium ion transport [GO:0006814]	0	3.33	0	0	0.828	0	0	0	0	0	0	0	0	0	0	0		K14393	Bacteria	Proteobacteria	Gammaproteobacteria	Enterobacterales	Enterobacteriaceae	Salmonella	Salmonella choleraesuis
ACTP_SHISS	ACTP_SHISS	actP	Cation/acetate symporter ActP (Acetate permease) (Acetate transporter ActP)	sodium ion transport [GO:0006814]	0	0	0	0	0	17.572	0	0	0	0	0	0	0	0	0	0		K14393	Bacteria	Proteobacteria	Gammaproteobacteria	Enterobacterales	Enterobacteriaceae	Shigella	Shigella sonnei
ATCU_SINMW	ATCU_SINMW	actP	Copper-transporting P-type ATPase		19.892	0	0	0	11.309	0	0	0	0	0	0	8.23	0	0	0	0	3.6.3.4	K17686	Bacteria	Proteobacteria	Alphaproteobacteria	Rhizobiales	Rhizobiaceae	Sinorhizobium	Sinorhizobium medicae
ACTP_YERE8	ACTP_YERE8	actP	Cation/acetate symporter ActP (Acetate permease) (Acetate transporter ActP)	sodium ion transport [GO:0006814]	92.473	14.962	0	5.246	0	111.298	0	10.225	1.474	0	0	3.641	48.608	0	0	0		K14393	Bacteria	Proteobacteria	Gammaproteobacteria	Enterobacterales	Yersiniaceae	Yersinia	Yersinia enterocolitica
ACTP_YERPP	ACTP_YERPP	actP	Cation/acetate symporter ActP (Acetate permease) (Acetate transporter ActP)	sodium ion transport [GO:0006814]	0	20.248	0	0.415	0	41.742	0	14.741	0.786	1.801	1280.4	2.092	4.409	0	0	0		K14393	Bacteria	Proteobacteria	Gammaproteobacteria	Enterobacterales	Yersiniaceae	Yersinia	Yersinia pestis
ACTP_YERP3	ACTP_YERP3	actP	Cation/acetate symporter ActP (Acetate permease) (Acetate transporter ActP)	sodium ion transport [GO:0006814]	0	0	0	0	0	0	0	0	41.442	0	0	0	0	0	0	0		K14393	Bacteria	Proteobacteria	Gammaproteobacteria	Enterobacterales	Yersiniaceae	Yersinia	Yersinia pseudotuberculosis
ACTP_YERPY	ACTP_YERPY	actP	Cation/acetate symporter ActP (Acetate permease) (Acetate transporter ActP)	sodium ion transport [GO:0006814]	0	20.205	0	0	10.339	0	1.856	40.203	0	0	0	6.695	0	9.364	0	0		K14393	Bacteria	Proteobacteria	Gammaproteobacteria	Enterobacterales	Yersiniaceae	Yersinia	Yersinia pseudotuberculosis
ATCU1_RHIME	ATCU1_RHIME	actP1	Copper-transporting ATPase 1		0	0	0	0	0	0	0	0	0	0	0	0	0	0	0	0	3.6.3.4	K17686	Bacteria	Proteobacteria	Alphaproteobacteria	Rhizobiales	Rhizobiaceae	Sinorhizobium	Rhizobium meliloti (Ensifer meliloti) (Sinorhizobium meliloti)
ATCU2_RHIME	ATCU2_RHIME	actP2	Copper-transporting ATPase 2		23.605	0	0	0	0	0	14.527	0	14.749	20.676	0	0	0	0	0	0	3.6.3.4	K17686	Bacteria	Proteobacteria	Alphaproteobacteria	Rhizobiales	Rhizobiaceae	Sinorhizobium	Rhizobium meliloti (Ensifer meliloti) (Sinorhizobium meliloti)
ACTR_RHIME	ACTR_RHIME	actR	Acid tolerance regulatory protein ActR	phosphorelay signal transduction system [GO:0000160]; regulation of transcription, DNA-templated [GO:0006355]; transcription, DNA-templated [GO:0006351]	0	0	0	0	0	0	0	0	0	0	0	0	0	12.061	0	0		K15012	Bacteria	Proteobacteria	Alphaproteobacteria	Rhizobiales	Rhizobiaceae	Sinorhizobium	Rhizobium meliloti (Ensifer meliloti) (Sinorhizobium meliloti)
ACTZ_RAT	ACTZ_RAT	Actr1a	Alpha-centractin (Centractin)	spermatogenesis [GO:0007283]	0	0	0	0	0	0	0	0	0	0	0	0	0	0	0	0		K16575	Eukaryota	Chordata	Mammalia	Rodentia	Muridae	Rattus	Rattus norvegicus (Rat)
ACTY_MOUSE	ACTY_MOUSE	Actr1b	Beta-centractin (Actin-related protein 1B) (ARP1B)		0	68.089	0	1.271	0	0	0	0	0	0	0	0	0	0	0	0		K16575	Eukaryota	Chordata	Mammalia	Rodentia	Muridae	Mus	Mus musculus (Mouse)
ARP2_RAT	ARP2_RAT	Actr2	Actin-related protein 2 (Actin-like protein 2)	Arp2/3 complex-mediated actin nucleation [GO:0034314]; asymmetric cell division [GO:0008356]; cytosolic transport [GO:0016482]; establishment or maintenance of cell polarity [GO:0007163]; meiotic chromosome movement towards spindle pole [GO:0016344]; meiotic cytokinesis [GO:0033206]; positive regulation of dendritic spine morphogenesis [GO:0061003]; response to ethanol [GO:0045471]; response to i…	0	0	0	0	0	0	0	0	0	0	0	0	0	0	0	0		K17260	Eukaryota	Chordata	Mammalia	Rodentia	Muridae	Rattus	Rattus norvegicus (Rat)
ARP2_XENTR	ARP2_XENTR	actr2	Actin-related protein 2 (Actin-like protein 2)	Arp2/3 complex-mediated actin nucleation [GO:0034314]	0	0	0	0	0	0	0	0	0	0	0	0	0	14.23	0	0		K17260	Eukaryota	Chordata	Amphibia	Anura	Pipidae	Xenopus	Xenopus tropicalis (Western clawed frog) (Silurana tropicalis)
ARP2A_DANRE	ARP2A_DANRE	actr2a	Actin-related protein 2-A (Actin-like protein 2-A)	Arp2/3 complex-mediated actin nucleation [GO:0034314]	0	0	0	0	0	0	0	0	0	0	0	11.689	0	0	0	0		K17260	Eukaryota	Chordata	Actinopteri	Cypriniformes	Cyprinidae	Danio	Danio rerio (Zebrafish) (Brachydanio rerio)
ARP2B_DANRE	ARP2B_DANRE	actr2b	Actin-related protein 2-B (Actin-like protein 2-B)	Arp2/3 complex-mediated actin nucleation [GO:0034314]	0	5.144	0	0	0	0	0	0	0	0	0	0	0	0	0	0		K17260	Eukaryota	Chordata	Actinopteri	Cypriniformes	Cyprinidae	Danio	Danio rerio (Zebrafish) (Brachydanio rerio)
ARP3_TAKRU	ARP3_TAKRU	actr3	Actin-related protein 3 (Actin-like protein 3)	Arp2/3 complex-mediated actin nucleation [GO:0034314]	0	0	0	0	0	0	0	0	0	0	0	0	0	0	0	0			Eukaryota	Chordata	Actinopteri	Tetraodontiformes	Tetraodontidae (puffers)	Takifugu	Takifugu rubripes (Japanese pufferfish) (Fugu rubripes)
ARP3B_HUMAN	ARP3B_HUMAN	ACTR3B	Actin-related protein 3B (ARP3-beta) (Actin-like protein 3B) (Actin-related protein ARP4)	Arp2/3 complex-mediated actin nucleation [GO:0034314]	0	0	0	0	0	158.607	0	3.589	0	0	0	0	0	4.108	0	0		K18584	Eukaryota	Chordata	Mammalia	Primates	Hominidae (great apes)	Homo	Homo sapiens (Human)
ARP3C_HUMAN	ARP3C_HUMAN	ACTR3C	Actin-related protein 3C (Actin-related protein 11)	Arp2/3 complex-mediated actin nucleation [GO:0034314]	0	0	0	0	0	0	0	0	0	0	0	0	0	0	0	0		K18584	Eukaryota	Chordata	Mammalia	Primates	Hominidae (great apes)	Homo	Homo sapiens (Human)
ACTT2_MOUSE	ACTT2_MOUSE	Actrt2	Actin-related protein T2 (ARP-T2) (Actin-related protein M2)		0	0	0	28.555	0	0	0	0	0	67.99	0	0	0	4.751	0	0			Eukaryota	Chordata	Mammalia	Rodentia	Muridae	Mus	Mus musculus (Mouse)
ACSA_NEUCR	ACSA_NEUCR	acu-5	Acetyl-coenzyme A synthetase (Acetate--CoA ligase) (Acyl-activating enzyme)	acetyl-CoA biosynthetic process from acetate [GO:0019427]	0	0	0	0	0	0	0	0	0	0	0	6.542	0	11.716	0	0	6.2.1.1	K01895	Eukaryota	Ascomycota	Sordariomycetes	Sordariales	Sordariaceae	Neurospora	Neurospora crassa
PCKA_NEUCR	PCKA_NEUCR	acu-6	Phosphoenolpyruvate carboxykinase (ATP) (Acetate utilization protein 6)	gluconeogenesis [GO:0006094]	101.183	58.936	0	0	0	0	0	0	0	0	0	0	0	0	0	0	4.1.1.49	K01610	Eukaryota	Ascomycota	Sordariomycetes	Sordariales	Sordariaceae	Neurospora	Neurospora crassa
ACEA_COPCI	ACEA_COPCI	ACU-7	Isocitrate lyase (ICL) (Isocitrase) (Isocitratase) (Methylisocitrate lyase) (MICA) (Threo-D(S)-isocitrate glyoxylate-lyase)	glyoxylate cycle [GO:0006097]; tricarboxylic acid cycle [GO:0006099]	0	0	0	0	0	0	0	0	0	0	0	0	0	0	0	0	4.1.3.1; 4.1.3.30		Eukaryota	Basidiomycota	Agaricomycetes	Agaricales	Psathyrellaceae	Coprinopsis	Coprinopsis cinerea (Inky cap fungus) (Hormographiella aspergillata)
ACH1_NEUCR	ACH1_NEUCR	acu-8	Acetyl-CoA hydrolase (Acetate utilization protein) (Acetyl-CoA deacylase) (Acetyl-CoA acylase)	acetate metabolic process [GO:0006083]; acetyl-CoA metabolic process [GO:0006084]; propionate metabolic process, methylcitrate cycle [GO:0019679]	0	10.09	111.692	1.37	0	0	0	0	0	0	99.55	0	0	11.166	0	0	3.1.2.1	K01067	Eukaryota	Ascomycota	Sordariomycetes	Sordariales	Sordariaceae	Neurospora	Neurospora crassa
ACUA_BACLD	ACUA_BACLD	acuA	Acetoin utilization protein AcuA (Acetoin dehydrogenase) (Protein acetyltransferase AcuA)	acetoin catabolic process [GO:0045150]; butanediol catabolic process [GO:0034078]; cellular response to glucose starvation [GO:0042149]; cellular response to nutrient levels [GO:0031669]	0	0	0	0	0	0	0	0	0	0	0	0	0	0	0	0	2.3.1.-	K04766	Bacteria	Firmicutes	Bacilli	Bacillales	Bacillaceae	Bacillus	Bacillus licheniformis
ACUB_BACSU	ACUB_BACSU	acuB	Acetoin utilization protein AcuB	acetoin catabolic process [GO:0045150]; sporulation resulting in formation of a cellular spore [GO:0030435]	0.714	2.041	0	261.843	222.306	0	9.74	0	0	83.228	0	0.921	0	54.027	0	0		K04767	Bacteria	Firmicutes	Bacilli	Bacillales	Bacillaceae	Bacillus	Bacillus subtilis
MASY_EMENI	MASY_EMENI	acuE	Malate synthase, glyoxysomal	acetate catabolic process [GO:0045733]; carbon utilization [GO:0015976]; fatty acid catabolic process [GO:0009062]; glyoxylate cycle [GO:0006097]; tricarboxylic acid cycle [GO:0006099]	0	0	0	0	0	0	0	25.793	0	0	0	7.602	0	0	0	0	2.3.3.9	K01638	Eukaryota	Ascomycota	Eurotiomycetes	Eurotiales (green and blue molds)	Aspergillaceae	Aspergillus	Emericella nidulans (Aspergillus nidulans)
ACUI_ECOLI	ACUI_ECOLI	acuI	Probable acrylyl-CoA reductase AcuI (Acryloyl-coenzyme A reductase AcuI)		0	0	0	0	0	0	3.802	0	44.794	16.279	0	0	0	2.754	0	0	1.3.1.84	K19745	Bacteria	Proteobacteria	Gammaproteobacteria	Enterobacterales	Enterobacteriaceae	Escherichia	Escherichia coli
ACUI_RUEPO	ACUI_RUEPO	acuI	Acrylyl-CoA reductase AcuI (Acryloyl-coenzyme A reductase)		0	0	0	0	0	0	71.354	3.277	0	0	0	0	0	0	0	0	1.3.1.84	K19745	Bacteria	Proteobacteria	Alphaproteobacteria	Rhodobacterales	Rhodobacteraceae	Ruegeria	Ruegeria pomeroyi
ACUR_RHOS4	ACUR_RHOS4	acuR	Transcriptional regulator AcuR	regulation of transcription, DNA-templated [GO:0006355]; transcription, DNA-templated [GO:0006351]	0	0	0	0	0	0	0	0	0	0	0	0	0	0	0	0		K16137	Bacteria	Proteobacteria	Alphaproteobacteria	Rhodobacterales	Rhodobacteraceae	Rhodobacter	Rhodobacter sphaeroides (Rhodopseudomonas sphaeroides)
ACVS_EMENI	ACVS_EMENI	acvA	N-(5-amino-5-carboxypentanoyl)-L-cysteinyl-D-valine synthase (Delta-(L-alpha-aminoadipyl)-L-cysteinyl-D-valine synthetase) (ACV synthetase) (ACVS)	penicillin biosynthetic process [GO:0042318]; secondary metabolic process [GO:0019748]	0	0	22.482	0	0	5.534	0	0	0	0	0	0	0	0	0	0	6.3.2.26	K12743	Eukaryota	Ascomycota	Eurotiomycetes	Eurotiales (green and blue molds)	Aspergillaceae	Aspergillus	Emericella nidulans (Aspergillus nidulans)
ACOX1_ARATH	ACOX1_ARATH	ACX1	Peroxisomal acyl-coenzyme A oxidase 1 (AOX 1) (Long-chain acyl-CoA oxidase) (AtCX1)	fatty acid beta-oxidation [GO:0006635]; fatty acid beta-oxidation using acyl-CoA dehydrogenase [GO:0033539]; jasmonic acid biosynthetic process [GO:0009695]; lipid homeostasis [GO:0055088]; long-chain fatty acid metabolic process [GO:0001676]; response to cadmium ion [GO:0046686]; response to fungus [GO:0009620]; response to wounding [GO:0009611]	0	0	0	0	0	0	0	0	0	0	0	0	0	0	0	0	1.3.3.6	K00232	Eukaryota	Streptophyta		Brassicales	Brassicaceae	Arabidopsis	Arabidopsis thaliana (Mouse-ear cress)
ACO12_ARATH	ACO12_ARATH	ACX1.2	Putative peroxisomal acyl-coenzyme A oxidase 1.2	fatty acid beta-oxidation using acyl-CoA dehydrogenase [GO:0033539]; lipid homeostasis [GO:0055088]	0	0	0	4.26	0	0	0	0	0	0	0	0	0	0	0	0	1.3.3.6	K00232	Eukaryota	Streptophyta		Brassicales	Brassicaceae	Arabidopsis	Arabidopsis thaliana (Mouse-ear cress)
ACY1_DICDI	ACY1_DICDI	acy1	Aminoacylase-1 (ACY-1) (N-acyl-L-amino-acid amidohydrolase)	cellular amino acid metabolic process [GO:0006520]; peptide catabolic process [GO:0043171]	0	0	0	0	0	0	0	12.043	0	0	0	0	0	0	0	0	3.5.1.14	K14677	Eukaryota			Dictyosteliida (dictyostelid cellular slime molds)		Dictyostelium	Dictyostelium discoideum (Slime mold)
ACY1_MOUSE	ACY1_MOUSE	Acy1	Aminoacylase-1 (ACY-1) (N-acyl-L-amino-acid amidohydrolase)	cellular amino acid metabolic process [GO:0006520]; peptide catabolic process [GO:0043171]	0	0	0	36.095	0	0	0	0	0	0	0	0	0	0	0	0	3.5.1.14	K14677	Eukaryota	Chordata	Mammalia	Rodentia	Muridae	Mus	Mus musculus (Mouse)
ACY1A_RAT	ACY1A_RAT	Acy1a	Aminoacylase-1A (ACY-1A) (ACY IA) (N-acyl-L-amino-acid amidohydrolase)	cellular amino acid metabolic process [GO:0006520]; peptide catabolic process [GO:0043171]; protein catabolic process [GO:0030163]	0	0	0	0.701	1.37	0	0.576	0	0	0	0	0	0	0	0	0	3.5.1.14	K14677	Eukaryota	Chordata	Mammalia	Rodentia	Muridae	Rattus	Rattus norvegicus (Rat)
ACY3A_DANRE	ACY3A_DANRE	acy3.1	N-acyl-aromatic-L-amino acid amidohydrolase (carboxylate-forming) A (Aminoacylase-3.1) (ACY-3.1) (Aspartoacylase-2A)	metabolic process [GO:0008152]	6.089	0	0	0	0	0	0	0.661	0	0	0	0	0	0	0	0	3.5.1.114	K18458	Eukaryota	Chordata	Actinopteri	Cypriniformes	Cyprinidae	Danio	Danio rerio (Zebrafish) (Brachydanio rerio)
ACY3B_DANRE	ACY3B_DANRE	acy3.2	N-acyl-aromatic-L-amino acid amidohydrolase (carboxylate-forming) B (Aminoacylase-3.2) (ACY-3.2) (Aspartoacylase-2B)	metabolic process [GO:0008152]	3.005	0	0	0	0	0	0	0	0	0	0	0	0	0	0	0	3.5.1.114	K18458	Eukaryota	Chordata	Actinopteri	Cypriniformes	Cyprinidae	Danio	Danio rerio (Zebrafish) (Brachydanio rerio)
PAC1_PSESV	PAC1_PSESV	acyI	Acylase ACY 1 [Cleaved into: Acylase ACY 1 large subunit; Acylase ACY 1 small subunit] [Includes: Cephalosporin acylase (GL-7ACA acylase); Gamma-glutamyltranspeptidase (GGT) (Glutathione hydrolase)]	glutathione metabolic process [GO:0006749]; response to antibiotic [GO:0046677]	0	0	0	0	0	0	0	0	0	0	0	9.178	0	0	0	0	3.5.1.93; 2.3.2.2; 3.4.19.13		Bacteria	Proteobacteria					Pseudomonas sp. (strain V22)
PAC2_PSES3	PAC2_PSES3	acyII	Penicillin acylase 2 (Cephalosporin acylase II) (Penicillin acylase II) (Penicillin amidase II) [Cleaved into: Penicillin acylase 2 small subunit (Penicillin acylase II small subunit); Penicillin acylase 2 large subunit (Penicillin acylase II large subunit)]	antibiotic biosynthetic process [GO:0017000]; response to antibiotic [GO:0046677]	0	0	0	0	0	0	0	0	0	0	0	0	0	31.443	0	0	3.5.1.11		Bacteria	Proteobacteria					Pseudomonas sp. (strain SE83)
ACYP_ANAVT	ACYP_ANAVT	acyP	Acylphosphatase (Acylphosphate phosphohydrolase)		0	0	0	0	0	0	268.096	0	0	0	0	0	0	0	0	0	3.6.1.7	K01512	Bacteria	Cyanobacteria		Nostocales	Nostocaceae	Anabaena	Anabaena variabilis
ACYP_CHLTE	ACYP_CHLTE	acyP	Acylphosphatase (Acylphosphate phosphohydrolase)		0	0	0	0	0	0	0	2.304	0	0	269.423	0	0	0	0	0	3.6.1.7	K01512	Bacteria	Chlorobi	Chlorobia	Chlorobiales	Chlorobiaceae	Chlorobaculum	Chlorobaculum tepidum
ACYP_DECAR	ACYP_DECAR	acyP	Acylphosphatase (Acylphosphate phosphohydrolase)		0	0	0	0	65.529	0	0	23.681	0	0	0	0	0	0	0	0	3.6.1.7	K01512	Bacteria	Proteobacteria	Betaproteobacteria	Rhodocyclales	Rhodocyclaceae	Dechloromonas	Dechloromonas aromatica
ACYP_ENTFA	ACYP_ENTFA	acyP	Acylphosphatase (Acylphosphate phosphohydrolase)		23.552	0	0	0	0	0	0	0	0	0	0	0	0	0	0	0	3.6.1.7	K01512	Bacteria	Firmicutes	Bacilli	Lactobacillales	Enterococcaceae	Enterococcus	Enterococcus faecalis (Streptococcus faecalis)
ACYP_HALWD	ACYP_HALWD	acyP	Acylphosphatase (Acylphosphate phosphohydrolase)		0	0	0	0	0	0	0	0	0	0	0	0	0	0	0	0	3.6.1.7	K01512	Archaea	Euryarchaeota	Halobacteria	Haloferacales	Haloferacaceae	Haloquadratum	Haloquadratum walsbyi
ACYP_LEGPA	ACYP_LEGPA	acyP	Acylphosphatase (Acylphosphate phosphohydrolase)		0	0	0	0	0	0	17.344	0	0	0	0	0	0	0	0	0	3.6.1.7	K01512	Bacteria	Proteobacteria	Gammaproteobacteria	Legionellales	Legionellaceae	Legionella	Legionella pneumophila
ACYP_LEGPC	ACYP_LEGPC	acyP	Acylphosphatase (Acylphosphate phosphohydrolase)		0	0	0	0	0	0	17.026	0	0	0	0	0	0	0	0	0	3.6.1.7	K01512	Bacteria	Proteobacteria	Gammaproteobacteria	Legionellales	Legionellaceae	Legionella	Legionella pneumophila
ACYP_MOOTA	ACYP_MOOTA	acyP	Acylphosphatase (Acylphosphate phosphohydrolase)		0	0	0	0	0	0	0	0	0	0	0	0	0	2.571	0	0	3.6.1.7	K01512	Bacteria	Firmicutes	Clostridia	Thermoanaerobacterales	Thermoanaerobacteraceae	Moorella	Moorella thermoacetica (Clostridium thermoaceticum)
ACYP_PELTS	ACYP_PELTS	acyP	Acylphosphatase (Acylphosphate phosphohydrolase)		0	0	0	0	0	0	0	0	0	0	0	0	0	0	0	0	3.6.1.7	K01512	Bacteria	Firmicutes	Clostridia	Clostridiales	Peptococcaceae	Pelotomaculum	Pelotomaculum thermopropionicum
ACYP_SORC5	ACYP_SORC5	acyP	Acylphosphatase (Acylphosphate phosphohydrolase)		0	0	0	0	0	0	0	0	0	0	0	0	0	0	0	0	3.6.1.7	K01512	Bacteria	Proteobacteria	Deltaproteobacteria	Myxococcales (fruiting gliding bacteria)	Polyangiaceae	Sorangium	Sorangium cellulosum (Polyangium cellulosum)
ACYP_STAHJ	ACYP_STAHJ	acyP	Acylphosphatase (Acylphosphate phosphohydrolase)		0	0	0	0	0	0	0	0	0	164.947	0	0	0	0	0	0	3.6.1.7	K01512	Bacteria	Firmicutes	Bacilli	Bacillales	Staphylococcaceae	Staphylococcus	Staphylococcus haemolyticus
ACYP_THET8	ACYP_THET8	acyP	Acylphosphatase (Acylphosphate phosphohydrolase)		0	0	0	0	0	0	0	0	0	0	73.083	0	0	0	0	0	3.6.1.7	K01512	Bacteria	Deinococcus-Thermus	Deinococci	Thermales	Thermaceae	Thermus	Thermus thermophilus
ACYP_VIBPA	ACYP_VIBPA	acyP	Acylphosphatase (Acylphosphate phosphohydrolase)		0	8.536	0	0	0	0	0	0	0	0	0	0	0	0	0	0	3.6.1.7	K01512	Bacteria	Proteobacteria	Gammaproteobacteria	Vibrionales	Vibrionaceae	Vibrio	Vibrio parahaemolyticus
ADA_DICDI	ADA_DICDI	ada	Probable adenosine deaminase (Adenosine aminohydrolase)	adenine catabolic process [GO:0006146]; adenosine catabolic process [GO:0006154]; hypoxanthine salvage [GO:0043103]; inosine biosynthetic process [GO:0046103]; nucleotide metabolic process [GO:0009117]	5.357	15.53	0	0	0	2.656	0	5.369	0	0	0.827	17.854	115.579	82.106	0	0	3.5.4.4	K01488	Eukaryota			Dictyosteliida (dictyostelid cellular slime molds)		Dictyostelium	Dictyostelium discoideum (Slime mold)
ADAL_DROME	ADAL_DROME	Ada	Adenosine deaminase-like protein	adenosine catabolic process [GO:0006154]; inosine biosynthetic process [GO:0046103]; nucleotide metabolic process [GO:0009117]	0	0	0	0	0	0	0	2.689	0	0	0	0	0	0	0	0	3.5.4.-	K01488	Eukaryota	Arthropoda	Insecta	Diptera	Drosophilidae (pomace flies)	Drosophila (fruit flies)	Drosophila melanogaster (Fruit fly)
ADA_ECOLI	ADA_ECOLI	ada	Bifunctional transcriptional activator/DNA repair enzyme Ada (Regulatory protein of adaptive response) [Includes: Methylphosphotriester-DNA--protein-cysteine S-methyltransferase (Methylphosphotriester-DNA methyltransferase); Methylated-DNA--protein-cysteine methyltransferase (O6-methylguanine-DNA alkyltransferase)]	DNA dealkylation involved in DNA repair [GO:0006307]; DNA demethylation [GO:0080111]; transcription, DNA-templated [GO:0006351]	0	0	0	0	0	0	11.626	0	0	0	18.987	0	7.364	0	33.531	0	2.1.1.n11; 2.1.1.63	K10778	Bacteria	Proteobacteria	Gammaproteobacteria	Enterobacterales	Enterobacteriaceae	Escherichia	Escherichia coli
ADA_MOUSE	ADA_MOUSE	Ada	Adenosine deaminase (Adenosine aminohydrolase)	adenosine catabolic process [GO:0006154]; aging [GO:0007568]; dATP catabolic process [GO:0046061]; deoxyadenosine catabolic process [GO:0006157]; embryonic digestive tract development [GO:0048566]; germinal center B cell differentiation [GO:0002314]; histamine secretion [GO:0001821]; hypoxanthine biosynthetic process [GO:0046101]; hypoxanthine salvage [GO:0043103]; inosine biosynthetic process [G…	0	0	0	0	0	0	0	0	0	0	0	0	0	0	0	0	3.5.4.4	K01488	Eukaryota	Chordata	Mammalia	Rodentia	Muridae	Mus	Mus musculus (Mouse)
TADA2_ORYSJ	TADA2_ORYSJ	ADA2	Transcriptional adapter ADA2	chromatin remodeling [GO:0006338]; histone acetylation [GO:0016573]; positive regulation of histone acetylation [GO:0035066]; regulation of transcription from RNA polymerase II promoter [GO:0006357]; transcription, DNA-templated [GO:0006351]	0	0	0	0	170.705	0	0	12.915	0	0	0	7.156	0	0	0	0		K11314	Eukaryota	Streptophyta	Liliopsida	Poales	Poaceae	Oryza	Oryza sativa (Rice)
ADA2_YEAST	ADA2_YEAST	ADA2	Transcriptional adapter 2	chromatin organization [GO:0006325]; chromatin remodeling [GO:0006338]; chromatin silencing at rDNA [GO:0000183]; chromatin silencing at telomere [GO:0006348]; histone acetylation [GO:0016573]; positive regulation of histone acetylation [GO:0035066]; regulation of transcription from RNA polymerase II promoter [GO:0006357]; transcription, DNA-templated [GO:0006351]	0	0	0	44.205	0	0	0	0	3.679	0	0	25.121	0	0	0	3.912		K11314	Eukaryota	Ascomycota	Saccharomycetes	Saccharomycetales (budding yeasts)	Saccharomycetaceae	Saccharomyces	Saccharomyces cerevisiae (Baker's yeast)
ADAA_BACSU	ADAA_BACSU	adaA	Bifunctional transcriptional activator/DNA repair enzyme AdaA (Methylphosphotriester-DNA methyltransferase) (Methylphosphotriester-DNA--protein-cysteine S-methyltransferase)	DNA repair [GO:0006281]; regulation of transcription, DNA-templated [GO:0006355]; transcription, DNA-templated [GO:0006351]	0	0	0	13.952	0	0	0	8.601	0	0	0	0	0	68.073	0	0	2.1.1.n11	K13530	Bacteria	Firmicutes	Bacilli	Bacillales	Bacillaceae	Bacillus	Bacillus subtilis
ADAB_BACSU	ADAB_BACSU	adaB	Methylated-DNA--protein-cysteine methyltransferase, inducible (O-6-methylguanine-DNA alkyltransferase) (O6-methylguanine-DNA methyltransferase) (MGMT)	DNA dealkylation involved in DNA repair [GO:0006307]	0	0	0	0	0	0	17.344	0	0	0	0	0	0	0	0	0	2.1.1.63	K13531	Bacteria	Firmicutes	Bacilli	Bacillales	Bacillaceae	Bacillus	Bacillus subtilis
ADA29_HUMAN	ADA29_HUMAN	ADAM29	Disintegrin and metalloproteinase domain-containing protein 29 (ADAM 29) (Cancer/testis antigen 73) (CT73)	spermatogenesis [GO:0007283]	0	0	0	0	0	52.469	0	0	0	0	0	0	0	0	0	0		K16069	Eukaryota	Chordata	Mammalia	Primates	Hominidae (great apes)	Homo	Homo sapiens (Human)
ATS16_HUMAN	ATS16_HUMAN	ADAMTS16	A disintegrin and metalloproteinase with thrombospondin motifs 16 (ADAM-TS 16) (ADAM-TS16) (ADAMTS-16)	branching involved in ureteric bud morphogenesis [GO:0001658]; regulation of cilium assembly [GO:1902017]; regulation of systemic arterial blood pressure [GO:0003073]	0	0	0	0	48.216	0	0	0	0	0	0	0	0	0	0	0	3.4.24.-	K08630	Eukaryota	Chordata	Mammalia	Primates	Hominidae (great apes)	Homo	Homo sapiens (Human)
ADCA_DICDI	ADCA_DICDI	adcA	Arrestin domain-containing protein A	hyperosmotic response [GO:0006972]; response to heat [GO:0009408]; response to oxidative stress [GO:0006979]; signal transduction [GO:0007165]	23.18	0	0	0	0	0	0	0	0	0	0	0	0	2.421	0	0			Eukaryota			Dictyosteliida (dictyostelid cellular slime molds)		Dictyostelium	Dictyostelium discoideum (Slime mold)
ADCA_STRR6	ADCA_STRR6	adcA	Zinc-binding lipoprotein AdcA	cell adhesion [GO:0007155]; establishment of competence for transformation [GO:0030420]; response to zinc ion [GO:0010043]; zinc II ion transport [GO:0006829]	0	0	0	0	0	0	0	0	0	0	0	0	0	6.357	0	0		K09815	Bacteria	Firmicutes	Bacilli	Lactobacillales	Streptococcaceae	Streptococcus	Streptococcus pneumoniae
ADCA_STRPQ	ADCA_STRPQ	adcA	Zinc-binding protein AdcA	cell adhesion [GO:0007155]; zinc II ion transport [GO:0006829]	0	0	0	0	0	0	0	0	0	0	0	0	0	4.625	0	0		K09815	Bacteria	Firmicutes	Bacilli	Lactobacillales	Streptococcaceae	Streptococcus	Streptococcus pyogenes
ADCB_DICDI	ADCB_DICDI	adcB	Arrestin domain-containing protein B	aggregation involved in sorocarp development [GO:0031152]; G-protein coupled receptor internalization [GO:0002031]; regulation of cAMP-mediated signaling [GO:0043949]; regulation of MAP kinase activity [GO:0043405]; signal transduction [GO:0007165]	0	0	0	0	0	0	0	0	0	0	0	0	0	0	0	0			Eukaryota			Dictyosteliida (dictyostelid cellular slime molds)		Dictyostelium	Dictyostelium discoideum (Slime mold)
ADCK1_MOUSE	ADCK1_MOUSE	Adck1	Uncharacterized aarF domain-containing protein kinase 1		0	0	0	0	2.463	0	0	0	0	0	0	0	0	0	0	0	2.7.11.-	K08869	Eukaryota	Chordata	Mammalia	Rodentia	Muridae	Mus	Mus musculus (Mouse)
ADCK1_XENTR	ADCK1_XENTR	adck1	Uncharacterized aarF domain-containing protein kinase 1		0	25.854	0	0	0	0	0	0	0	0	0	0	0	0	0	0	2.7.11.-	K08869	Eukaryota	Chordata	Amphibia	Anura	Pipidae	Xenopus	Xenopus tropicalis (Western clawed frog) (Silurana tropicalis)
ADCS_ARATH	ADCS_ARATH	ADCS	Aminodeoxychorismate synthase, chloroplastic (ADC synthase) (P-aminobenzoic acid synthase) (PABA synthase) (Para-aminobenzoate synthase) (Protein EMBRYO DEFFECTIVE 1997)	chorismate metabolic process [GO:0046417]; folic acid biosynthetic process [GO:0046656]; glutamine metabolic process [GO:0006541]; para-aminobenzoic acid biosynthetic process [GO:0008153]; tetrahydrofolate biosynthetic process [GO:0046654]	0	0	0	0	0	35.825	0	0	0	0	0	0	0	0	0	0	2.6.1.85	K13950	Eukaryota	Streptophyta		Brassicales	Brassicaceae	Arabidopsis	Arabidopsis thaliana (Mouse-ear cress)
ADCY1_MOUSE	ADCY1_MOUSE	Adcy1	Adenylate cyclase type 1 (ATP pyrophosphate-lyase 1) (Adenylate cyclase type I) (Adenylyl cyclase 1) (Ca(2+)/calmodulin-activated adenylyl cyclase)	activation of adenylate cyclase activity [GO:0007190]; adenylate cyclase-activating G-protein coupled receptor signaling pathway [GO:0007189]; adenylate cyclase-inhibiting G-protein coupled receptor signaling pathway [GO:0007193]; axonogenesis [GO:0007409]; cAMP biosynthetic process [GO:0006171]; cAMP-mediated signaling [GO:0019933]; cellular response to calcium ion [GO:0071277]; cellular respons…	0	0	0	0	0	0	0	0	0	27.859	0	0	0	0	0	0	4.6.1.1	K08041	Eukaryota	Chordata	Mammalia	Rodentia	Muridae	Mus	Mus musculus (Mouse)
ADCYA_HUMAN	ADCYA_HUMAN	ADCY10	Adenylate cyclase type 10 (AH-related protein) (Adenylate cyclase homolog) (Germ cell soluble adenylyl cyclase) (hsAC) (sAC) (Testicular soluble adenylyl cyclase)	cAMP biosynthetic process [GO:0006171]; cellular response to inorganic substance [GO:0071241]; epithelial cilium movement [GO:0003351]; intracellular signal transduction [GO:0035556]; positive regulation of apoptotic process [GO:0043065]; spermatogenesis [GO:0007283]	0	0	0	0	0	0	0	36.119	0	0	0	0	0	0	0	0	4.6.1.1	K11265	Eukaryota	Chordata	Mammalia	Primates	Hominidae (great apes)	Homo	Homo sapiens (Human)
ADCYA_MOUSE	ADCYA_MOUSE	Adcy10	Adenylate cyclase type 10 (Germ cell soluble adenylyl cyclase) (sAC) (Testicular soluble adenylyl cyclase)	cAMP biosynthetic process [GO:0006171]; cellular response to inorganic substance [GO:0071241]; epithelial cilium movement [GO:0003351]; intracellular signal transduction [GO:0035556]; positive regulation of apoptotic process [GO:0043065]; spermatogenesis [GO:0007283]	35.249	0	0	0	0	0	0	0	0	0	0	0	0	0	0	0	4.6.1.1	K11265	Eukaryota	Chordata	Mammalia	Rodentia	Muridae	Mus	Mus musculus (Mouse)
ADCYA_RABIT	ADCYA_RABIT	ADCY10	Adenylate cyclase type 10 (Germ cell soluble adenylyl cyclase) (sAC) (Testicular soluble adenylyl cyclase)	cAMP biosynthetic process [GO:0006171]; cellular response to inorganic substance [GO:0071241]; epithelial cilium movement [GO:0003351]; intracellular signal transduction [GO:0035556]; spermatogenesis [GO:0007283]	0	0	0	0	0	0	0	0	0	0	0	14.325	0	0	0	0	4.6.1.1	K11265	Eukaryota	Chordata	Mammalia	Lagomorpha	Leporidae (rabbits and hares)	Oryctolagus	Oryctolagus cuniculus (Rabbit)
ADCY2_RAT	ADCY2_RAT	Adcy2	Adenylate cyclase type 2 (ATP pyrophosphate-lyase 2) (Adenylate cyclase type II) (Adenylyl cyclase 2) (AC2)	adenylate cyclase-activating G-protein coupled receptor signaling pathway [GO:0007189]; adenylate cyclase-inhibiting G-protein coupled receptor signaling pathway [GO:0007193]; adenylate cyclase-modulating G-protein coupled receptor signaling pathway [GO:0007188]; cAMP biosynthetic process [GO:0006171]; cAMP-mediated signaling [GO:0019933]; cellular response to forskolin [GO:1904322]	0	0	0	0	0	0	0	0	0	0	0	0	0	3.064	0	0	4.6.1.1	K08042	Eukaryota	Chordata	Mammalia	Rodentia	Muridae	Rattus	Rattus norvegicus (Rat)
ADCY5_HUMAN	ADCY5_HUMAN	ADCY5	Adenylate cyclase type 5 (ATP pyrophosphate-lyase 5) (Adenylate cyclase type V) (Adenylyl cyclase 5) (AC5)	activation of adenylate cyclase activity [GO:0007190]; activation of protein kinase A activity [GO:0034199]; adenosine receptor signaling pathway [GO:0001973]; adenylate cyclase-activating dopamine receptor signaling pathway [GO:0007191]; adenylate cyclase-activating G-protein coupled receptor signaling pathway [GO:0007189]; adenylate cyclase-inhibiting dopamine receptor signaling pathway [GO:000…	0	0	0	0	0	0	0	0	0	0	0	0	0	0	0	0	4.6.1.1	K08045	Eukaryota	Chordata	Mammalia	Primates	Hominidae (great apes)	Homo	Homo sapiens (Human)
ADCY7_BOVIN	ADCY7_BOVIN	ADCY7	Adenylate cyclase type 7 (ATP pyrophosphate-lyase 7) (Adenylate cyclase type VII) (Adenylyl cyclase 7)	adenylate cyclase-activating G-protein coupled receptor signaling pathway [GO:0007189]; adenylate cyclase-inhibiting G-protein coupled receptor signaling pathway [GO:0007193]; cAMP biosynthetic process [GO:0006171]; cAMP-mediated signaling [GO:0019933]	0	0	0	0	0	0	0	0	0	0	0	0	0	0	0	0	4.6.1.1	K08047	Eukaryota	Chordata	Mammalia		Bovidae	Bos (oxen, cattle)	Bos taurus (Bovine)
ADCY8_HUMAN	ADCY8_HUMAN	ADCY8	Adenylate cyclase type 8 (ATP pyrophosphate-lyase 8) (Adenylate cyclase type VIII) (Adenylyl cyclase 8) (AC8) (Ca(2+)/calmodulin-activated adenylyl cyclase)	activation of adenylate cyclase activity [GO:0007190]; activation of protein kinase A activity [GO:0034199]; adenylate cyclase-activating G-protein coupled receptor signaling pathway [GO:0007189]; adenylate cyclase-inhibiting G-protein coupled receptor signaling pathway [GO:0007193]; cAMP-mediated signaling [GO:0019933]; cellular response to glucagon stimulus [GO:0071377]; learning or memory [GO:…	0	0	0	0	0	0	0	0	0	0	0	0	0	30.972	0	0	4.6.1.1	K08048	Eukaryota	Chordata	Mammalia	Primates	Hominidae (great apes)	Homo	Homo sapiens (Human)
ADCY9_CHICK	ADCY9_CHICK	ADCY9	Adenylate cyclase type 9 (ATP pyrophosphate-lyase 9) (Adenylate cyclase type IX) (Adenylyl cyclase 9)	adenylate cyclase-activating adrenergic receptor signaling pathway [GO:0071880]; adenylate cyclase-activating G-protein coupled receptor signaling pathway [GO:0007189]; adenylate cyclase-inhibiting G-protein coupled receptor signaling pathway [GO:0007193]; cAMP biosynthetic process [GO:0006171]; cAMP-mediated signaling [GO:0019933]	0	0	0	0	0	0	0	0	0	0	0	0	0	55.278	0	0	4.6.1.1		Eukaryota	Chordata	Aves	Galliformes	Phasianidae (turkeys)	Gallus	Gallus gallus (Chicken)
ADD_CLOAB	ADD_CLOAB	add	Adenosine deaminase (Adenosine aminohydrolase)	nucleotide metabolic process [GO:0009117]; purine ribonucleoside monophosphate biosynthetic process [GO:0009168]	0	0	0	0	0	0	0	0	40.875	0	0	0	0	0	0	0	3.5.4.4	K01488	Bacteria	Firmicutes	Clostridia	Clostridiales	Clostridiaceae	Clostridium	Clostridium acetobutylicum
ADD_CLOBJ	ADD_CLOBJ	add	Adenosine deaminase (Adenosine aminohydrolase)	nucleotide metabolic process [GO:0009117]; purine ribonucleoside monophosphate biosynthetic process [GO:0009168]	0	0	0	0	0	0	0	0	0	0	0	8.578	0	0	0	0	3.5.4.4	K01488	Bacteria	Firmicutes	Clostridia	Clostridiales	Clostridiaceae	Clostridium	Clostridium botulinum
ADD_CLOBM	ADD_CLOBM	add	Adenosine deaminase (Adenosine aminohydrolase)	nucleotide metabolic process [GO:0009117]; purine ribonucleoside monophosphate biosynthetic process [GO:0009168]	0	0	31.665	0	0	0	0	0	0	0	0	0	0	0	0	0	3.5.4.4	K01488	Bacteria	Firmicutes	Clostridia	Clostridiales	Clostridiaceae	Clostridium	Clostridium botulinum
ADD_CLOK5	ADD_CLOK5	add	Adenosine deaminase (Adenosine aminohydrolase)	nucleotide metabolic process [GO:0009117]; purine ribonucleoside monophosphate biosynthetic process [GO:0009168]	6.449	0	0	0	0	0	8.612	0	0	0	0	0	0	4.257	0	0	3.5.4.4	K01488	Bacteria	Firmicutes	Clostridia	Clostridiales	Clostridiaceae	Clostridium	Clostridium kluyveri
ADD_HAEDU	ADD_HAEDU	add	Adenosine deaminase (Adenosine aminohydrolase)	nucleotide metabolic process [GO:0009117]; purine ribonucleoside monophosphate biosynthetic process [GO:0009168]	0	0	0	0	0	0	0	66.069	0	0	0	0	0	0	0	0	3.5.4.4	K01488	Bacteria	Proteobacteria	Gammaproteobacteria	Pasteurellales	Pasteurellaceae	Haemophilus	Haemophilus ducreyi
ADD_MYCVP	ADD_MYCVP	add	Adenosine deaminase (Adenosine aminohydrolase)	nucleotide metabolic process [GO:0009117]; purine ribonucleoside monophosphate biosynthetic process [GO:0009168]	0	0	0	0	0	0	0	0	0	0	0	0	0	2.054	0	0	3.5.4.4	K01488	Bacteria	Actinobacteria	Actinobacteria (high G+C Gram-positive bacteria)	Corynebacteriales	Mycobacteriaceae	Mycobacterium	Mycobacterium vanbaalenii
ADD_STREM	ADD_STREM	add	Adenosine deaminase (Adenosine aminohydrolase)	nucleotide metabolic process [GO:0009117]; purine ribonucleoside monophosphate biosynthetic process [GO:0009168]	3.203	0	0	0	2.856	0	0	0	41.879	0	0	0	0	0	0	0	3.5.4.4	K01488	Bacteria	Firmicutes	Bacilli	Lactobacillales	Streptococcaceae	Streptococcus	Streptococcus equi
ADD_VIBPA	ADD_VIBPA	add	Adenosine deaminase (Adenosine aminohydrolase)	nucleotide metabolic process [GO:0009117]; purine ribonucleoside monophosphate biosynthetic process [GO:0009168]	0	0	0	0	0	0	0	0	0	0	0	0	0	0	0	0	3.5.4.4	K01488	Bacteria	Proteobacteria	Gammaproteobacteria	Vibrionales	Vibrionaceae	Vibrio	Vibrio parahaemolyticus
ADD1_STRCO	ADD1_STRCO	add1	Adenosine deaminase 1 (Adenosine aminohydrolase 1)	adenosine catabolic process [GO:0006154]; hypoxanthine salvage [GO:0043103]; inosine biosynthetic process [GO:0046103]; nucleotide metabolic process [GO:0009117]; purine ribonucleoside monophosphate biosynthetic process [GO:0009168]	6.407	1.024	0	0	0	0	0	0	0	0	0	0	0	1.113	0	0	3.5.4.4	K01488	Bacteria	Actinobacteria	Actinobacteria (high G+C Gram-positive bacteria)	Streptomycetales	Streptomycetaceae	Streptomyces	Streptomyces coelicolor
ADDA_CLOP1	ADDA_CLOP1	addA	ATP-dependent helicase/nuclease subunit A (ATP-dependent helicase/nuclease AddA)	double-strand break repair via homologous recombination [GO:0000724]	0	0	0	0	0	0	0	12.199	0	0	0	0	1.327	0	0	0	3.1.-.-; 3.6.4.12	K16898	Bacteria	Firmicutes	Clostridia	Clostridiales	Clostridiaceae	Clostridium	Clostridium perfringens
ADDA_CLOPE	ADDA_CLOPE	addA	ATP-dependent helicase/nuclease subunit A (ATP-dependent helicase/nuclease AddA)	double-strand break repair via homologous recombination [GO:0000724]	0	0	8.481	0	0	0	0	0	0	0	0	0	0	0	7.924	0	3.1.-.-; 3.6.4.12	K16898	Bacteria	Firmicutes	Clostridia	Clostridiales	Clostridiaceae	Clostridium	Clostridium perfringens
ADDA_DESHY	ADDA_DESHY	addA	ATP-dependent helicase/nuclease subunit A (ATP-dependent helicase/nuclease AddA)	double-strand break repair via homologous recombination [GO:0000724]	0	0	0	0	0	0	0	0	0	0	0	0	15.407	0	0	0	3.1.-.-; 3.6.4.12	K16898	Bacteria	Firmicutes	Clostridia	Clostridiales	Peptococcaceae	Desulfitobacterium	Desulfitobacterium hafniense (Desulfitobacterium frappieri)
ADDA_EXIS2	ADDA_EXIS2	addA	ATP-dependent helicase/nuclease subunit A (ATP-dependent helicase/nuclease AddA)	double-strand break repair via homologous recombination [GO:0000724]	0	0	0	0	0	0	0	0	0	0	0	0	80.593	0	0	0	3.1.-.-; 3.6.4.12	K16898	Bacteria	Firmicutes	Bacilli	Bacillales		Exiguobacterium	Exiguobacterium sibiricum
ADDA_HELMI	ADDA_HELMI	addA	ATP-dependent helicase/nuclease subunit A (ATP-dependent helicase/nuclease AddA)	double-strand break repair via homologous recombination [GO:0000724]	0	0	0	0	0	0	0	4.351	0	0	0	0	0	0	0	0	3.1.-.-; 3.6.4.12	K16898	Bacteria	Firmicutes	Clostridia	Clostridiales	Heliobacteriaceae	Heliobacterium	Heliobacterium modesticaldum
ADDA_LACS1	ADDA_LACS1	addA	ATP-dependent helicase/nuclease subunit A (ATP-dependent helicase/nuclease AddA)	double-strand break repair via homologous recombination [GO:0000724]	0	0	0	0	0	0	0	0	6.507	0	0	0	0	0	0	6.833	3.1.-.-; 3.6.4.12	K16898	Bacteria	Firmicutes	Bacilli	Lactobacillales	Lactobacillaceae	Lactobacillus	Lactobacillus salivarius
ADDA_NATTJ	ADDA_NATTJ	addA	ATP-dependent helicase/nuclease subunit A (ATP-dependent helicase/nuclease AddA)	double-strand break repair via homologous recombination [GO:0000724]	0	0	0	0	0	0	0	0	118.574	0	0	0.921	0	0	0.579	0	3.1.-.-; 3.6.4.12	K16898	Bacteria	Firmicutes	Clostridia	Natranaerobiales	Natranaerobiaceae	Natranaerobius	Natranaerobius thermophilus
ADDA_OENOB	ADDA_OENOB	addA	ATP-dependent helicase/nuclease subunit A (ATP-dependent helicase/nuclease AddA)	double-strand break repair via homologous recombination [GO:0000724]	0	0.167	0	0	2.32	0	0	0	1.124	1.13	0.356	0	0.616	0	2.495	0.339	3.1.-.-; 3.6.4.12	K16898	Bacteria	Firmicutes	Bacilli	Lactobacillales	Leuconostocaceae	Oenococcus	Oenococcus oeni (Leuconostoc oenos)
ADDA_STAS1	ADDA_STAS1	addA	ATP-dependent helicase/nuclease subunit A (ATP-dependent helicase/nuclease AddA)	double-strand break repair via homologous recombination [GO:0000724]	161.297	127.339	527.326	0	9.315	2.844	0	46.812	70.046	0	12.786	22.555	0	259.564	0	83.837	3.1.-.-; 3.6.4.12	K16898	Bacteria	Firmicutes	Bacilli	Bacillales	Staphylococcaceae	Staphylococcus	Staphylococcus saprophyticus
ADDA_SYMTH	ADDA_SYMTH	addA	ATP-dependent helicase/nuclease subunit A (ATP-dependent helicase/nuclease AddA)	double-strand break repair via homologous recombination [GO:0000724]	2.364	0	0	0	0	0	0	0	0	0	0	0	0	7.62	0	0	3.1.-.-; 3.6.4.12	K16898	Bacteria	Firmicutes	Clostridia	Clostridiales	Symbiobacteriaceae	Symbiobacterium	Symbiobacterium thermophilum
ADDB_CLOB1	ADDB_CLOB1	addB	ATP-dependent helicase/deoxyribonuclease subunit B (ATP-dependent helicase/nuclease AddB)	double-strand break repair via homologous recombination [GO:0000724]	0	0	0	0	0	0	0	0	0	0	0	13.46	0	0	0	0	3.1.-.-; 3.6.4.12	K16899	Bacteria	Firmicutes	Clostridia	Clostridiales	Clostridiaceae	Clostridium	Clostridium botulinum
ADDB_DESHD	ADDB_DESHD	addB	ATP-dependent helicase/deoxyribonuclease subunit B (ATP-dependent helicase/nuclease AddB)	double-strand break repair via homologous recombination [GO:0000724]	0	0	0	0	0	0	0	0	0	0	0	0	0	13.862	0	0	3.1.-.-; 3.6.4.12	K16899	Bacteria	Firmicutes	Clostridia	Clostridiales	Peptococcaceae	Desulfitobacterium	Desulfitobacterium hafniense (Desulfitobacterium frappieri)
ADDB_DESRM	ADDB_DESRM	addB	ATP-dependent helicase/deoxyribonuclease subunit B (ATP-dependent helicase/nuclease AddB)	double-strand break repair via homologous recombination [GO:0000724]	0	0	50.608	0	0	0	0	0	0	0	0	0	0	0	0	0	3.1.-.-; 3.6.4.12	K16899	Bacteria	Firmicutes	Clostridia	Clostridiales	Peptococcaceae	Desulfotomaculum	Desulfotomaculum reducens
ADDB_MOOTA	ADDB_MOOTA	addB	ATP-dependent helicase/deoxyribonuclease subunit B (ATP-dependent helicase/nuclease AddB)	double-strand break repair via homologous recombination [GO:0000724]	0	0	0	0	0	0	0	0	0	174.256	0	0	0	0	0	0	3.1.-.-; 3.6.4.12	K16899	Bacteria	Firmicutes	Clostridia	Thermoanaerobacterales	Thermoanaerobacteraceae	Moorella	Moorella thermoacetica (Clostridium thermoaceticum)
ADEC_DEHM1	ADEC_DEHM1	ade	Adenine deaminase (Adenase) (Adenine aminase)	adenine catabolic process [GO:0006146]	0	0	0	0	0	0	0	2.056	0	0	0	0	0	0	0	0	3.5.4.2	K01486	Bacteria	Chloroflexi	Dehalococcoidia	Dehalococcoidales	Dehalococcoidaceae	Dehalococcoides	Dehalococcoides mccartyi
ADEC_DESAA	ADEC_DESAA	ade	Adenine deaminase (Adenase) (Adenine aminase)	adenine catabolic process [GO:0006146]	0	0	0	0	0	0	0	1.028	0	0	0	0	0	0	0	0	3.5.4.2	K01486	Bacteria	Proteobacteria	Deltaproteobacteria	Desulfobacterales	Desulfobacteraceae	Desulfatibacillum	Desulfatibacillum alkenivorans
ADEC_DESRM	ADEC_DESRM	ade	Adenine deaminase (Adenase) (Adenine aminase)	adenine catabolic process [GO:0006146]	0	0	0	0	0	0	0	0	0	0	0	0	0	0	0	21.008	3.5.4.2	K01486	Bacteria	Firmicutes	Clostridia	Clostridiales	Peptococcaceae	Desulfotomaculum	Desulfotomaculum reducens
ADEC_KOSOT	ADEC_KOSOT	ade	Adenine deaminase (Adenase) (Adenine aminase)	adenine catabolic process [GO:0006146]	0	0	0	0	0	0	0	0	0	0	0	210.945	0	0	0	0	3.5.4.2	K01486	Bacteria	Thermotogae	Thermotogae	Kosmotogales	Kosmotogaceae	Kosmotoga	Kosmotoga olearia
ADEC_METNO	ADEC_METNO	ade	Adenine deaminase (Adenase) (Adenine aminase)	adenine catabolic process [GO:0006146]	0	0	56.183	0	0	0	0	0	0	0	0	0	0	0	0	11.684	3.5.4.2	K01486	Bacteria	Proteobacteria	Alphaproteobacteria	Rhizobiales	Methylobacteriaceae	Methylobacterium	Methylobacterium nodulans
ADEC_SALRD	ADEC_SALRD	ade	Adenine deaminase (Adenase) (Adenine aminase)	adenine catabolic process [GO:0006146]	0	30.874	0	0	0	0	0	0	0	0	0	0	0	0	0	0	3.5.4.2	K01486	Bacteria	Bacteroidetes		Bacteroidetes Order II. Incertae sedis	Rhodothermaceae	Salinibacter	Salinibacter ruber
ADEC_SULNB	ADEC_SULNB	ade	Adenine deaminase (Adenase) (Adenine aminase)	adenine catabolic process [GO:0006146]	0	0	0	0	0	0	0	0	0	0	0	0	0	12.244	0	0	3.5.4.2	K01486	Bacteria	Proteobacteria	Epsilonproteobacteria			Sulfurovum	Sulfurovum sp. (strain NBC37-1)
ADEC1_CARHZ	ADEC1_CARHZ	ade1	Adenine deaminase 1 (Adenase 1) (Adenine aminase 1)	adenine catabolic process [GO:0006146]	0	0	0	0	0	0	0	0	0	0	0	0	0	3.73	0	0	3.5.4.2	K01486	Bacteria	Firmicutes	Clostridia	Thermoanaerobacterales	Thermoanaerobacteraceae	Carboxydothermus	Carboxydothermus hydrogenoformans
PUR7_CYBJA	PUR7_CYBJA	ADE1	Phosphoribosylaminoimidazole-succinocarboxamide synthase (SAICAR synthetase)	'de novo' IMP biosynthetic process [GO:0006189]	0	0	0	0	587.435	0	0	0	0	0	0	0	0	0	0	0	6.3.2.6		Eukaryota	Ascomycota	Saccharomycetes	Saccharomycetales (budding yeasts)	Phaffomycetaceae	Cyberlindnera	Cyberlindnera jadinii (Torula yeast) (Pichia jadinii)
PUR6_OGAME	PUR6_OGAME	ADE1	Phosphoribosylaminoimidazole carboxylase (AIR carboxylase) (AIRC)	'de novo' IMP biosynthetic process [GO:0006189]	0	0	0	0.403	0	0	0	12.887	0	0	0	0	0	0	0	0	4.1.1.21		Eukaryota	Ascomycota	Saccharomycetes	Saccharomycetales (budding yeasts)	Pichiaceae	Ogataea	Ogataea methanolica (Yeast) (Pichia methanolica)
PUR2_YARLI	PUR2_YARLI	ADE1	Bifunctional purine biosynthetic protein ADE1 [Includes: Phosphoribosylamine--glycine ligase (Glycinamide ribonucleotide synthetase) (GARS) (Phosphoribosylglycinamide synthetase); Phosphoribosylformylglycinamidine cyclo-ligase (AIR synthase) (AIRS) (Phosphoribosyl-aminoimidazole synthetase)]	'de novo' IMP biosynthetic process [GO:0006189]; purine nucleobase biosynthetic process [GO:0009113]	0	0	0	0	0	0	0	0	0	0	0	0	0	3.592	0	0	6.3.4.13; 6.3.3.1	K11788	Eukaryota	Ascomycota	Saccharomycetes	Saccharomycetales (budding yeasts)	Dipodascaceae	Yarrowia	Yarrowia lipolytica (Candida lipolytica)
PUR8_YEAST	PUR8_YEAST	ADE13	Adenylosuccinate lyase (ASL) (Adenylosuccinase) (ASase)	'de novo' AMP biosynthetic process [GO:0044208]; 'de novo' IMP biosynthetic process [GO:0006189]; protein tetramerization [GO:0051262]; purine nucleotide biosynthetic process [GO:0006164]	0.258	2.886	0.435	0.174	2.211	0.23	0.136	0.064	0.469	11.076	0.173	0.46	0.521	0.723	0.659	0.17	4.3.2.2	K01756	Eukaryota	Ascomycota	Saccharomycetes	Saccharomycetales (budding yeasts)	Saccharomycetaceae	Saccharomyces	Saccharomyces cerevisiae (Baker's yeast)
PUR91_YEAST	PUR91_YEAST	ADE16	Bifunctional purine biosynthesis protein ADE16 [Includes: Phosphoribosylaminoimidazolecarboxamide formyltransferase (5-aminoimidazole-4-carboxamide ribonucleotide formyltransferase) (AICAR transformylase); IMP cyclohydrolase (ATIC) (IMP synthase) (Inosinicase)]	'de novo' IMP biosynthetic process [GO:0006189]; aerobic respiration [GO:0009060]; ascospore formation [GO:0030437]; purine nucleotide biosynthetic process [GO:0006164]	0	7.974	0	0	0	0	0	0	0	0	0	0	0	0	0	0	2.1.2.3; 3.5.4.10	K00602	Eukaryota	Ascomycota	Saccharomycetes	Saccharomycetales (budding yeasts)	Saccharomycetaceae	Saccharomyces	Saccharomyces cerevisiae (Baker's yeast)
PUR92_YEAST	PUR92_YEAST	ADE17	Bifunctional purine biosynthesis protein ADE17 [Includes: Phosphoribosylaminoimidazolecarboxamide formyltransferase (5-aminoimidazole-4-carboxamide ribonucleotide formyltransferase) (AICAR transformylase); IMP cyclohydrolase (ATIC) (IMP synthase) (Inosinicase)]	'de novo' IMP biosynthetic process [GO:0006189]; purine nucleotide biosynthetic process [GO:0006164]	0	9.93	0	0	0	0	0	0	0	0	0	0	0	0	0	0	2.1.2.3; 3.5.4.10	K00602	Eukaryota	Ascomycota	Saccharomycetes	Saccharomycetales (budding yeasts)	Saccharomycetaceae	Saccharomyces	Saccharomyces cerevisiae (Baker's yeast)
PUR6_CANAL	PUR6_CANAL	ADE2	Phosphoribosylaminoimidazole carboxylase (AIR carboxylase) (AIRC)	'de novo' IMP biosynthetic process [GO:0006189]; adenine biosynthetic process [GO:0046084]; pathogenesis [GO:0009405]	0	4.811	0	1.333	0	0	0	0	0	0	0	0	0	0	0	0	4.1.1.21	K11808	Eukaryota	Ascomycota	Saccharomycetes	Saccharomycetales (budding yeasts)	Debaryomycetaceae	Candida	Candida albicans (Yeast)
ADEC2_CARHZ	ADEC2_CARHZ	ade2	Adenine deaminase 2 (Adenase 2) (Adenine aminase 2)	adenine catabolic process [GO:0006146]	0	0	0	0	0	0	0	0	0	0	0	24.243	0	0	0	0	3.5.4.2	K01486	Bacteria	Firmicutes	Clostridia	Thermoanaerobacterales	Thermoanaerobacteraceae	Carboxydothermus	Carboxydothermus hydrogenoformans
PUR6_CRYNB	PUR6_CRYNB	ADE2	Phosphoribosylaminoimidazole carboxylase (AIR carboxylase) (AIRC)	'de novo' IMP biosynthetic process [GO:0006189]	0	0	0	0	0	0	0	0	0	0	0	0	0	0	0	0	4.1.1.21	K11808	Eukaryota	Basidiomycota	Tremellomycetes	Tremellales (jelly fungi)	Cryptococcaceae	Cryptococcus	Cryptococcus neoformans (Filobasidiella neoformans)
PUR4_DROME	PUR4_DROME	ade2	Phosphoribosylformylglycinamidine synthase (FGAM synthase) (FGAMS) (Formylglycinamide ribonucleotide amidotransferase) (FGAR amidotransferase) (FGAR-AT) (Formylglycinamide ribotide amidotransferase) (Protein adenosine-2)	'de novo' IMP biosynthetic process [GO:0006189]; glutamine metabolic process [GO:0006541]; purine nucleotide biosynthetic process [GO:0006164]; ribonucleoside monophosphate biosynthetic process [GO:0009156]	2.532	0	0	0	0	0	0	0	0	0	0	0	0	7.815	0	0	6.3.5.3	K01952	Eukaryota	Arthropoda	Insecta	Diptera	Drosophilidae (pomace flies)	Drosophila (fruit flies)	Drosophila melanogaster (Fruit fly)
PURA_SCHPO	PURA_SCHPO	ade2	Adenylosuccinate synthetase (AMPSase) (AdSS) (IMP--aspartate ligase)	'de novo' AMP biosynthetic process [GO:0044208]; adenosine biosynthetic process [GO:0046086]; cellular response to cadmium ion [GO:0071276]; fumarate metabolic process [GO:0006106]; IMP metabolic process [GO:0046040]; purine nucleotide biosynthetic process [GO:0006164]	0	68.551	0	0	0	0	0	0	0	0	0	0	0	0	0	0	6.3.4.4	K01939	Eukaryota	Ascomycota	Schizosaccharomycetes	Schizosaccharomycetales	Schizosaccharomycetaceae	Schizosaccharomyces	Schizosaccharomyces pombe (Fission yeast)
PUR6_SCHOC	PUR6_SCHOC	ADE2	Phosphoribosylaminoimidazole carboxylase (AIR carboxylase) (AIRC)	'de novo' IMP biosynthetic process [GO:0006189]	147.464	4.545	0	0	0	0	0	0	1.201	0	0	0	0	0	0	0	4.1.1.21		Eukaryota	Ascomycota	Saccharomycetes	Saccharomycetales (budding yeasts)	Debaryomycetaceae	Schwanniomyces	Schwanniomyces occidentalis (Yeast) (Debaryomyces occidentalis)
ADEC3_RHIME	ADEC3_RHIME	ade3	Adenine deaminase 3 (Adenase 3) (Adenine aminase 3)	adenine catabolic process [GO:0006146]	0	0	0	0	0	0	0	0	0	0	0	6.458	0	0	0	0	3.5.4.2	K01486	Bacteria	Proteobacteria	Alphaproteobacteria	Rhizobiales	Rhizobiaceae	Sinorhizobium	Rhizobium meliloti (Ensifer meliloti) (Sinorhizobium meliloti)
PUR4_SCHPO	PUR4_SCHPO	ade3	Probable phosphoribosylformylglycinamidine synthase (FGAM synthase) (FGAMS) (Formylglycinamide ribonucleotide amidotransferase) (FGAR amidotransferase) (FGAR-AT) (Formylglycinamide ribotide amidotransferase)	'de novo' IMP biosynthetic process [GO:0006189]; glutamine metabolic process [GO:0006541]; purine nucleotide biosynthetic process [GO:0006164]; ribonucleoside monophosphate biosynthetic process [GO:0009156]	0	0	0	0	0	0	0	0	0	0	0	0	0	0	0	0	6.3.5.3	K01952	Eukaryota	Ascomycota	Schizosaccharomycetes	Schizosaccharomycetales	Schizosaccharomycetaceae	Schizosaccharomyces	Schizosaccharomyces pombe (Fission yeast)
PUR1_YEAST	PUR1_YEAST	ADE4	Amidophosphoribosyltransferase (ATase) (Glutamine phosphoribosylpyrophosphate amidotransferase)	'de novo' IMP biosynthetic process [GO:0006189]; glutamine metabolic process [GO:0006541]; nucleoside metabolic process [GO:0009116]; purine nucleobase biosynthetic process [GO:0009113]	0	0	0	0	0	0	0	8.389	0	0	0	0	0	0	0	0	2.4.2.14	K00764	Eukaryota	Ascomycota	Saccharomycetes	Saccharomycetales (budding yeasts)	Saccharomycetaceae	Saccharomyces	Saccharomyces cerevisiae (Baker's yeast)
PUR8_SCHPO	PUR8_SCHPO	ade8	Adenylosuccinate lyase (ASL) (Adenylosuccinase) (ASase)	'de novo' AMP biosynthetic process [GO:0044208]; 'de novo' IMP biosynthetic process [GO:0006189]; fumarate metabolic process [GO:0006106]; protein tetramerization [GO:0051262]	0	39.496	0	3.944	0	0	0	0	0	0	0	0	0	0	0	0	4.3.2.2	K01756	Eukaryota	Ascomycota	Schizosaccharomycetes	Schizosaccharomycetales	Schizosaccharomycetaceae	Schizosaccharomyces	Schizosaccharomyces pombe (Fission yeast)
C1TM_SCHPO	C1TM_SCHPO	ade9	C-1-tetrahydrofolate synthase, mitochondrial (C1-THF synthase) [Includes: Methylenetetrahydrofolate dehydrogenase; Methenyltetrahydrofolate cyclohydrolase; Formyltetrahydrofolate synthetase]	10-formyltetrahydrofolate biosynthetic process [GO:0009257]; folic acid biosynthetic process [GO:0046656]; histidine biosynthetic process [GO:0000105]; methionine biosynthetic process [GO:0009086]; one-carbon metabolic process [GO:0006730]; purine nucleobase biosynthetic process [GO:0009113]; purine nucleotide biosynthetic process [GO:0006164]; tetrahydrofolate interconversion [GO:0035999]	0	0	0	0	0	0	0	0	0	0	0	10.922	0	14.803	0	0	1.5.1.5; 3.5.4.9; 6.3.4.3	K00288	Eukaryota	Ascomycota	Schizosaccharomycetes	Schizosaccharomycetales	Schizosaccharomycetaceae	Schizosaccharomyces	Schizosaccharomyces pombe (Fission yeast)
ADEC_BACSU	ADEC_BACSU	adeC	Adenine deaminase (Adenase) (Adenine aminase)	adenine catabolic process [GO:0006146]; hypoxanthine biosynthetic process [GO:0046101]	0	0	725.63	0	0	0	0	0	0	0	0	0	0	0	0	0	3.5.4.2	K01486	Bacteria	Firmicutes	Bacilli	Bacillales	Bacillaceae	Bacillus	Bacillus subtilis
ADEP_ECOLI	ADEP_ECOLI	adeP	Adenine permease AdeP	adenine transport [GO:0015853]	0	0	0	0	0	0	0	0	0	0	0	0	20.275	0	0	0		K06901	Bacteria	Proteobacteria	Gammaproteobacteria	Enterobacterales	Enterobacteriaceae	Escherichia	Escherichia coli
ADEQ_ECOLI	ADEQ_ECOLI	adeQ	Adenine permease AdeQ	adenine transport [GO:0015853]	0	0	0	13.314	1.798	0.63	0	2.148	6.202	1.51	0	0	0.869	0	2.355	0		K06901	Bacteria	Proteobacteria	Gammaproteobacteria	Enterobacterales	Enterobacteriaceae	Escherichia	Escherichia coli
ADF7_ARATH	ADF7_ARATH	ADF7	Actin-depolymerizing factor 7 (ADF-7) (AtADF7)	actin filament depolymerization [GO:0030042]	0	0	0	0	0	0	0	0	0	0	0	0	0	17.282	0	0		K05765	Eukaryota	Streptophyta		Brassicales	Brassicaceae	Arabidopsis	Arabidopsis thaliana (Mouse-ear cress)
ADGB_HUMAN	ADGB_HUMAN	ADGB	Androglobin (Calpain-7-like protein)	proteolysis [GO:0006508]	0	0	0	0	0	0	0	0	0	0	0	0	0	0	0	0			Eukaryota	Chordata	Mammalia	Primates	Hominidae (great apes)	Homo	Homo sapiens (Human)
BAI2_HUMAN	AGRB2_HUMAN	ADGRB2	Adhesion G protein-coupled receptor B2 (Brain-specific angiogenesis inhibitor 2)	cell surface receptor signaling pathway [GO:0007166]; G-protein coupled receptor signaling pathway [GO:0007186]; negative regulation of angiogenesis [GO:0016525]; peripheral nervous system development [GO:0007422]; positive regulation of synapse assembly [GO:0051965]	3.563	0	0	0	29.81	0	0	11.116	0	0	0	0	0	0	0	0		K04597	Eukaryota	Chordata	Mammalia	Primates	Hominidae (great apes)	Homo	Homo sapiens (Human)
BAI2_MOUSE	AGRB2_MOUSE	Adgrb2	Adhesion G protein-coupled receptor B2 (Brain-specific angiogenesis inhibitor 2)	cell surface receptor signaling pathway [GO:0007166]; negative regulation of angiogenesis [GO:0016525]; peripheral nervous system development [GO:0007422]; positive regulation of synapse assembly [GO:0051965]	0	0	0	0	0	0	82.685	0	0	0	0	0	0	0	0	0		K04597	Eukaryota	Chordata	Mammalia	Rodentia	Muridae	Mus	Mus musculus (Mouse)
BAI3_HUMAN	AGRB3_HUMAN	ADGRB3	Adhesion G protein-coupled receptor B3 (Brain-specific angiogenesis inhibitor 3)	cell surface receptor signaling pathway [GO:0007166]; G-protein coupled receptor signaling pathway [GO:0007186]; maintenance of synapse structure [GO:0099558]; motor learning [GO:0061743]; myoblast fusion [GO:0007520]; negative regulation of angiogenesis [GO:0016525]; neuron remodeling [GO:0016322]; positive regulation of synapse assembly [GO:0051965]; regulation of dendrite morphogenesis [GO:004…	0	0	0	0	0	0	44.58	9.665	0	0	0	0	0	0	0	0		K04598	Eukaryota	Chordata	Mammalia	Primates	Hominidae (great apes)	Homo	Homo sapiens (Human)
BAI3_MOUSE	AGRB3_MOUSE	Adgrb3	Adhesion G protein-coupled receptor B3 (Brain-specific angiogenesis inhibitor 3)	cell surface receptor signaling pathway [GO:0007166]; maintenance of synapse structure [GO:0099558]; motor learning [GO:0061743]; myoblast fusion [GO:0007520]; negative regulation of angiogenesis [GO:0016525]; neuron remodeling [GO:0016322]; positive regulation of synapse assembly [GO:0051965]; regulation of dendrite morphogenesis [GO:0048814]	0	0	0	0	0	0	0	0	0	0	0	0	0	0	0	0		K04598	Eukaryota	Chordata	Mammalia	Rodentia	Muridae	Mus	Mus musculus (Mouse)
EMR1_HUMAN	AGRE1_HUMAN	ADGRE1	Adhesion G protein-coupled receptor E1 (EGF-like module receptor 1) (EGF-like module-containing mucin-like hormone receptor-like 1) (EMR1 hormone receptor)	adaptive immune response [GO:0002250]; cell adhesion [GO:0007155]; cell surface receptor signaling pathway [GO:0007166]; G-protein coupled receptor signaling pathway [GO:0007186]	0	0	0	0	0	0	0	0	0	0	0	0	0	0	0	0		K04591	Eukaryota	Chordata	Mammalia	Primates	Hominidae (great apes)	Homo	Homo sapiens (Human)
GP110_HUMAN	AGRF1_HUMAN	ADGRF1	Adhesion G-protein coupled receptor F1 (G-protein coupled receptor 110) (G-protein coupled receptor KPG_012) (G-protein coupled receptor PGR19)	cell surface receptor signaling pathway [GO:0007166]; G-protein coupled receptor signaling pathway [GO:0007186]	0	0	0	0	0	0	0	4.7	0	0	0	0	0	7.138	0	0		K08453	Eukaryota	Chordata	Mammalia	Primates	Hominidae (great apes)	Homo	Homo sapiens (Human)
GP116_RAT	AGRF5_RAT	Adgrf5	Adhesion G protein-coupled receptor F5 (G-protein coupled hepta-helical receptor Ig-hepta) (G-protein coupled receptor 116)	cell surface receptor signaling pathway [GO:0007166]	0	0	0	0	0	0	0	0	0	0	0	0	0	4.407	0	0		K08458	Eukaryota	Chordata	Mammalia	Rodentia	Muridae	Rattus	Rattus norvegicus (Rat)
LPHN3_RAT	AGRL3_RAT	Adgrl3	Adhesion G protein-coupled receptor L3 (Calcium-independent alpha-latrotoxin receptor 3) (CIRL-3) (Latrophilin-3)	brain development [GO:0007420]; cell-cell adhesion [GO:0098609]; cell surface receptor signaling pathway [GO:0007166]; neuron migration [GO:0001764]; synapse assembly [GO:0007416]	0	0	0	0	0	0	0	0	0	0	0	0	0	2.169	0	0		K04594	Eukaryota	Chordata	Mammalia	Rodentia	Muridae	Rattus	Rattus norvegicus (Rat)
ELTD1_MOUSE	AGRL4_MOUSE	Adgrl4	Adhesion G protein-coupled receptor L4 (EGF, latrophilin seven transmembrane domain-containing protein 1)	cell surface receptor signaling pathway [GO:0007166]	0	0	0	0	0	0	0	9.84	0	0	0	0	0	8.331	0	0		K04595	Eukaryota	Chordata	Mammalia	Rodentia	Muridae	Mus	Mus musculus (Mouse)
ADH_CUPNE	ADH_CUPNE	adh	Alcohol dehydrogenase		0	0	0	0	22.062	0	0	0	0	0	0	0	0	0	0	0	1.1.1.1; 1.1.1.4; 1.2.1.3		Bacteria	Proteobacteria	Betaproteobacteria	Burkholderiales	Burkholderiaceae	Cupriavidus	Cupriavidus necator (Alcaligenes eutrophus) (Ralstonia eutropha)
DHET_KOMEU	DHET_KOMEU	adh	Alcohol dehydrogenase [cytochrome c]		22.424	0	0	0	0	0	0	0	0	0	5.076	0	0	0	0	0	1.1.2.8		Bacteria	Proteobacteria	Alphaproteobacteria	Rhodospirillales	Acetobacteraceae	Komagataeibacter	Komagataeibacter europaeus (Gluconacetobacter europaeus)
ADH_SULAC	ADH_SULAC	adh	NAD-dependent alcohol dehydrogenase		0	0	0	0	0	0	0	0	0	0	0	0	0	4.051	0	0	1.1.1.1	K13953	Archaea	Crenarchaeota	Thermoprotei	Sulfolobales	Sulfolobaceae	Sulfolobus	Sulfolobus acidocaldarius
ADH1_CLOSA	ADH1_CLOSA	adh1	NADPH-dependent butanol dehydrogenase (BDH)		0	0	0	0	0	0	0	0	0	0	0	0	0	20.059	0	0	1.1.1.-		Bacteria	Firmicutes	Clostridia	Clostridiales	Clostridiaceae	Clostridium	Clostridium saccharobutylicum
ADH1_GEOTN	ADH1_GEOTN	adh1	Long-chain-alcohol dehydrogenase 1 (Alcohol dehydrogenase 1) (ADH1) (Fatty alcohol oxidoreductase 1) (Glycerol dehydrogenase)		0	1.906	0	0	0	0	0	0	0	0	0	1.841	0	11.349	0	0	1.1.1.192; 1.1.1.6	K19954	Bacteria	Firmicutes	Bacilli	Bacillales	Bacillaceae	Geobacillus	Geobacillus thermodenitrificans
ADH1_KLULA	ADH1_KLULA	ADH1	Alcohol dehydrogenase 1 (Alcohol dehydrogenase I)		27.181	6.167	0	5.203	0	0	0	0	0	0	0	0	0	0	0	0	1.1.1.1	K13953	Eukaryota	Ascomycota	Saccharomycetes	Saccharomycetales (budding yeasts)	Saccharomycetaceae	Kluyveromyces	Kluyveromyces lactis (Yeast) (Candida sphaerica)
ADH1_STRCA	ADH1_STRCA	ADH1	Alcohol dehydrogenase 1 (Alcohol dehydrogenase I)		0	0	0	0	0	0	0	0	0	0	0	0	17.841	0	0	0	1.1.1.1		Eukaryota	Chordata	Aves	Struthioniformes (ostriches)	Struthionidae	Struthio	Struthio camelus (Common ostrich)
ADH1A_MACMU	ADH1A_MACMU	ADH1A	Alcohol dehydrogenase 1A (Alcohol dehydrogenase subunit alpha)		2.729	0	0	0	0	0	0	0	0	0	3.269	0	0	0	0	0	1.1.1.1	K13951	Eukaryota	Chordata	Mammalia	Primates	Cercopithecidae (Old World monkeys)	Macaca (macaques)	Macaca mulatta (Rhesus macaque)
ADH2_ENTHI	ADH2_ENTHI	ADH2	Aldehyde-alcohol dehydrogenase 2 [Includes: Alcohol dehydrogenase (ADH); Acetaldehyde dehydrogenase (ACDH)]	alcohol metabolic process [GO:0006066]; carbon utilization [GO:0015976]	0	0	0	0	0	0	0	0	0	0	0	0	0	46.671	0	0	1.1.1.1; 1.2.1.10		Eukaryota					Entamoeba	Entamoeba histolytica
[truncated: 52,218 more rows]
