# Supplementary material for: Oxygenation of Hypoxic Coastal Baltic Sea Sediments Impacts on Chemistry, Microbial Community Composition, and Metabolism
Source: Front Microbiol. 2017 Dec 12;8:2453. doi: 10.3389/fmicb.2017.02453 (PMC5733055; doi:10.3389/fmicb.2017.02453)
Supplement: Supplementary file 5 [file DataSheet5.XLSX]

## Sheet: all
order	what	Gene name	F1	F2	F3	OX5_1	OX5_2	OX5_3	OX9_1	OX9_2	OX9_3	OX15_1	OX15_2	OX15_3	OX15_4	AN15_1	AN15_2	AN15_3	FAMILY	SUPERKINGDOM	PHYLUM	CLASS	ORDER	GENUS	SPECIES
22	s	cysD	0	0	0	0	0	40.601	0	0	0	0	0	0	0	0	0	0	Aeromonadaceae	Bacteria	Proteobacteria	Gammaproteobacteria	Aeromonadales	Aeromonas	Aeromonas hydrophila
22	s	cysD	0	0	0	0	0	0	0	0	0	0	0	0	0	8.297	0	0	Rhizobiaceae	Bacteria	Proteobacteria	Alphaproteobacteria	Rhizobiales	Agrobacterium	Agrobacterium fabrum
22	s	cysD	0	0	0	98.271	31.56	5.321	0	17.532	0.426	230.823	0.461	8.871	0	0	0	0	Campylobacteraceae	Bacteria	Proteobacteria	Epsilonproteobacteria	Campylobacterales	Arcobacter	Arcobacter butzleri
22	s	cysD	0	0	0	0	0	0	0	0	0	0	0	0	0	9.984	0	0	Bacteroidaceae	Bacteria	Bacteroidetes	Bacteroidia	Bacteroidales	Bacteroides	Bacteroides vulgatus
22	s	cysD	0	5.415	0	0	0	0	0	0	0	0	0	0	0	0	0	0	Caulobacteraceae	Bacteria	Proteobacteria	Alphaproteobacteria	Caulobacterales	Caulobacter	Caulobacter vibrioides (Caulobacter crescentus)
22	s	cysD	0	0	0	0	0	0	0	0	0	0	0	0	0	1.802	0	0	Caulobacteraceae	Bacteria	Proteobacteria	Alphaproteobacteria	Caulobacterales	Caulobacter	Caulobacter sp. (strain K31)
22	s	cysD	0	0	0	0	0	191.018	0	0	0	0	0	0	0	0	0	0	Enterobacteriaceae	Bacteria	Proteobacteria	Gammaproteobacteria	Enterobacterales	Escherichia	Escherichia coli
22	s	cysD	0	0	0	0	0	0	0	0	0	0	0	0	0	0	0	0	Oceanospirillaceae	Bacteria	Proteobacteria	Gammaproteobacteria	Oceanospirillales	Marinomonas	Marinomonas sp. (strain MWYL1)
22	s	cysD	0	0	0	0	35.746	0	0	0	0	0	0	0	0	0	0	0	Mycobacteriaceae	Bacteria	Actinobacteria	Actinobacteria (high G+C Gram-positive bacteria)	Corynebacteriales	Mycobacterium	Mycobacterium gilvum
22	s	cysD	0	0	0	0	0	0	0	0	0	0	0	60.579	0	2.192	0	0	Mycobacteriaceae	Bacteria	Actinobacteria	Actinobacteria (high G+C Gram-positive bacteria)	Corynebacteriales	Mycobacterium	Mycobacterium sp. (strain JLS)
22	s	cysD	0	0	5029.91	0	5.427	0	0	0.991	15.36	216.188	5.451	0	5.625	0	5.429	0	Mycobacteriaceae	Bacteria	Actinobacteria	Actinobacteria (high G+C Gram-positive bacteria)	Corynebacteriales	Mycobacterium	Mycobacterium sp. (strain MCS)
22	s	cysD	6.263	0	0	0	25.529	0	0	0	0	45.692	0	0	0	0	0	0	Mycobacteriaceae	Bacteria	Actinobacteria	Actinobacteria (high G+C Gram-positive bacteria)	Corynebacteriales	Mycobacterium	Mycobacterium vanbaalenii
22	s	cysD	0	0	0	0	0	33.705	0	0	0	0	17.372	0	0	0	0	0	Cellvibrionaceae	Bacteria	Proteobacteria	Gammaproteobacteria	Cellvibrionales	Saccharophagus	Saccharophagus degradans
22	s	cysD	0	56.167	0	0	0	0	0	0	0	0	0	0	0	0	0	0	Shewanellaceae	Bacteria	Proteobacteria	Gammaproteobacteria	Alteromonadales	Shewanella	Shewanella piezotolerans
22	s	cysD	3.239	0	0	0	0	0	0	0	0	16.917	0	0	0	0	0	0	Helicobacteraceae	Bacteria	Proteobacteria	Epsilonproteobacteria	Campylobacterales	Sulfurimonas	Sulfurimonas denitrificans
22	s	cysD	0	0	0	0	0	0	0	1.57	0	11.211	17.41	0	0	0	0	0		Bacteria	Proteobacteria	Epsilonproteobacteria		Sulfurovum	Sulfurovum sp. (strain NBC37-1)
23	s	cysN	0	0	0	0	0	0	0	35.091	0	0	0	0	0	0	0	0	Vibrionaceae	Bacteria	Proteobacteria	Gammaproteobacteria	Vibrionales	Aliivibrio	Aliivibrio fischeri (Vibrio fischeri)
23	s	cysN	0	0	0	16.693	162.123	12.064	61.69	7.719	60.166	50.313	0	45.807	0	0	0	0	Campylobacteraceae	Bacteria	Proteobacteria	Epsilonproteobacteria	Campylobacterales	Arcobacter	Arcobacter butzleri
23	s	cysN	0	0	0	0	0	0	0	3.919	0	0	0	0	0	6.748	0	0	Bacteroidaceae	Bacteria	Bacteroidetes	Bacteroidia	Bacteroidales	Bacteroides	Bacteroides fragilis
23	s	cysN	0	0	0	0	0	0	0	0	0	0	0	0	0	10.73	0	0	Bacteroidaceae	Bacteria	Bacteroidetes	Bacteroidia	Bacteroidales	Bacteroides	Bacteroides fragilis
23	s	cysN	0	0	0	0	0	0	0	45.15	0	0	0	0	0	0	0	0	Bacteroidaceae	Bacteria	Bacteroidetes	Bacteroidia	Bacteroidales	Bacteroides	Bacteroides thetaiotaomicron
23	s	cysN	0	0	0	0	0	0	0	0	0	0	24.698	0	0	0	0	0	Chromobacteriaceae	Bacteria	Proteobacteria	Betaproteobacteria	Neisseriales	Chromobacterium	Chromobacterium violaceum
23	s	cysN	19.454	0	0	0	0	0	0	0	0	0	0	0	0	0	0	0	Francisellaceae	Bacteria	Proteobacteria	Gammaproteobacteria	Thiotrichales	Francisella	Francisella tularensis
23	s	cysN	0	0	0	0	0	0	0	0	0	0	1872.6	0	0	0	0	0	Francisellaceae	Bacteria	Proteobacteria	Gammaproteobacteria	Thiotrichales	Francisella	Francisella tularensis
23	s	cysN	0	0	0	0	1.235	1.192	161.674	0	0	0	0	0	0	3.064	0	0	Vibrionaceae	Bacteria	Proteobacteria	Gammaproteobacteria	Vibrionales	Photobacterium	Photobacterium profundum
23	s	cysN	0	0	0	0	0	0	0	43.159	0	0	0	0	0	0	0	0	Pseudoalteromonadaceae	Bacteria	Proteobacteria	Gammaproteobacteria	Alteromonadales	Pseudoalteromonas	Pseudoalteromonas atlantica (Alteromonas atlantica)
23	s	cysN	0	0	0	0	0	0	0	0	4.422	0	1868.02	0	0	0	0	0	Cellvibrionaceae	Bacteria	Proteobacteria	Gammaproteobacteria	Cellvibrionales	Saccharophagus	Saccharophagus degradans
23	s	cysN	0	0	0	22.416	0	0	0	0	0	0.392	0.365	0	0	0	0	0	Pectobacteriaceae	Bacteria	Proteobacteria	Gammaproteobacteria	Enterobacterales	Sodalis (tsetse S-endosymbionts)	Sodalis glossinidius
23	s	cysN	0	0	0	1.538	0	0	1.007	4.332	16.845	32.736	354.023	0	0	0	2.315	0		Bacteria	Proteobacteria	Epsilonproteobacteria		Sulfurovum	Sulfurovum sp. (strain NBC37-1)
24	s	sat	0	0	0	0	0	0	0	0	0	0	0	0	0	9.399	0	0	Alcanivoracaceae	Bacteria	Proteobacteria	Gammaproteobacteria	Oceanospirillales	Alcanivorax	Alcanivorax borkumensis
24	s	sat	33.696	12.162	0	2.369	0	11.4	1.659	19.102	0	23.629	0	2.818	0	18.626	0	0	Chromatiaceae	Bacteria	Proteobacteria	Gammaproteobacteria	Chromatiales	Allochromatium	Allochromatium vinosum (Chromatium vinosum)
24	s	sat	0	0	0	4.217	0	0	0	0	0	0	0	0	0	0	0	0	Bacillaceae	Bacteria	Firmicutes	Bacilli	Bacillales	Bacillus	Bacillus licheniformis
24	s	sat	6.263	0	0	0	0	0	0	0	0	0	0	0	0	3.512	0	0		Bacteria	Proteobacteria	Gammaproteobacteria		Candidatus Ruthia	Candidatus Ruthia magnifica
24	s	sat	0	0	0	0	0	0	0	8.986	0	0	0	0	0	0	0	0	Thermoanaerobacteraceae	Bacteria	Firmicutes	Clostridia	Thermoanaerobacterales	Carboxydothermus	Carboxydothermus hydrogenoformans
24	s	sat	6.773	0	0	0	0	0	0	0	0	0	0	0	0	0	0	0	Chlorobiaceae	Bacteria	Chlorobi	Chlorobia	Chlorobiales	Chlorobaculum	Chlorobaculum tepidum
24	s	sat	0.798	67.625	0	12.953	65.102	226.588	0	27.417	0	30.98	0	0	295.474	112.128	0	0	Desulfobacteraceae	Bacteria	Proteobacteria	Deltaproteobacteria	Desulfobacterales	Desulfatibacillum	Desulfatibacillum alkenivorans
24	s	sat	241.91	0	0	0	0	0	0	60.002	10.797	1246.33	0	0	0	36.033	0	86.158	Desulfovibrionaceae	Bacteria	Proteobacteria	Deltaproteobacteria	Desulfovibrionales	Desulfovibrio	Desulfovibrio desulfuricans
24	s	sat	0	0	0	0	0	0	0	0	0	0	0	0	0	10.167	0	0	Chlorobiaceae	Bacteria	Chlorobi	Chlorobia	Chlorobiales	Pelodictyon	Pelodictyon phaeoclathratiforme
24	s	sat	0	0	0	0	0	0	0	0	0	0	0	0	0	0	0	0	Moraxellaceae	Bacteria	Proteobacteria	Gammaproteobacteria	Pseudomonadales	Psychrobacter	Psychrobacter sp. (strain PRwf-1)
24	s	sat	0	0	0	0	6.296	0	0	14.971	0	0	0	8.871	0	25.785	0	0	Syntrophobacteraceae	Bacteria	Proteobacteria	Deltaproteobacteria	Syntrophobacterales	Syntrophobacter	Syntrophobacter fumaroxidans
25	s	sat	0	0	0	0	0	0	0	0	292.651	0	5.412	0	0	0	0	0		Bacteria					Riftia pachyptila sulfur-oxidizing endosymbiont
25	s	sqr	0	0	0	0	0	0	0	0	24.455	0	0	0	0	0	0	0	Sulfolobaceae	Archaea	Crenarchaeota	Thermoprotei	Sulfolobales	Acidianus	Acidianus ambivalens (Desulfurolobus ambivalens)
25	s	sqr	15.417	89.148	1.938	224.962	1684.47	592.329	27.827	113.58	712.73	52.092	154.434	31.957	11.141	37.135	2.674	0.743	Aquificaceae	Bacteria	Aquificae	Aquificae	Aquificales	Aquifex	Aquifex aeolicus
26	s	soxA	0	0	0	0	0	0	0	2.313	0	0	0	0	0	0	0	0	Chromatiaceae	Bacteria	Proteobacteria	Gammaproteobacteria	Chromatiales	Allochromatium	Allochromatium vinosum (Chromatium vinosum)
26	s	soxA	0	0	0	0	0	6.334	0	0	4.149	2.215	0	0	0	0	0	0	Micrococcaceae	Bacteria	Actinobacteria	Actinobacteria (high G+C Gram-positive bacteria)	Micrococcales	Arthrobacter	Arthrobacter sp.
26	s	soxA	0	0	0	7.565	11.682	4.274	0	9.932	1206.31	41.128	198.061	26.656	29.377	0	0	3.312	Chlorobiaceae	Bacteria	Chlorobi	Chlorobia	Chlorobiales	Chlorobaculum	Chlorobaculum tepidum
26	s	soxA	0	0	0	41.391	3.928	0	4.681	28.63	532.091	75.408	398.314	46.087	4142.01	2.272	0	0	Chlorobiaceae	Bacteria	Chlorobi	Chlorobia	Chlorobiales	Chlorobaculum	Chlorobaculum thiosulfatiphilum (Chlorobium limicola f.sp. thiosulfatophilum)
26	s	soxA	0	0	26.652	0	0	0	0	0	0	0	9.671	0	0	0	0	0	Corynebacteriaceae	Bacteria	Actinobacteria	Actinobacteria (high G+C Gram-positive bacteria)	Corynebacteriales	Corynebacterium	Corynebacterium sp. (strain P-1)
26	s	soxA	6.731	0	0	0	1.33	0	0	0	63.124	0	0	0	0	2.697	0	0	Hydrogenophilaceae	Bacteria	Proteobacteria	Betaproteobacteria	Hydrogenophilales	Hydrogenophilus	Hydrogenophilus thermoluteolus (Pseudomonas hydrogenothermophila)
26	s	soxA	0	0	0	0	5.278	0	0	9.142	0	0	0	0	0	0	0	0	Rhizobiaceae	Bacteria	Proteobacteria	Alphaproteobacteria	Rhizobiales	Sinorhizobium	Rhizobium meliloti (Ensifer meliloti) (Sinorhizobium meliloti)
26	s	soxA	0	0	0	0	0	0	0	0	0	0	0	0	0	0	0	0	Xanthobacteraceae	Bacteria	Proteobacteria	Alphaproteobacteria	Rhizobiales	Starkeya	Starkeya novella (Thiobacillus novellus)
26	s	soxA	0	0	0	20.55	168.65	0	0	0	4.072	0	0	0	0	0	0	0	Streptomycetaceae	Bacteria	Actinobacteria	Actinobacteria (high G+C Gram-positive bacteria)	Streptomycetales	Streptomyces	Streptomyces avermitilis
27	s	soxB	0	0	0	0	0	0	0	0	0	0	0	0	0	0	10.139	1.578	Micrococcaceae	Bacteria	Actinobacteria	Actinobacteria (high G+C Gram-positive bacteria)	Micrococcales	Arthrobacter	Arthrobacter sp.
27	s	soxB	0	0	0	0	0	0	5.4	4.791	0	0	1134.19	0	0	0	0	0	Corynebacteriaceae	Bacteria	Actinobacteria	Actinobacteria (high G+C Gram-positive bacteria)	Corynebacteriales	Corynebacterium	Corynebacterium sp. (strain P-1)
27	s	soxB	9.101	0	0	0	0	0	0	0	0	0	0	0	0	10.718	14.69	0	Rhodobacteraceae	Bacteria	Proteobacteria	Alphaproteobacteria	Rhodobacterales	Rhodobacter	Rhodobacter capsulatus (Rhodopseudomonas capsulata)
27	s	soxB	279.907	0	0	0	0	0	0	0	0	0	0	0	30.372	0	0	0	Rhizobiaceae	Bacteria	Proteobacteria	Alphaproteobacteria	Rhizobiales	Sinorhizobium	Rhizobium meliloti (Ensifer meliloti) (Sinorhizobium meliloti)
28	s	dsrA	265.144	308.341	8.131	699.964	1368.17	145.505	33.605	286.004	5.065	1650.86	1019.58	191.835	196.109	35.311	31.515	3.039	Chromatiaceae	Bacteria	Proteobacteria	Gammaproteobacteria	Chromatiales	Allochromatium	Allochromatium vinosum (Chromatium vinosum)
28	s	dsrA	0	5.612	0	0	137.307	0	0	32.263	0	188.968	0	2.302	0	17.052	0	66.454	Archaeoglobaceae	Archaea	Euryarchaeota	Archaeoglobi	Archaeoglobales	Archaeoglobus	Archaeoglobus fulgidus
28	s	dsrA	2.472	48.112	0	83.172	67.388	17.044	92.107	66.51	8.177	228.552	0	118.326	291.824	212.446	0	0	Desulfovibrionaceae	Bacteria	Proteobacteria	Deltaproteobacteria	Desulfovibrionales	Desulfovibrio	Desulfovibrio gigas
29	s	dsrB	45.806	26.057	4.606	131.222	0	1.311	1722.49	76.36	0	4.285	443.411	33.073	0	8.859	0	1.695	Archaeoglobaceae	Archaea	Euryarchaeota	Archaeoglobi	Archaeoglobales	Archaeoglobus	Archaeoglobus fulgidus
29	s	dsrB	7.109	20.642	0	3.894	0	0	0	142.64	0	78.944	58.72	19.249	0.664	3.42	0	0	Desulfovibrionaceae	Bacteria	Proteobacteria	Deltaproteobacteria	Desulfovibrionales	Desulfovibrio	Desulfovibrio gigas
30	s	dsvA	54.345	192.294	19.799	245.324	5.278	1315.34	12.747	180.052	5110.3	229.258	9.411	0	2889.39	490.372	65418	27.646	Desulfovibrionaceae	Bacteria	Proteobacteria	Deltaproteobacteria	Desulfovibrionales	Desulfovibrio	Desulfovibrio vulgaris
31	s	dsvB	49.31	209.494	0	10.592	8.012	8470.19	69.082	118.079	399.183	163.057	366.348	115.41	5.041	260.127	0	687.437	Desulfovibrionaceae	Bacteria	Proteobacteria	Deltaproteobacteria	Desulfovibrionales	Desulfovibrio	Desulfovibrio vulgaris
32	s	dsvC	270.013	165.115	2012.62	2226.37	408.371	251.139	430.609	607.006	113.442	915.907	2117.94	300.817	77.21	711.539	2690.55	1692.38	Desulfovibrionaceae	Bacteria	Proteobacteria	Deltaproteobacteria	Desulfovibrionales	Desulfovibrio	Desulfovibrio vulgaris
33	s	psrA	4.121	8.16	4409.85	5.903	0	0	8.362	67.944	35.722	45.637	1.067	69.673	0	57.034	6.227	14.762	Helicobacteraceae	Bacteria	Proteobacteria	Epsilonproteobacteria	Campylobacterales	Wolinella	Wolinella succinogenes
34	s	glpE	0	0	0	0	0	0	0	0	0	0	0	0	0	0	0	0	Aeromonadaceae	Bacteria	Proteobacteria	Gammaproteobacteria	Aeromonadales	Aeromonas	Aeromonas hydrophila
34	s	glpE	0	0	0	0	0	3.405	0	0.615	0	0	0	0	0	0	0	0	Vibrionaceae	Bacteria	Proteobacteria	Gammaproteobacteria	Vibrionales	Aliivibrio	Aliivibrio salmonicida
34	s	glpE	0	0	0	0	0	0	0	0	0	0	0	0	853.554	0.7	0	0	Vibrionaceae	Bacteria	Proteobacteria	Gammaproteobacteria	Vibrionales	Aliivibrio	Aliivibrio fischeri (Vibrio fischeri)
34	s	glpE	0	0	0	3.609	0	0	19.829	0	0	0	0	0	0	0	0	0	Pseudoalteromonadaceae	Bacteria	Proteobacteria	Gammaproteobacteria	Alteromonadales	Pseudoalteromonas	Pseudoalteromonas atlantica (Alteromonas atlantica)
34	s	glpE	0	0	0	0	0	0	0	29.987	0	0	0	0	0	0	0	0	Pseudoalteromonadaceae	Bacteria	Proteobacteria	Gammaproteobacteria	Alteromonadales	Pseudoalteromonas	Pseudoalteromonas haloplanktis (Alteromonas haloplanktis)
34	s	glpE	0	0	0	0	0	0	0	0	0	0	0	0	0	0	0	0	Pseudomonadaceae	Bacteria	Proteobacteria	Gammaproteobacteria	Pseudomonadales	Pseudomonas	Pseudomonas savastanoi (Pseudomonas syringae pv. savastanoi)
34	s	glpE	0	0	5.87	0	0	0	1.893	0	2.074	2.215	1585.1	0	0	0	0	2.152	Pseudomonadaceae	Bacteria	Proteobacteria	Gammaproteobacteria	Pseudomonadales	Pseudomonas	Pseudomonas entomophila
34	s	glpE	0	0	1733.3	0	0	0	5.4	0	0	0	0	0	0	0	0	0	Pseudomonadaceae	Bacteria	Proteobacteria	Gammaproteobacteria	Pseudomonadales	Pseudomonas	Pseudomonas syringae
34	s	glpE	0	0	0	0	0	0	0	0	0	0	0	0	0	0	0	0	Shewanellaceae	Bacteria	Proteobacteria	Gammaproteobacteria	Alteromonadales	Shewanella	Shewanella oneidensis
34	s	glpE	0	22.042	0	0	0	0	0	0	0	0	0	0	0	0	0	0	Pectobacteriaceae	Bacteria	Proteobacteria	Gammaproteobacteria	Enterobacterales	Sodalis (tsetse S-endosymbionts)	Sodalis glossinidius
34	s	glpE	4.415	0	112.927	0	0	0	0	0	0	0	0	0	0	0	0	0	Aeromonadaceae	Bacteria	Proteobacteria	Gammaproteobacteria	Aeromonadales	Tolumonas	Tolumonas auensis
1	n	amtB	7.414	659.309	20.824	19.142	439.897	83.117	8899.26	308.207	21.638	5.236	21.006	79.326	8.075	5.979	63.469	1.721	Enterobacteriaceae	Bacteria	Proteobacteria	Gammaproteobacteria	Enterobacterales	Escherichia	Escherichia coli
2	n	anfA	0	110.829	18.901	0.837	2.408	5.797	1.522	12.511	11.758	23.305	96.204	24.591	0	44.456	19726.2	22.638	Pseudomonadaceae	Bacteria	Proteobacteria	Gammaproteobacteria	Pseudomonadales	Azotobacter	Azotobacter vinelandii
3	n	fdxC	1.512	0.401	0	780.459	51.927	27.074	369.381	226.231	108.311	1487.15	297.841	107.642	97.454	0.643	0	2.621	Rhodobacteraceae	Bacteria	Proteobacteria	Alphaproteobacteria	Rhodobacterales	Rhodobacter	Rhodobacter capsulatus (Rhodopseudomonas capsulata)
4	n	fdxD	9.682	0	3.721	216.72	249.267	39.622	78.838	180.998	102.295	922.935	2058.83	63.09	720.956	0	0	0	Rhodobacteraceae	Bacteria	Proteobacteria	Alphaproteobacteria	Rhodobacterales	Rhodobacter	Rhodobacter capsulatus (Rhodopseudomonas capsulata)
5	n	fixB	45.358	0	0	0	0	0	0	0	0	0	0	0	0	0	0	0	Pseudomonadaceae	Bacteria	Proteobacteria	Gammaproteobacteria	Pseudomonadales	Azotobacter	Azotobacter vinelandii
5	n	fixB	0	0	0	0	0	0	0	56.009	0	0	0	0	0	0	0	0	Bradyrhizobiaceae	Bacteria	Proteobacteria	Alphaproteobacteria	Rhizobiales	Bradyrhizobium	Bradyrhizobium diazoefficiens
5	n	fixB	0	21.271	0	0	0	0	7.385	6.691	0	0	0	0	0	36.079	0	0	Clostridiaceae	Bacteria	Firmicutes	Clostridia	Clostridiales	Clostridium	Clostridium saccharobutylicum
5	n	fixB	0.264	0.5	1.334	0.533	3.847	1.064	0.841	81.306	0.731	1.421	0.529	2.413	2.133	0	4.67	1181.71	Enterobacteriaceae	Bacteria	Proteobacteria	Gammaproteobacteria	Enterobacterales	Escherichia	Escherichia coli
5	n	fixB	0.264	0	0.66	0.67	5.678	1.234	0.424	82.536	1.452	0.85	1.058	4.129	0.948	0.218	4.231	1179.32	Enterobacteriaceae	Bacteria	Proteobacteria	Gammaproteobacteria	Enterobacterales	Escherichia	Escherichia coli
6	n	fixC	0	0	0	0	0	0	0	0	0	0	0	0	0	0	0	0	Bradyrhizobiaceae	Bacteria	Proteobacteria	Alphaproteobacteria	Rhizobiales	Bradyrhizobium	Bradyrhizobium diazoefficiens
6	n	fixC	0	0	3498.91	0	0	0	0	0	34.532	0	0	0	0	0	0	0	Enterobacteriaceae	Bacteria	Proteobacteria	Gammaproteobacteria	Enterobacterales	Escherichia	Escherichia coli
6	n	fixC	25.297	0	0	0	0	0	0	0	0	0	0	0	0	0	0	0	Enterobacteriaceae	Bacteria	Proteobacteria	Gammaproteobacteria	Enterobacterales	Salmonella	Salmonella choleraesuis
6	n	fixC	0	0	878.254	0	0	0	0	0	0	0	0	0	0	0	0	0	Enterobacteriaceae	Bacteria	Proteobacteria	Gammaproteobacteria	Enterobacterales	Shigella	Shigella flexneri
7	n	fixL	72.815	1.752	0	9.499	0	2.895	2460.89	87.594	238.173	2.405	2.038	34.229	8.913	19.257	0	2.008	Xanthobacteraceae	Bacteria	Proteobacteria	Alphaproteobacteria	Rhizobiales	Azorhizobium	Azorhizobium caulinodans
7	n	fixL	11.782	16.645	0	27.483	122.687	131.832	4.401	25.71	32.676	5.684	3.624	31.818	101.673	24.892	14.809	1.852	Bradyrhizobiaceae	Bacteria	Proteobacteria	Alphaproteobacteria	Rhizobiales	Bradyrhizobium	Bradyrhizobium diazoefficiens
7	n	fixL	0	41.334	198.009	7.255	12.13	0	142.587	34.293	0	0	913.491	4.031	3.16	7.872	0	0	Rhizobiaceae	Bacteria	Proteobacteria	Alphaproteobacteria	Rhizobiales	Sinorhizobium	Rhizobium meliloti (Ensifer meliloti) (Sinorhizobium meliloti)
8	n	frxA	3.575	0	0	1397.35	42.436	146.28	0	0	0	0	0	0	0	19.784	0	0	Bradyrhizobiaceae	Bacteria	Proteobacteria	Alphaproteobacteria	Rhizobiales	Bradyrhizobium	Bradyrhizobium diazoefficiens
9	n	nifD	0.576	0	0	0	0	0	0	0	0.546	2.327	960.29	0.753	0	0	0	0	Alcaligenaceae	Bacteria	Proteobacteria	Betaproteobacteria	Burkholderiales	Alcaligenes	Alcaligenes faecalis
9	n	nifD	0.45	0	0	24.536	471.539	0.306	0.371	151.643	4.225	689.247	1531.51	0	0.427	0	0.758	0	Pseudomonadaceae	Bacteria	Proteobacteria	Gammaproteobacteria	Pseudomonadales	Azotobacter	Azotobacter vinelandii
9	n	nifD	0	0	0	0	0	1.686	145.519	24.186	29.499	252.327	390.681	0	250.753	0	0	0	Bradyrhizobiaceae	Bacteria	Proteobacteria	Alphaproteobacteria	Rhizobiales	Bradyrhizobium	Bradyrhizobium diazoefficiens
9	n	nifD	0	0	0	54.313	27.137	0	3.893	43.884	127.067	112.117	427.673	0	8.644	6.449	0	0	Bradyrhizobiaceae	Bacteria	Proteobacteria	Alphaproteobacteria	Rhizobiales	Bradyrhizobium	Bradyrhizobium sp. (strain ANU 289)
9	n	nifD	0	0	0	0	0	0	0	0	0	74.994	0	0	0	0	0	0	Clostridiaceae	Bacteria	Firmicutes	Clostridia	Clostridiales	Clostridium	Clostridium pasteurianum
9	n	nifD	0	0	0	0	6.54	0	8.498	4.58	5.874	68.035	368.838	4.422	3.429	0	0	0	Cyanothecaceae	Bacteria	Cyanobacteria		Oscillatoriales	Cyanothece	Cyanothece sp. (strain ATCC 51142)
9	n	nifD	0.864	0	0	326.09	79.498	9.178	356.704	423.118	3.276	115.843	346.784	11.396	4.773	0.138	0	2.047	Cyanothecaceae	Bacteria	Cyanobacteria		Oscillatoriales	Cyanothece	Cyanothece sp. (strain PCC 8801) (Synechococcus sp. (strain PCC 8801 / RF-1))
9	n	nifD	0	0	0	0	0	0	0	0	6.452	0	274.48	0	0	0	0	0	Oxalobacteraceae	Bacteria	Proteobacteria	Betaproteobacteria	Burkholderiales	Herbaspirillum	Herbaspirillum seropedicae
9	n	nifD	0	0	0	0	0	0	0	5.03	0	117.028	62.998	2.539	107.425	0	0	0	Enterobacteriaceae	Bacteria	Proteobacteria	Gammaproteobacteria	Enterobacterales	Klebsiella	Klebsiella pneumoniae
9	n	nifD	0	0	0	0	0	0	53.313	11.354	0	30.6	178.862	2.804	201.118	0	0	0	Leptolyngbyaceae	Bacteria	Cyanobacteria		Synechococcales	Leptolyngbya	Leptolyngbya boryana (Plectonema boryanum)
9	n	nifD	0	0	0	0	120.99	0	4.522	43.636	9.662	42.593	59.979	0	184.668	0	0	0	Nostocaceae	Bacteria	Cyanobacteria		Nostocales	Nostoc	Nostoc commune
9	n	nifD	2.472	0	8.074	9.078	71.051	0	0	28.638	8.461	416.177	4867.11	8.676	0	0	0	0	Rhizobiaceae	Bacteria	Proteobacteria	Alphaproteobacteria	Rhizobiales	Rhizobium	Rhizobium sp. cowpea (strain IRc78)
9	n	nifD	0.726	0	0	0	0	0	6.43	9.05	0.699	104.049	1436.44	11.089	0	0	0	0	Rhizobiaceae	Bacteria	Proteobacteria	Alphaproteobacteria	Rhizobiales	Rhizobium	Rhizobium leguminosarum
10	n	nifH	0	0	0	0	0	0	0	0	0	0	89.984	0	0	0	0	0	Clostridiaceae	Bacteria	Firmicutes	Clostridia	Clostridiales	Alkaliphilus	Alkaliphilus metalliredigens
10	n	nifH	0	0	0	4.607	0	0	0	0	0	0	0	0	0	0	0	0	Chlorobiaceae	Bacteria	Chlorobi	Chlorobia	Chlorobiales	Chlorobaculum	Chlorobaculum tepidum
10	n	nifH	0	0	0	205.558	0	0	2.219	3.782	0	0	32.696	0	0	0	0	2.504	Rhodocyclaceae	Bacteria	Proteobacteria	Betaproteobacteria	Rhodocyclales	Dechloromonas	Dechloromonas aromatica
10	n	nifH	2.921	0	0	0	0	0	0	0	0	0	0	0	0	0	0	0	Desulfovibrionaceae	Bacteria	Proteobacteria	Deltaproteobacteria	Desulfovibrionales	Desulfovibrio	Desulfovibrio gigas
10	n	nifH	0	0	0	2.263	16.832	11.136	8.528	43.554	4.64	634.57	24.236	0	54.281	0	5.788	0	Magnetococcaceae	Bacteria	Proteobacteria	Alphaproteobacteria	Magnetococcales	Magnetococcus	Magnetococcus marinus
10	n	nifH	0	0	0	0	0	0	0	0	0	0	49.222	0	0	0	0	0	Cellvibrionaceae	Bacteria	Proteobacteria	Gammaproteobacteria	Cellvibrionales	Teredinibacter	Teredinibacter turnerae
10	n	nifH	0	0.5	14.253	8.539	0.773	1.524	38.074	166.228	2277.23	3265.94	2929.79	9.15	168.754	2.835	11.776	0	Helicobacteraceae	Bacteria	Proteobacteria	Epsilonproteobacteria	Campylobacterales	Wolinella	Wolinella succinogenes
11	n	nifJ	187.511	71.548	667.734	42.642	67.524	21.241	0.507	31.411	0.174	304.005	45.108	0	124.539	11.613	0.859	0.574	Nostocaceae	Bacteria	Cyanobacteria		Nostocales	Anabaena	Anabaena variabilis
11	n	nifJ	42.196	215.304	0	0	0	359.509	0	99.802	667.717	1.947	124.776	0.558	0	54.761	0	241.338	Enterobacteriaceae	Bacteria	Proteobacteria	Gammaproteobacteria	Enterobacterales	Klebsiella	Klebsiella pneumoniae
11	n	nifJ	77.691	3.7	10447.8	45.943	0	157.96	4273.76	97.765	44.117	113.604	37.523	34.007	3.745	76.061	40.177	0	Nostocaceae	Bacteria	Cyanobacteria		Nostocales	Nostoc	Nostoc sp. (strain PCC 7120 / SAG 25.82 / UTEX 2576)
11	n	nifJ	0	0	0	0	0	0	0	22.626	0	0	0	21.592	134.574	18.569	0	0	Nostocaceae	Bacteria	Cyanobacteria		Nostocales	Nostoc	Nostoc sp. (strain ATCC 29151 / PCC 7119) (Anabaena sp.)
11	n	nifJ	113.649	110.594	65.732	54.654	408.331	4.418	557.868	51.207	52.163	71	165.423	11.354	0	129.648	0	3.064	Erwiniaceae	Bacteria	Proteobacteria	Gammaproteobacteria	Enterobacterales	Pantoea	Enterobacter agglomerans (Erwinia herbicola) (Pantoea agglomerans)
11	n	nifJ	0	23.239	0	0	0	5.857	0	18.587	44.958	0	138.907	30.91	314.99	25.257	0	0	Rhodospirillaceae (purple nonsulfur bacteria)	Bacteria	Proteobacteria	Alphaproteobacteria	Rhodospirillales	Rhodospirillum	Rhodospirillum rubrum
11	n	nifJ	17.037	26.168	0	90.06	1.303	101.898	0.962	27.078	0.95	0.179	445.727	31.231	14.98	110.441	0.778	3.847	Merismopediaceae	Bacteria	Cyanobacteria		Synechococcales	Synechocystis	Synechocystis sp. PCC 6803
12	n	nifK	0	0	0	0	0	0	0	9.592	449.261	309.409	156.952	0	0	0	0	0	Rhodospirillaceae (purple nonsulfur bacteria)	Bacteria	Proteobacteria	Alphaproteobacteria	Rhodospirillales	Azospirillum	Azospirillum brasilense
12	n	nifK	0	0	0	87.718	25.699	8.914	13.997	252.695	73.868	259.945	335.017	0	890.231	0	0	0.9	Pseudomonadaceae	Bacteria	Proteobacteria	Gammaproteobacteria	Pseudomonadales	Azotobacter	Azotobacter vinelandii
12	n	nifK	0	0	0	9.642	13.338	0.341	7.392	47.464	183.073	78.485	66.902	2.58	0	0	0	0	Cyanothecaceae	Bacteria	Cyanobacteria		Oscillatoriales	Cyanothece	Cyanothece sp. (strain ATCC 51142)
12	n	nifK	0	0	0	1.228	0	0	0	13.153	120.222	902.818	605.758	0	0	0	0	0	Cyanothecaceae	Bacteria	Cyanobacteria		Oscillatoriales	Cyanothece	Cyanothece sp. (strain PCC 8801) (Synechococcus sp. (strain PCC 8801 / RF-1))
12	n	nifK	0	0	0	0	0	0	0	3.809	0	0	0	0	0	0	0	0	Frankiaceae	Bacteria	Actinobacteria	Actinobacteria (high G+C Gram-positive bacteria)	Frankiales	Frankia	Frankia alni
12	n	nifK	0	0	0	4.713	1140.33	0	0	42.36	0	1032.62	2.086	0	0	0	0	0	Enterobacteriaceae	Bacteria	Proteobacteria	Gammaproteobacteria	Enterobacterales	Klebsiella	Klebsiella pneumoniae
12	n	nifK	0	0	0	7.832	0	0	0	0	0	0	0	0	0	0	0	0	Methanobacteriaceae	Archaea	Euryarchaeota	Methanobacteria	Methanobacteriales	Methanothermobacter	Methanothermobacter thermautotrophicus (Methanobacterium thermoformicicum)
12	n	nifK	0	0	0	3.181	14.369	1.371	17.616	54.798	595.226	195.313	1461.73	6.179	157.914	0	0	0.43	Nostocaceae	Bacteria	Cyanobacteria		Nostocales	Nostoc	Nostoc sp. (strain PCC 7120 / SAG 25.82 / UTEX 2576)
13	n	nifP	0	33.168	2.837	0	0	0	0	3.139	0	0	0	22.025	3344.04	4.567	0	0	Pseudomonadaceae	Bacteria	Proteobacteria	Gammaproteobacteria	Pseudomonadales	Azotobacter	Azotobacter chroococcum
14	n	nifU	252.42	236.366	60.381	123.664	507.53	5.125	317.614	1.138	612.585	203.804	3.124	96.441	110.886	30.766	0	0	Nostocaceae	Bacteria	Cyanobacteria		Nostocales	Anabaena	Anabaena sp. (strain L31)
14	n	nifU	0	0	0	0	50.455	0	0	7.49	0	0	0	0	0	0	0	0	Rhodospirillaceae (purple nonsulfur bacteria)	Bacteria	Proteobacteria	Alphaproteobacteria	Rhodospirillales	Azospirillum	Azospirillum brasilense
14	n	nifU	0	0	0	0	0	0	2.704	4.626	166.741	18.17	30.36	0	20.796	0	0	0	Pseudomonadaceae	Bacteria	Proteobacteria	Gammaproteobacteria	Pseudomonadales	Azotobacter	Azotobacter chroococcum
14	n	nifU	0	0	0	18.851	11.322	2.265	0	72.989	0	0	302.744	0	0	19.072	0	0	Pseudomonadaceae	Bacteria	Proteobacteria	Gammaproteobacteria	Pseudomonadales	Azotobacter	Azotobacter vinelandii
14	n	nifU	0	0	0	111.87	2.185	0	0	1.533	0	18.528	3.249	0	0	0	0	2.047	Enterobacteriaceae	Bacteria	Proteobacteria	Gammaproteobacteria	Enterobacterales	Klebsiella	Klebsiella pneumoniae
14	n	nifU	10.348	4.243	16.598	45.329	0.502	117.181	625.405	28.656	28.68	153.078	628.089	10.573	0	7.815	0	4.199	Leptolyngbyaceae	Bacteria	Cyanobacteria		Synechococcales	Leptolyngbya	Leptolyngbya boryana (Plectonema boryanum)
14	n	nifU	0	0	0	1.91	1.757	2.605	0	14.402	1.245	1.387	0	25.149	0	0	0	0	Nostocaceae	Bacteria	Cyanobacteria		Nostocales	Nostoc	Nostoc sp. (strain PCC 7120 / SAG 25.82 / UTEX 2576)
14	n	nifU	0	0.697	0	7.119	423.901	28.716	0	3.258	0.71	6.456	0.759	1.883	0	0	0	0	Rhodobacteraceae	Bacteria	Proteobacteria	Alphaproteobacteria	Rhodobacterales	Rhodobacter	Rhodobacter sphaeroides (Rhodopseudomonas sphaeroides)
14	n	nifU	0	0	0	2.561	4.349	6.99	41.642	9.785	4.269	2.887	0.904	32.779	0	6.541	0	0	Nostocaceae	Bacteria	Cyanobacteria		Nostocales	Trichormus	Trichormus azollae (Anabaena azollae)
15	n	narH	0	0	0	0	0	0	0	0	0	0	0	0	74.002	0	0	0	Bacillaceae	Bacteria	Firmicutes	Bacilli	Bacillales	Bacillus	Bacillus subtilis
15	n	narH	0	0	0	0	0	0	0	0	0	0	0	0	8.723	0	0	0	Enterobacteriaceae	Bacteria	Proteobacteria	Gammaproteobacteria	Enterobacterales	Escherichia	Escherichia coli
15	n	narH	0	0	0	18.299	0	0	0	0	0	0	0	0	0	0	0	0	Haloferacaceae	Archaea	Euryarchaeota	Halobacteria	Haloferacales	Haloferax	Haloferax mediterranei (Halobacterium mediterranei)
15	n	narH	0	0	0	0	0	0	0	0	0	0	0	0	0	0	4186.3	0	Enterobacteriaceae	Bacteria	Proteobacteria	Gammaproteobacteria	Enterobacterales	Shigella	Shigella flexneri
16	n	glnB	0	52.152	0	78.081	0	0	42.134	25.38	1096.81	926.212	357.686	4.24	315.607	7.161	0	0	Aquificaceae	Bacteria	Aquificae	Aquificae	Aquificales	Aquifex	Aquifex aeolicus
16	n	glnB	0	0	40.118	0	0	0	0	2.735	6.583	0	0	16.18	0	6.254	0	0	Rhodospirillaceae (purple nonsulfur bacteria)	Bacteria	Proteobacteria	Alphaproteobacteria	Rhodospirillales	Azospirillum	Azospirillum brasilense
16	n	glnB	0	0	0	0	0	0	0	10.574	0	199.395	7.499	0	0	0	0	0	Bradyrhizobiaceae	Bacteria	Proteobacteria	Alphaproteobacteria	Rhizobiales	Bradyrhizobium	Bradyrhizobium diazoefficiens
16	n	glnB	0	0	0	0	0	0	0	13.098	0	0	0	0	0	0	0	0	Pasteurellaceae	Bacteria	Proteobacteria	Gammaproteobacteria	Pasteurellales	Haemophilus	Haemophilus influenzae
16	n	glnB	0	11.175	0	569.437	331.301	33.228	7.444	93.954	779.445	3166.42	2.077	0.711	150.629	0	0	3.769	Enterobacteriaceae	Bacteria	Proteobacteria	Gammaproteobacteria	Enterobacterales	Klebsiella	Klebsiella oxytoca
16	n	glnB	0	0	1.98	282.313	1184.4	367.623	104.482	458.401	337.958	101.119	58.355	14.325	4.409	0	2.714	3.756	Phyllobacteriaceae	Bacteria	Proteobacteria	Alphaproteobacteria	Rhizobiales	Mesorhizobium	Rhizobium loti (Mesorhizobium loti)
16	n	glnB	0	0	0	0	0	0	0	0	0	0	0	0	0	0	0	0	Mycobacteriaceae	Bacteria	Actinobacteria	Actinobacteria (high G+C Gram-positive bacteria)	Corynebacteriales	Mycobacterium	Mycobacterium tuberculosis
16	n	glnB	0	0	0	367.679	120.367	7.986	0	131.9	136.259	119.389	1700.99	0	12.674	3.764	21.456	0	Pasteurellaceae	Bacteria	Proteobacteria	Gammaproteobacteria	Pasteurellales	Pasteurella	Pasteurella multocida
16	n	glnB	0	0	32.522	0	0	0	0	6.526	0	0	0	0	0	0	45.047	0	Rhizobiaceae	Bacteria	Proteobacteria	Alphaproteobacteria	Rhizobiales	Rhizobium	Rhizobium etli
16	n	glnB	0	0	0	63.013	73.813	0	3.302	119.15	97.393	242.906	0	0	0	0	0	0	Rhizobiaceae	Bacteria	Proteobacteria	Alphaproteobacteria	Rhizobiales	Rhizobium	Rhizobium leguminosarum
16	n	glnB	0	0	0	30.558	0	0	0	0	0	0	18.708	0	0	0	0	0	Rhodobacteraceae	Bacteria	Proteobacteria	Alphaproteobacteria	Rhodobacterales	Rhodobacter	Rhodobacter capsulatus (Rhodopseudomonas capsulata)
16	n	glnB	0	0	0	0	0	0	0	0	0	0	14.911	0	0	0	0	0	Rhodobacteraceae	Bacteria	Proteobacteria	Alphaproteobacteria	Rhodobacterales	Rhodobacter	Rhodobacter sphaeroides (Rhodopseudomonas sphaeroides)
16	n	glnB	2.598	0	0	8.619	171.33	0	8.278	30.685	20.863	637.826	1790.58	0	21.207	7.998	0	3.117	Rhizobiaceae	Bacteria	Proteobacteria	Alphaproteobacteria	Rhizobiales	Sinorhizobium	Rhizobium meliloti (Ensifer meliloti) (Sinorhizobium meliloti)
17	n	ntrC	4.835	0	0	0	0	0	0	14.695	0	0	0	0	0	18.51	0	0	Xanthobacteraceae	Bacteria	Proteobacteria	Alphaproteobacteria	Rhizobiales	Azorhizobium	Azorhizobium caulinodans
17	n	ntrC	0	0	0	25.808	0	0	0	20.303	0	55.683	0	0	0	19.29	0	0	Rhodospirillaceae (purple nonsulfur bacteria)	Bacteria	Proteobacteria	Alphaproteobacteria	Rhodospirillales	Azospirillum	Azospirillum brasilense
17	n	ntrC	0	0	0	0	0	2.426	0	0	0	0	0	0	0	3.19	0	0	Bradyrhizobiaceae	Bacteria	Proteobacteria	Alphaproteobacteria	Rhizobiales	Bradyrhizobium	Bradyrhizobium sp. (strain RP501 Parasponia)
17	n	ntrC	0	0	4.648	0	0	4.751	2.227	0.643	4.181	1.902	3.605	30.604	0	24.03	10029.7	3.521	Enterobacteriaceae	Bacteria	Proteobacteria	Gammaproteobacteria	Enterobacterales	Klebsiella	Klebsiella pneumoniae
17	n	ntrC	0	0	0	0	0	0	0	0	41.246	0	10.344	0	0	23.972	0	0	Morganellaceae	Bacteria	Proteobacteria	Gammaproteobacteria	Enterobacterales	Proteus	Proteus hauseri
17	n	ntrC	0	0	0	2.97	0	0	17.67	10.895	0	0	0	0	0	12.543	8.443	11.189	Rhizobiaceae	Bacteria	Proteobacteria	Alphaproteobacteria	Rhizobiales	Sinorhizobium	Rhizobium meliloti (Ensifer meliloti) (Sinorhizobium meliloti)
18	n	ntrX	0	0	0	0	0	3.491	98.31	15.521	0	8.884	2888.28	214.865	0	25.981	0	581.027	Xanthobacteraceae	Bacteria	Proteobacteria	Alphaproteobacteria	Rhizobiales	Azorhizobium	Azorhizobium caulinodans
19	n	ptsN	23.671	2.51	0	0	0	0	0	0	0	7.239	0	0	0	0.459	0	0	Bradyrhizobiaceae	Bacteria	Proteobacteria	Alphaproteobacteria	Rhizobiales	Bradyrhizobium	Bradyrhizobium diazoefficiens
19	n	ptsN	0	0	0	0	0	0	0	0	0	0	0	0	0	0	0	0	Enterobacteriaceae	Bacteria	Proteobacteria	Gammaproteobacteria	Enterobacterales	Klebsiella	Klebsiella oxytoca
19	n	ptsN	0	13.278	0	19.043	0	0	0	23.369	4012.53	3.726	0	22.792	0	23.261	0	0	Pseudomonadaceae	Bacteria	Proteobacteria	Gammaproteobacteria	Pseudomonadales	Pseudomonas	Pseudomonas aeruginosa
19	n	ptsN	0	0	0	0	0	0	0	18.055	0	0	0	0	0	0	0	0	Enterobacteriaceae	Bacteria	Proteobacteria	Gammaproteobacteria	Enterobacterales	Shigella	Shigella flexneri
20	n	ureC	0	0	0	0	0	0	0	0	0	0	0	0	250.026	0	0	0	Moraxellaceae	Bacteria	Proteobacteria	Gammaproteobacteria	Pseudomonadales	Acinetobacter	Acinetobacter baylyi (strain ATCC 33305 / BD413 / ADP1)
20	n	ureC	0	0	0	0	0	0	0	0	0	69.624	0	0	0	0	0	0	Comamonadaceae	Bacteria	Proteobacteria	Betaproteobacteria	Burkholderiales	Polaromonas	Polaromonas naphthalenivorans
20	n	ureC	0	0	0	0	0	0	1221.93	0	0	0	0	0	0	0	0	8.62	Morganellaceae	Bacteria	Proteobacteria	Gammaproteobacteria	Enterobacterales	Proteus	Proteus mirabilis
21	n	ureG	3.005	0	0	6.728	0	0	2735.43	18.89	7.064	3.58	3.653	0	4.203	0	0	3.73	Campylobacteraceae	Bacteria	Proteobacteria	Epsilonproteobacteria	Campylobacterales	Arcobacter	Arcobacter butzleri
21	n	ureG	0	6.334	0	0	0	0	0	0	0	0	0	0	0	4.257	54.208	0	Methylobacteriaceae	Bacteria	Proteobacteria	Alphaproteobacteria	Rhizobiales	Methylobacterium	Methylobacterium nodulans
21	n	ureG	0	0	0	0	0	0	0	0	0	15.003	0	0	0	0	0	0	Burkholderiaceae	Bacteria	Proteobacteria	Betaproteobacteria	Burkholderiales	Paraburkholderia	Paraburkholderia xenovorans
		SUMS
		cysD	9.502	61.582	5029.91	98.271	98.262	270.645	0	20.093	15.786	520.831	40.694	69.45	5.625	22.275	5.429	0
		cysN	19.454	0	0	40.647	163.358	13.256	224.371	139.37	81.433	83.441	4119.71	45.807	0	20.542	2.315	0
		sat	289.44	79.787	0	19.539	71.398	237.988	1.659	130.478	303.448	1300.94	5.412	11.689	295.474	215.65	0	86.158
		sqr	15.417	89.148	1.938	224.962	1684.47	592.329	27.827	113.58	737.185	52.092	154.434	31.957	11.141	37.135	2.674	0.743
		soxA	6.731	0	26.652	69.506	190.868	10.608	4.681	50.017	1809.75	118.751	606.046	72.743	4171.39	4.969	0	3.312
		soxB	289.008	0	0	0	0	0	5.4	4.791	0	0	1134.19	0	30.372	10.718	24.829	1.578
		dsrA	267.616	362.065	8.131	783.136	1572.86	162.549	125.712	384.777	13.242	2068.38	1019.58	312.463	487.933	264.809	31.515	69.493
		dsrB	52.915	46.699	4.606	135.116	0	1.311	1722.49	219	0	83.229	502.131	52.322	0.664	12.279	0	1.695
		dsvA
		dsvB
		dsvC
		psrA
		glpE	4.415	22.042	1852.09	3.609	0	3.405	27.122	30.602	2.074	2.215	1585.1	0	853.554	0.7	0	2.152
		amtB
		anfA
		fdxC
		fdxD
		fixB	45.886	21.771	1.994	1.203	9.525	2.298	8.65	226.542	2.183	2.271	1.587	6.542	3.081	36.297	8.901	2361.03
		fixC	25.297	0	4377.16	0	0	0	0	0	34.532	0	0	0	0	0	0	0
		fixL	84.597	59.731	198.009	44.237	134.817	134.727	2607.88	147.597	270.849	8.089	919.153	70.078	113.746	52.021	14.809	3.86
		frxA
		nifD	5.088	0	8.074	414.017	776.755	11.17	579.25	745.119	195.761	2025.34	10905.6	41.679	761.237	6.587	0.758	2.047
		nifH	2.921	0.5	14.253	220.967	17.605	12.66	48.821	213.564	2281.87	3900.51	3125.93	9.15	223.035	2.835	17.564	2.504
		nifJ	438.084	450.553	11181.2	233.299	477.158	650.883	4833.1	348.476	810.079	490.735	957.464	129.652	592.828	426.35	41.814	248.823
		nifK	0	0	0	114.314	1193.74	10.626	39.005	423.871	1421.65	2778.59	2628.44	8.759	1048.14	0	0	1.33
		nifP
		nifU	262.768	241.306	76.979	311.304	1002	162.882	987.365	143.877	814.23	404.31	969.229	166.825	131.682	64.194	0	6.246
		narH	0	0	0	18.299	0	0	0	0	0	0	0	0	82.725	0	4186.3	0
		glnB	2.598	63.327	74.62	1399.7	1881.21	408.837	165.64	892.403	2475.32	5393.27	3950.8	35.456	504.526	25.177	69.217	10.642
		ntrC	4.835	0	4.648	28.778	0	7.177	19.897	46.536	45.427	57.585	13.949	30.604	0	101.535	10038.2	14.71
		ntrX
		ptsN	23.671	15.788	0	19.043	0	0	0	41.424	4012.53	10.965	0	22.792	0	23.72	0	0
		ureC	0	0	0	0	0	0	1221.93	0	0	69.624	0	0	250.026	0	0	8.62
		ureG	3.005	6.334	0	6.728	0	0	2735.43	18.89	7.064	18.583	3.653	0	4.203	4.257	54.208	3.73
		taxa % FPKM
22	s	cysD	0	0	0	0	0	15.0016	#DIV/0!	0	0	0	0	0	0	0	0	#DIV/0!
22	s	cysD	0	0	0	0	0	0	#DIV/0!	0	0	0	0	0	0	37.248	0	#DIV/0!
22	s	cysD	0	0	0	100	32.1182	1.96604	#DIV/0!	87.2543	2.69859	44.3182	1.13285	12.7732	0	0	0	#DIV/0!
22	s	cysD	0	0	0	0	0	0	#DIV/0!	0	0	0	0	0	0	44.8215	0	#DIV/0!
22	s	cysD	0	8.79315	0	0	0	0	#DIV/0!	0	0	0	0	0	0	0	0	#DIV/0!
22	s	cysD	0	0	0	0	0	0	#DIV/0!	0	0	0	0	0	0	8.08979	0	#DIV/0!
22	s	cysD	0	0	0	0	0	70.5788	#DIV/0!	0	0	0	0	0	0	0	0	#DIV/0!
22	s	cysD	0	0	0	0	0	0	#DIV/0!	0	0	0	0	0	0	0	0	#DIV/0!
22	s	cysD	0	0	0	0	36.3783	0	#DIV/0!	0	0	0	0	0	0	0	0	#DIV/0!
22	s	cysD	0	0	0	0	0	0	#DIV/0!	0	0	0	0	87.2268	0	9.84063	0	#DIV/0!
22	s	cysD	0	0	100	0	5.52299	0	#DIV/0!	4.93207	97.3014	41.5083	13.3951	0	100	0	100	#DIV/0!
22	s	cysD	65.9124	0	0	0	25.9805	0	#DIV/0!	0	0	8.7729	0	0	0	0	0	#DIV/0!
22	s	cysD	0	0	0	0	0	12.4536	#DIV/0!	0	0	0	42.6893	0	0	0	0	#DIV/0!
22	s	cysD	0	91.2068	0	0	0	0	#DIV/0!	0	0	0	0	0	0	0	0	#DIV/0!
22	s	cysD	34.0876	0	0	0	0	0	#DIV/0!	0	0	3.24808	0	0	0	0	0	#DIV/0!
22	s	cysD	0	0	0	0	0	0	#DIV/0!	7.81367	0	2.15252	42.7827	0	0	0	0	#DIV/0!
23	s	cysN	0	#DIV/0!	#DIV/0!	0	0	0	0	25.1783	0	0	0	0	#DIV/0!	0	0	#DIV/0!
23	s	cysN	0	#DIV/0!	#DIV/0!	41.0682	99.244	91.0078	27.4946	5.53849	73.8841	60.2977	0	100	#DIV/0!	0	0	#DIV/0!
23	s	cysN	0	#DIV/0!	#DIV/0!	0	0	0	0	2.81194	0	0	0	0	#DIV/0!	32.8498	0	#DIV/0!
23	s	cysN	0	#DIV/0!	#DIV/0!	0	0	0	0	0	0	0	0	0	#DIV/0!	52.2344	0	#DIV/0!
23	s	cysN	0	#DIV/0!	#DIV/0!	0	0	0	0	32.3958	0	0	0	0	#DIV/0!	0	0	#DIV/0!
23	s	cysN	0	#DIV/0!	#DIV/0!	0	0	0	0	0	0	0	0.599509	0	#DIV/0!	0	0	#DIV/0!
23	s	cysN	100	#DIV/0!	#DIV/0!	0	0	0	0	0	0	0	0	0	#DIV/0!	0	0	#DIV/0!
23	s	cysN	0	#DIV/0!	#DIV/0!	0	0	0	0	0	0	0	45.4547	0	#DIV/0!	0	0	#DIV/0!
23	s	cysN	0	#DIV/0!	#DIV/0!	0	0.756008	8.99215	72.0565	0	0	0	0	0	#DIV/0!	14.9158	0	#DIV/0!
23	s	cysN	0	#DIV/0!	#DIV/0!	0	0	0	0	30.9672	0	0	0	0	#DIV/0!	0	0	#DIV/0!
23	s	cysN	0	#DIV/0!	#DIV/0!	0	0	0	0	0	5.43023	0	45.3436	0	#DIV/0!	0	0	#DIV/0!
23	s	cysN	0	#DIV/0!	#DIV/0!	55.148	0	0	0	0	0	0.469793	0.00885986	0	#DIV/0!	0	0	#DIV/0!
23	s	cysN	0	#DIV/0!	#DIV/0!	3.7838	0	0	0.44881	3.10827	20.6857	39.2325	8.5934	0	#DIV/0!	0	100	#DIV/0!
24	s	sat	0	0	#DIV/0!	0	0	0	0	0	0	0	0	0	0	4.35845	#DIV/0!	0
24	s	sat	11.6418	15.2431	#DIV/0!	12.1245	0	4.79016	100	14.64	0	1.81631	0	24.1081	0	8.63714	#DIV/0!	0
24	s	sat	0	0	#DIV/0!	21.5825	0	0	0	0	0	0	0	0	0	0	#DIV/0!	0
24	s	sat	2.16383	0	#DIV/0!	0	0	0	0	0	0	0	0	0	0	1.62856	#DIV/0!	0
24	s	sat	0	0	#DIV/0!	0	0	0	0	6.88698	0	0	0	0	0	0	#DIV/0!	0
24	s	sat	2.34004	0	#DIV/0!	0	0	0	0	0	0	0	0	0	0	0	#DIV/0!	0
24	s	sat	0.275705	84.7569	#DIV/0!	66.2931	91.1818	95.2098	0	21.0127	0	2.38136	0	0	100	51.9954	#DIV/0!	0
24	s	sat	83.5786	0	#DIV/0!	0	0	0	0	45.9863	3.55811	95.8023	0	0	0	16.709	#DIV/0!	100
24	s	sat	0	0	#DIV/0!	0	0	0	0	0	0	0	0	0	0	4.71458	#DIV/0!	0
24	s	sat	0	0	#DIV/0!	0	0	0	0	0	0	0	0	0	0	0	#DIV/0!	0
24	s	sat	0	0	#DIV/0!	0	8.81817	0	0	11.474	0	0	0	75.8919	0	11.9569	#DIV/0!	0
25	s	sat	0	0	#DIV/0!	0	0	0	0	0	96.4419	0	100	0	0	0	#DIV/0!	0
25	s	sqr	0	0	0	0	0	0	0	0	3.31735	0	0	0	0	0	0	0
25	s	sqr	100	100	100	100	100	100	100	100	96.6827	100	100	100	100	100	100	100
26	s	soxA	0	#DIV/0!	0	0	0	0	0	4.62443	0	0	0	0	0	0	#DIV/0!	0
26	s	soxA	0	#DIV/0!	0	0	0	59.7097	0	0	0.229258	1.86525	0	0	0	0	#DIV/0!	0
26	s	soxA	0	#DIV/0!	0	10.884	6.12046	40.2903	0	19.8572	66.6564	34.6338	32.6809	36.6441	0.704249	0	#DIV/0!	100
26	s	soxA	0	#DIV/0!	0	59.5503	2.05797	0	100	57.2405	29.4014	63.5009	65.7234	63.3559	99.2958	45.7235	#DIV/0!	0
26	s	soxA	0	#DIV/0!	100	0	0	0	0	0	0	0	1.59575	0	0	0	#DIV/0!	0
26	s	soxA	100	#DIV/0!	0	0	0.696817	0	0	0	3.488	0	0	0	0	54.2765	#DIV/0!	0
26	s	soxA	0	#DIV/0!	0	0	2.76526	0	0	18.2778	0	0	0	0	0	0	#DIV/0!	0
26	s	soxA	0	#DIV/0!	0	0	0	0	0	0	0	0	0	0	0	0	#DIV/0!	0
26	s	soxA	0	#DIV/0!	0	29.5658	88.3595	0	0	0	0.225003	0	0	0	0	0	#DIV/0!	0
27	s	soxB	0	#DIV/0!	#DIV/0!	#DIV/0!	#DIV/0!	#DIV/0!	0	0	#DIV/0!	#DIV/0!	0	#DIV/0!	0	0	40.8353	100
27	s	soxB	0	#DIV/0!	#DIV/0!	#DIV/0!	#DIV/0!	#DIV/0!	100	100	#DIV/0!	#DIV/0!	100	#DIV/0!	0	0	0	0
27	s	soxB	3.14905	#DIV/0!	#DIV/0!	#DIV/0!	#DIV/0!	#DIV/0!	0	0	#DIV/0!	#DIV/0!	0	#DIV/0!	0	100	59.1647	0
27	s	soxB	96.851	#DIV/0!	#DIV/0!	#DIV/0!	#DIV/0!	#DIV/0!	0	0	#DIV/0!	#DIV/0!	0	#DIV/0!	100	0	0	0
28	s	dsrA	99.0763	85.1618	100	89.3796	86.9858	89.5145	26.7317	74.3298	38.2495	79.8141	100	61.3945	40.1918	13.3345	100	4.3731
28	s	dsrA	0	1.55	0	0	8.72976	0	0	8.38486	0	9.13605	0	0.736727	0	6.43936	0	95.6269
28	s	dsrA	0.923712	13.2882	0	10.6204	4.28442	10.4855	73.2683	17.2853	61.7505	11.0498	0	37.8688	59.8082	80.2261	0	0
29	s	dsrB	86.5652	55.7978	100	97.118	#DIV/0!	100	100	34.8676	#DIV/0!	5.14845	88.3058	63.2105	0	72.1476	#DIV/0!	100
29	s	dsrB	13.4348	44.2022	0	2.88197	#DIV/0!	0	0	65.1324	#DIV/0!	94.8516	11.6942	36.7895	100	27.8524	#DIV/0!	0
30	s	dsvA	100	100	100	100	100	100	100	100	100	100	100	100	100	100	100	100
31	s	dsvB	100	100	100	100	100	100	100	100	100	100	100	100	100	100	100	100
32	s	dsvC	100	100	100	100	100	100	100	100	100	100	100	100	100	100	100	100
33	s	psrA	100	100	100	100	100	100	100	100	100	100	100	100	100	100	100	100
34	s	glpE	0	0	0	0	#DIV/0!	0	0	0	0	0	0	#DIV/0!	0	0	#DIV/0!	0
34	s	glpE	0	0	0	0	#DIV/0!	100	0	2.00967	0	0	0	#DIV/0!	0	0	#DIV/0!	0
34	s	glpE	0	0	0	0	#DIV/0!	0	0	0	0	0	0	#DIV/0!	100	100	#DIV/0!	0
34	s	glpE	0	0	0	100	#DIV/0!	0	73.1104	0	0	0	0	#DIV/0!	0	0	#DIV/0!	0
34	s	glpE	0	0	0	0	#DIV/0!	0	0	97.9903	0	0	0	#DIV/0!	0	0	#DIV/0!	0
34	s	glpE	0	0	0	0	#DIV/0!	0	0	0	0	0	0	#DIV/0!	0	0	#DIV/0!	0
34	s	glpE	0	0	0.316939	0	#DIV/0!	0	6.97957	0	100	100	100	#DIV/0!	0	0	#DIV/0!	100
34	s	glpE	0	0	93.5858	0	#DIV/0!	0	19.91	0	0	0	0	#DIV/0!	0	0	#DIV/0!	0
34	s	glpE	0	0	0	0	#DIV/0!	0	0	0	0	0	0	#DIV/0!	0	0	#DIV/0!	0
34	s	glpE	0	100	0	0	#DIV/0!	0	0	0	0	0	0	#DIV/0!	0	0	#DIV/0!	0
34	s	glpE	100	0	6.09726	0	#DIV/0!	0	0	0	0	0	0	#DIV/0!	0	0	#DIV/0!	0
1	n	amtB	100	100	100	100	100	100	100	100	100	100	100	100	100	100	100	100
2	n	anfA	100	100	100	100	100	100	100	100	100	100	100	100	100	100	100	100
3	n	fdxC	100	100	100	100	100	100	100	100	100	100	100	100	100	100	100	100
4	n	fdxD	100	100	100	100	100	100	100	100	100	100	100	100	100	100	100	100
5	n	fixB	98.8493	0	0	0	0	0	0	0	0	0	0	0	0	0	0	0
5	n	fixB	0	0	0	0	0	0	0	24.7235	0	0	0	0	0	0	0	0
5	n	fixB	0	97.7034	0	0	0	0	85.3757	2.95354	0	0	0	0	0	99.3994	0	0
5	n	fixB	0.575339	2.29663	66.9007	44.3059	40.3885	46.3011	9.72254	35.89	33.486	62.5716	33.3333	36.8847	69.2308	0	52.466	50.0505
5	n	fixB	0.575339	0	33.0993	55.6941	59.6115	53.6989	4.90173	36.433	66.514	37.4284	66.6667	63.1153	30.7692	0.600601	47.534	49.9495
6	n	fixC	0	#DIV/0!	0	#DIV/0!	#DIV/0!	#DIV/0!	#DIV/0!	#DIV/0!	0	#DIV/0!	#DIV/0!	#DIV/0!	#DIV/0!	#DIV/0!	#DIV/0!	#DIV/0!
6	n	fixC	0	#DIV/0!	79.9355	#DIV/0!	#DIV/0!	#DIV/0!	#DIV/0!	#DIV/0!	100	#DIV/0!	#DIV/0!	#DIV/0!	#DIV/0!	#DIV/0!	#DIV/0!	#DIV/0!
6	n	fixC	100	#DIV/0!	0	#DIV/0!	#DIV/0!	#DIV/0!	#DIV/0!	#DIV/0!	0	#DIV/0!	#DIV/0!	#DIV/0!	#DIV/0!	#DIV/0!	#DIV/0!	#DIV/0!
6	n	fixC	0	#DIV/0!	20.0645	#DIV/0!	#DIV/0!	#DIV/0!	#DIV/0!	#DIV/0!	0	#DIV/0!	#DIV/0!	#DIV/0!	#DIV/0!	#DIV/0!	#DIV/0!	#DIV/0!
7	n	fixL	86.0728	2.93315	0	21.473	0	2.14879	94.3637	59.3467	87.9357	29.7317	0.221726	48.8441	7.83588	37.0177	0	52.0207
7	n	fixL	13.9272	27.8666	0	62.1267	91.0026	97.8512	0.168758	17.4191	12.0643	70.2683	0.394276	45.4037	89.386	47.8499	100	47.9793
7	n	fixL	0	69.2002	100	16.4003	8.99738	0	5.46756	23.2342	0	0	99.384	5.75216	2.77812	15.1324	0	0
8	n	frxA	100	100	100	100	100	100	100	100	100	100	100	100	100	100	100	100
9	n	nifD	11.3208	#DIV/0!	0	0	0	0	0	0	0.278912	0.114894	8.80544	1.80667	0	0	0	0
9	n	nifD	8.84434	#DIV/0!	0	5.92633	60.7063	2.73948	0.0640483	20.3515	2.15824	34.0312	14.0432	0	0.0560929	0	100	0
9	n	nifD	0	#DIV/0!	0	0	0	15.094	25.122	3.24592	15.0689	12.4585	3.58238	0	32.9402	0	0	0
9	n	nifD	0	#DIV/0!	0	13.1185	3.49364	0	0.672076	5.88953	64.9093	5.53572	3.92158	0	1.13552	97.905	0	0
9	n	nifD	0	#DIV/0!	0	0	0	0	0	0	0	3.70279	0	0	0	0	0	0
9	n	nifD	0	#DIV/0!	0	0	0.841964	0	1.46707	0.614667	3.0006	3.35919	3.38209	10.6097	0.450451	0	0	0
9	n	nifD	16.9811	#DIV/0!	0	78.7625	10.2346	82.1665	61.5803	56.7853	1.67347	5.71969	3.17986	27.3423	0.627006	2.09504	0	100
9	n	nifD	0	#DIV/0!	0	0	0	0	0	0	3.29586	0	2.51686	0	0	0	0	0
9	n	nifD	0	#DIV/0!	0	0	0	0	0	0.67506	0	5.7782	0.577664	6.0918	14.1119	0	0	0
9	n	nifD	0	#DIV/0!	0	0	0	0	9.2038	1.52378	0	1.51086	1.64009	6.72761	26.4199	0	0	0
9	n	nifD	0	#DIV/0!	0	0	15.5763	0	0.780665	5.85625	4.93561	2.10301	0.549982	0	24.2589	0	0	0
9	n	nifD	48.5849	#DIV/0!	100	2.19266	9.14716	0	0	3.84341	4.32211	20.5485	44.6293	20.8162	0	0	0	0
9	n	nifD	14.2689	#DIV/0!	0	0	0	0	1.11006	1.21457	0.357068	5.13737	13.1715	26.6057	0	0	0	0
10	n	nifH	0	0	0	0	0	0	0	0	0	0	2.87863	0	0	0	0	0
10	n	nifH	0	0	0	2.08493	0	0	0	0	0	0	0	0	0	0	0	0
10	n	nifH	0	0	0	93.0266	0	0	4.54518	1.7709	0	0	1.04596	0	0	0	0	100
10	n	nifH	100	0	0	0	0	0	0	0	0	0	0	0	0	0	0	0
10	n	nifH	0	0	0	1.02413	95.6092	87.9621	17.4679	20.3939	0.203342	16.2689	0.775321	0	24.3374	0	32.9538	0
10	n	nifH	0	0	0	0	0	0	0	0	0	0	1.57463	0	0	0	0	0
10	n	nifH	0	100	100	3.86438	4.3908	12.0379	77.9869	77.8352	99.7967	83.7311	93.7255	100	75.6626	100	67.0462	0
11	n	nifJ	42.8025	15.88	5.97193	18.2778	14.1513	3.26341	0.0104902	9.01382	0.0214794	61.9489	4.7112	0	21.0076	2.72382	2.05434	0.230686
11	n	nifJ	9.63194	47.7866	0	0	0	55.234	0	28.6396	82.4262	0.396752	13.0319	0.430383	0	12.8441	0	96.9918
11	n	nifJ	17.7343	0.821213	93.4402	19.6928	0	24.2686	88.4269	28.055	5.44601	23.1498	3.919	26.2294	0.631718	17.84	96.085	0
11	n	nifJ	0	0	0	0	0	0	0	6.49284	0	0	0	16.6538	22.7003	4.35534	0	0
11	n	nifJ	25.9423	24.5463	0.587879	23.4266	85.5756	0.67877	11.5427	14.6946	6.43925	14.4681	17.2772	8.75729	0	30.4088	0	1.2314
11	n	nifJ	0	5.15788	0	0	0	0.899855	0	5.3338	5.54983	0	14.5078	23.8407	53.1335	5.92401	0	0
11	n	nifJ	3.88898	5.80797	0	38.6028	0.273075	15.6553	0.0199044	7.77041	0.117273	0.0364759	46.5529	24.0883	2.52687	25.9038	1.86062	1.54608
12	n	nifK	#DIV/0!	#DIV/0!	#DIV/0!	0	0	0	0	2.26295	31.6014	11.1355	5.97129	0	0	#DIV/0!	#DIV/0!	0
12	n	nifK	#DIV/0!	#DIV/0!	#DIV/0!	76.7343	2.15282	83.8886	35.8851	59.616	5.19593	9.35527	12.7458	0	84.934	#DIV/0!	#DIV/0!	67.6692
12	n	nifK	#DIV/0!	#DIV/0!	#DIV/0!	8.43466	1.11733	3.20911	18.9514	11.1977	12.8775	2.82463	2.54531	29.4554	0	#DIV/0!	#DIV/0!	0
12	n	nifK	#DIV/0!	#DIV/0!	#DIV/0!	1.07423	0	0	0	3.10307	8.45651	32.4919	23.0462	0	0	#DIV/0!	#DIV/0!	0
12	n	nifK	#DIV/0!	#DIV/0!	#DIV/0!	0	0	0	0	0.898622	0	0	0	0	0	#DIV/0!	#DIV/0!	0
12	n	nifK	#DIV/0!	#DIV/0!	#DIV/0!	4.12285	95.5262	0	0	9.99361	0	37.1635	0.0793625	0	0	#DIV/0!	#DIV/0!	0
12	n	nifK	#DIV/0!	#DIV/0!	#DIV/0!	6.8513	0	0	0	0	0	0	0	0	0	#DIV/0!	#DIV/0!	0
12	n	nifK	#DIV/0!	#DIV/0!	#DIV/0!	2.78269	1.2037	12.9023	45.1634	12.928	41.8687	7.02921	55.612	70.5446	15.066	#DIV/0!	#DIV/0!	32.3308
13	n	nifP	100	100	100	100	100	100	100	100	100	100	100	100	100	100	100	100
14	n	nifU	96.0619	97.9528	78.4383	39.7245	50.6516	3.14645	32.1678	0.790953	75.2349	50.4079	0.322318	57.8097	84.2074	47.9266	#DIV/0!	0
14	n	nifU	0	0	0	0	5.03542	0	0	5.20584	0	0	0	0	0	0	#DIV/0!	0
14	n	nifU	0	0	0	0	0	0	0.27386	3.21525	20.4784	4.49408	3.13239	0	15.7926	0	#DIV/0!	0
14	n	nifU	0	0	0	6.0555	1.12994	1.39058	0	50.7301	0	0	31.2355	0	0	29.7099	#DIV/0!	0
14	n	nifU	0	0	0	35.9359	0.218064	0	0	1.06549	0	4.58262	0.335215	0	0	0	#DIV/0!	32.773
14	n	nifU	3.93807	1.75835	21.5617	14.561	0.0500998	71.9423	63.3408	19.917	3.52235	37.8615	64.803	6.33778	0	12.174	#DIV/0!	67.227
14	n	nifU	0	0	0	0.613548	0.175349	1.59932	0	10.0099	0.152905	0.343054	0	15.0751	0	0	#DIV/0!	0
14	n	nifU	0	0.288845	0	2.28683	42.3054	17.6299	0	2.26443	0.0871989	1.59679	0.0783097	1.12873	0	0	#DIV/0!	0
14	n	nifU	0	0	0	0.822669	0.434032	4.29145	4.21749	6.80095	0.524299	0.714056	0.09327	19.6487	0	10.1894	#DIV/0!	0
15	n	narH	#DIV/0!	#DIV/0!	#DIV/0!	0	#DIV/0!	#DIV/0!	#DIV/0!	#DIV/0!	#DIV/0!	#DIV/0!	#DIV/0!	#DIV/0!	89.4554	#DIV/0!	0	#DIV/0!
15	n	narH	#DIV/0!	#DIV/0!	#DIV/0!	0	#DIV/0!	#DIV/0!	#DIV/0!	#DIV/0!	#DIV/0!	#DIV/0!	#DIV/0!	#DIV/0!	10.5446	#DIV/0!	0	#DIV/0!
15	n	narH	#DIV/0!	#DIV/0!	#DIV/0!	100	#DIV/0!	#DIV/0!	#DIV/0!	#DIV/0!	#DIV/0!	#DIV/0!	#DIV/0!	#DIV/0!	0	#DIV/0!	0	#DIV/0!
15	n	narH	#DIV/0!	#DIV/0!	#DIV/0!	0	#DIV/0!	#DIV/0!	#DIV/0!	#DIV/0!	#DIV/0!	#DIV/0!	#DIV/0!	#DIV/0!	0	#DIV/0!	100	#DIV/0!
16	n	glnB	0	82.3535	0	5.57841	0	0	25.4371	2.84401	44.3101	17.1735	9.05352	11.9585	62.5552	28.4426	0	0
16	n	glnB	0	0	53.7631	0	0	0	0	0.306476	0.265946	0	0	45.634	0	24.8401	0	0
16	n	glnB	0	0	0	0	0	0	0	1.18489	0	3.69711	0.18981	0	0	0	0	0
16	n	glnB	0	0	0	0	0	0	0	1.46772	0	0	0	0	0	0	0	0
16	n	glnB	0	17.6465	0	40.6828	17.6111	8.12744	4.49408	10.5282	31.4887	58.7106	0.0525717	2.0053	29.8555	0	0	35.4163
16	n	glnB	0	0	2.65344	20.1695	62.9594	89.9192	63.0778	51.367	13.6531	1.87491	1.47704	40.4022	0.87389	0	3.921	35.2941
16	n	glnB	0	0	0	0	0	0	0	0	0	0	0	0	0	0	0	0
16	n	glnB	0	0	0	26.2684	6.39839	1.95335	0	14.7803	5.50471	2.21367	43.0542	0	2.51206	14.9502	30.9982	0
16	n	glnB	0	0	43.5835	0	0	0	0	0.731284	0	0	0	0	0	0	65.0808	0
16	n	glnB	0	0	0	4.50189	3.9237	0	1.99348	13.3516	3.93457	4.50387	0	0	0	0	0	0
16	n	glnB	0	0	0	2.18318	0	0	0	0	0	0	0.473525	0	0	0	0	0
16	n	glnB	0	0	0	0	0	0	0	0	0	0	0.377418	0	0	0	0	0
16	n	glnB	100	0	0	0.615775	9.10745	0	4.99759	3.43847	0.842842	11.8263	45.3219	0	4.20335	31.7671	0	29.2896
17	n	ntrC	100	#DIV/0!	0	0	#DIV/0!	0	0	31.5777	0	0	0	0	#DIV/0!	18.2302	0	0
17	n	ntrC	0	#DIV/0!	0	89.6796	#DIV/0!	0	0	43.6286	0	96.6971	0	0	#DIV/0!	18.9984	0	0
17	n	ntrC	0	#DIV/0!	0	0	#DIV/0!	33.8024	0	0	0	0	0	0	#DIV/0!	3.14177	0	0
17	n	ntrC	0	#DIV/0!	100	0	#DIV/0!	66.1976	11.1926	1.38173	9.20378	3.30294	25.8441	100	#DIV/0!	23.6667	99.9159	23.9361
17	n	ntrC	0	#DIV/0!	0	0	#DIV/0!	0	0	0	90.7962	0	74.1559	0	#DIV/0!	23.6096	0	0
17	n	ntrC	0	#DIV/0!	0	10.3204	#DIV/0!	0	88.8074	23.412	0	0	0	0	#DIV/0!	12.3534	0.084109	76.0639
18	n	ntrX	100	100	100	100	100	100	100	100	100	100	100	100	100	100	100	100
19	n	ptsN	100	15.8982	#DIV/0!	0	#DIV/0!	#DIV/0!	#DIV/0!	0	0	66.0192	#DIV/0!	0	#DIV/0!	1.93508	#DIV/0!	#DIV/0!
19	n	ptsN	0	0	#DIV/0!	0	#DIV/0!	#DIV/0!	#DIV/0!	0	0	0	#DIV/0!	0	#DIV/0!	0	#DIV/0!	#DIV/0!
19	n	ptsN	0	84.1018	#DIV/0!	100	#DIV/0!	#DIV/0!	#DIV/0!	56.4142	100	33.9808	#DIV/0!	100	#DIV/0!	98.0649	#DIV/0!	#DIV/0!
19	n	ptsN	0	0	#DIV/0!	0	#DIV/0!	#DIV/0!	#DIV/0!	43.5858	0	0	#DIV/0!	0	#DIV/0!	0	#DIV/0!	#DIV/0!
20	n	ureC	#DIV/0!	#DIV/0!	#DIV/0!	#DIV/0!	#DIV/0!	#DIV/0!	0	#DIV/0!	#DIV/0!	0	#DIV/0!	#DIV/0!	100	#DIV/0!	#DIV/0!	0
20	n	ureC	#DIV/0!	#DIV/0!	#DIV/0!	#DIV/0!	#DIV/0!	#DIV/0!	0	#DIV/0!	#DIV/0!	100	#DIV/0!	#DIV/0!	0	#DIV/0!	#DIV/0!	0
20	n	ureC	#DIV/0!	#DIV/0!	#DIV/0!	#DIV/0!	#DIV/0!	#DIV/0!	100	#DIV/0!	#DIV/0!	0	#DIV/0!	#DIV/0!	0	#DIV/0!	#DIV/0!	100
21	n	ureG	100	0	#DIV/0!	100	#DIV/0!	#DIV/0!	100	100	100	19.2649	100	#DIV/0!	100	0	0	100
21	n	ureG	0	100	#DIV/0!	0	#DIV/0!	#DIV/0!	0	0	0	0	0	#DIV/0!	0	100	100	0
21	n	ureG	0	0	#DIV/0!	0	#DIV/0!	#DIV/0!	0	0	0	80.7351	0	#DIV/0!	0	0	0	0

## Sheet: phyla, proteoclass
order	what	Gene name	PHYLUM
22	s	cysD	Gammaproteobacteria
22	s	cysD	Alphaproteobacteria
22	s	cysD	Epsilonproteobacteria
22	s	cysD	Bacteroidetes
22	s	cysD	Alphaproteobacteria
22	s	cysD	Alphaproteobacteria
22	s	cysD	Gammaproteobacteria
22	s	cysD	Gammaproteobacteria
22	s	cysD	Actinobacteria
22	s	cysD	Actinobacteria
22	s	cysD	Actinobacteria
22	s	cysD	Actinobacteria
22	s	cysD	Gammaproteobacteria
22	s	cysD	Gammaproteobacteria
22	s	cysD	Epsilonproteobacteria
22	s	cysD	Epsilonproteobacteria
23	s	cysN	Epsilonproteobacteria
23	s	cysN	Bacteroidetes
23	s	cysN	Bacteroidetes
23	s	cysN	Bacteroidetes
23	s	cysN	Betaproteobacteria
23	s	cysN	Gammaproteobacteria
23	s	cysN	Gammaproteobacteria
23	s	cysN	Gammaproteobacteria
23	s	cysN	Gammaproteobacteria
23	s	cysN	Gammaproteobacteria
23	s	cysN	Gammaproteobacteria
23	s	cysN	Epsilonproteobacteria
23	s	cysN	Gammaproteobacteria
24	s	sat	Gammaproteobacteria
24	s	sat	Gammaproteobacteria
24	s	sat	Firmicutes
24	s	sat	Firmicutes
24	s	sat	Chlorobi
24	s	sat	Deltaproteobacteria
24	s	sat	Deltaproteobacteria
24	s	sat	Chlorobi
24	s	sat	Gammaproteobacteria
24	s	sat	Gammaproteobacteria
24	s	sat	Deltaproteobacteria
25	s	sqr	Crenarchaeota
25	s	sqr	Aquificae
26	s	soxA	Actinobacteria
26	s	soxA	Gammaproteobacteria
26	s	soxA	Actinobacteria
26	s	soxA	Chlorobi
26	s	soxA	Chlorobi
26	s	soxA	Actinobacteria
26	s	soxA	Betaproteobacteria
26	s	soxA	Alphaproteobacteria
26	s	soxA	Alphaproteobacteria
27	s	soxB	Actinobacteria
27	s	soxB	Actinobacteria
27	s	soxB	Alphaproteobacteria
27	s	soxB	Alphaproteobacteria
28	s	dsrA	Euryarchaeota
28	s	dsrA	Gammaproteobacteria
28	s	dsrA	Deltaproteobacteria
29	s	dsrB	Euryarchaeota
29	s	dsrB	Deltaproteobacteria
30	s	dsvA	Deltaproteobacteria
31	s	dsvB	Deltaproteobacteria
32	s	dsvC	Deltaproteobacteria
33	s	psrA	Epsilonproteobacteria
34	s	glpE	Gammaproteobacteria
34	s	glpE	Gammaproteobacteria
34	s	glpE	Gammaproteobacteria
34	s	glpE	Gammaproteobacteria
34	s	glpE	Gammaproteobacteria
34	s	glpE	Gammaproteobacteria
34	s	glpE	Gammaproteobacteria
34	s	glpE	Gammaproteobacteria
34	s	glpE	Gammaproteobacteria
34	s	glpE	Gammaproteobacteria
34	s	glpE	Gammaproteobacteria
1	n	amtB	Gammaproteobacteria
2	n	anfA	Gammaproteobacteria
3	n	fdxC	Alphaproteobacteria
4	n	fdxD	Alphaproteobacteria
5	n	fixB	Gammaproteobacteria
5	n	fixB	Alphaproteobacteria
5	n	fixB	Firmicutes
5	n	fixB	Gammaproteobacteria
5	n	fixB	Gammaproteobacteria
6	n	fixC	Alphaproteobacteria
6	n	fixC	Gammaproteobacteria
6	n	fixC	Gammaproteobacteria
6	n	fixC	Gammaproteobacteria
7	n	fixL	Alphaproteobacteria
7	n	fixL	Alphaproteobacteria
7	n	fixL	Alphaproteobacteria
8	n	frxA	Alphaproteobacteria
9	n	nifD	Betaproteobacteria
9	n	nifD	Gammaproteobacteria
9	n	nifD	Alphaproteobacteria
9	n	nifD	Alphaproteobacteria
9	n	nifD	Firmicutes
9	n	nifD	Cyanobacteria
9	n	nifD	Cyanobacteria
9	n	nifD	Betaproteobacteria
9	n	nifD	Gammaproteobacteria
9	n	nifD	Cyanobacteria
9	n	nifD	Cyanobacteria
9	n	nifD	Alphaproteobacteria
9	n	nifD	Alphaproteobacteria
10	n	nifH	Firmicutes
10	n	nifH	Chlorobi
10	n	nifH	Betaproteobacteria
10	n	nifH	Deltaproteobacteria
10	n	nifH	Alphaproteobacteria
10	n	nifH	Gammaproteobacteria
10	n	nifH	Epsilonproteobacteria
11	n	nifJ	Cyanobacteria
11	n	nifJ	Gammaproteobacteria
11	n	nifJ	Gammaproteobacteria
11	n	nifJ	Cyanobacteria
11	n	nifJ	Cyanobacteria
11	n	nifJ	Alphaproteobacteria
11	n	nifJ	Cyanobacteria
12	n	nifK	Euryarchaeota
12	n	nifK	Alphaproteobacteria
12	n	nifK	Gammaproteobacteria
12	n	nifK	Cyanobacteria
12	n	nifK	Cyanobacteria
12	n	nifK	Actinobacteria
12	n	nifK	Gammaproteobacteria
12	n	nifK	Cyanobacteria
13	n	nifP	Gammaproteobacteria
14	n	nifU	Cyanobacteria
14	n	nifU	Alphaproteobacteria
14	n	nifU	Gammaproteobacteria
14	n	nifU	Gammaproteobacteria
14	n	nifU	Gammaproteobacteria
14	n	nifU	Cyanobacteria
14	n	nifU	Cyanobacteria
14	n	nifU	Alphaproteobacteria
14	n	nifU	Cyanobacteria
15	n	narH	Euryarchaeota
15	n	narH	Firmicutes
15	n	narH	Gammaproteobacteria
15	n	narH	Gammaproteobacteria
16	n	glnB	Aquificae
16	n	glnB	Alphaproteobacteria
16	n	glnB	Alphaproteobacteria
16	n	glnB	Gammaproteobacteria
16	n	glnB	Gammaproteobacteria
16	n	glnB	Actinobacteria
16	n	glnB	Gammaproteobacteria
16	n	glnB	Alphaproteobacteria
16	n	glnB	Alphaproteobacteria
16	n	glnB	Alphaproteobacteria
16	n	glnB	Alphaproteobacteria
16	n	glnB	Alphaproteobacteria
16	n	glnB	Alphaproteobacteria
17	n	ntrC	Alphaproteobacteria
17	n	ntrC	Alphaproteobacteria
17	n	ntrC	Alphaproteobacteria
17	n	ntrC	Gammaproteobacteria
17	n	ntrC	Gammaproteobacteria
17	n	ntrC	Alphaproteobacteria
18	n	ntrX	Alphaproteobacteria
19	n	ptsN	Alphaproteobacteria
19	n	ptsN	Gammaproteobacteria
19	n	ptsN	Gammaproteobacteria
19	n	ptsN	Gammaproteobacteria
20	n	ureC	Gammaproteobacteria
20	n	ureC	Betaproteobacteria
20	n	ureC	Gammaproteobacteria
21	n	ureG	Epsilonproteobacteria
21	n	ureG	Betaproteobacteria
21	n	ureG	Alphaproteobacteria

## Sheet: Supplemental Data 5
Sulfur metabolism	gene	Family (or closest hit)	F1	F2	F3	OX5_1	OX5_2	OX5_3	OX9_1	OX9_2	OX9_3	OX15_1	OX15_2	OX15_3	OX15_4	AN15_1	AN15_2	AN15_3		Proportion of FPKM (%)
	cysD	Aeromonadaceae						15.1573
		Rhizobiaceae														37.2484
		Campylobacteraceae				100	32.1182	1.96645		87.2543	2.69859	44.3182	1.13285	12.7732					100
		Bacteroidaceae														44.8215			80
		Caulobacteraceae		8.79315												8.89787			60
		Enterobacteriaceae						7.57882											40
		Oceanospirillaceae																	20
		Mycobacteriaceae	65.9124		100		67.8867			4.93266	97.3146	50.3558	13.396	87.2268	100	9.84629	100		0
		Cellvibrionaceae						12.4536					42.6893
		Shewanellaceae		91.2685
		Helicobacteraceae	34.8757									3.24879
		Epsilonproteobacteria								7.81367		2.15252	42.7827
	cysN	Vibrionaceae								25.1783
		Campylobacteraceae				41.6822	99.244	91.7846	27.4946	5.53849	73.8845	6.2977		100
		Bacteroidaceae								35						85
		Chromobacteriaceae											0.599588
		Francisellaceae	100										45
		Vibrionaceae					0.756828	8.99215	72.5655							14.9158
		Pseudoalteromonadaceae								3.9673
		Cellvibrionaceae									5.4324		45.3436
		Pectobacteriaceae				55.148						0.469793	0.885986
		Epsilonproteobacteria				3.7838			0.448812	3.18273	2.68572	39.2325	8.59344				100
	sat	Alcanivoracaceae														4.35845
		Chromatiaceae	11.6418	15.2438		12.1245		4.79157	100	14.6416		1.81636		24.1814		8.63714
		Bacillaceae				21.5825
		Gammaproteobacteria	2.16383													1.62856
		Thermoanaerobacteraceae								6.88698
		Chlorobiaceae	2.34359
		Desulfobacteraceae	0.275749	84.7569		66.2935	91.1818	95.2984		21.1274		2.38137			100	51.9954
		Desulfovibrionaceae	83.5786							45.9863	3.55816	95.8233				16.7919		100
		Chlorobiaceae														4.71458
		Moraxellaceae
		Syntrophobacteraceae					8.81817			11.474				75.8919		11.9569
		Unclassified bacteria									96.4419		100
	sqr	Sulfolobaceae									3.31735
		Aquificaceae	100	100	100	100	100	100	100	100	96.6827	100	100	100	100	100	100	100
	soxA	Chromatiaceae								4.62443
		Micrococcaceae						59.7965			0.229258	1.86525
		Chlorobiaceae				61.4365	8.70429	4.29347	100	77.1026	96.0699	98.2277	98.4119	100.001	100.038	45.7235		100
		Corynebacteriaceae			100								1.59575
		Hydrogenophilaceae	100				0.696817				3.488					54.2765
		Rhizobiaceae					2.76526			18.2778
		Xanthobacteraceae
	soxA	Streptomycetaceae				29.5658	88.3595				0.225345
	soxB	Micrococcaceae															4.83531	100
		Corynebacteriaceae							100	100			100
		Rhodobacteraceae	3.14948													100	59.1647
		Rhizobiaceae	96.8595												100
	dsrA	Chromatiaceae	99.7629	85.1618	100	89.3796	86.9858	89.5145	26.7317	74.3299	38.2496	79.8141	100	61.3945	4.19179	13.3345	100	4.37312
		Archaeoglobaceae		1.55			8.72976			8.38486		9.13648		0.736727		6.43936		95.6269
		Desulfovibrionaceae	0.923712	13.2882		1.62378	4.28442	1.48545	73.2683	17.2853	61.755	11.4982		37.8688	59.8821	8.22613
	dsrB	Archaeoglobaceae	86.5652	55.7978	100	97.1183		100	100	34.8676		5.14845	88.3585	63.2154		72.1476		100
		Desulfovibrionaceae	13.4348	44.2223		2.88197				65.1324		94.8516	11.6942	36.7895	100	27.8524
	dsvA	Desulfovibrionaceae	100	100	100	100	100	100	100	100	100	100	100	100	100	100	100	100
	dsvB	Desulfovibrionaceae	100	100	100	100	100	100	100	100	100	100	100	100	100	100	100	100
	dsvC	Desulfovibrionaceae	100	100	100	100	100	100	100	100	100	100	100	100	100	100	100	100
	psrA	Helicobacteraceae	100	100	100	100	100	100	100	100	100	100	100	100	100	100	100	100
	glpE	Aeromonadaceae
		Vibrionaceae						100		2.96726					100	100
		Pseudoalteromonadaceae				100			73.114	97.9933
		Pseudomonadaceae			93.9028				26.8896		100	100	100					100
		Shewanellaceae
		Pectobacteriaceae		100
		Aeromonadaceae	100		6.97267
Nitrogen metabolism	amtB	Enterobacteriaceae	100	100	100	100	100	100	100	100	100	100	100	100	100	100	100	100
	anfA	Pseudomonadaceae	100	100	100	100	100	100	100	100	100	100	100	100	100	100	100	100
	fdxC	Rhodobacteraceae	100	100	100	100	100	100	100	100	100	100	100	100	100	100	100	100
	fdxD	Rhodobacteraceae	100	100	100	100	100	100	100	100	100	100	100	100	100	100	100	100
	fixB	Pseudomonadaceae	98.8493
		Bradyrhizobiaceae								24.7235
		Clostridiaceae		97.7337					85.3757	2.95354						99.3994
		Enterobacteriaceae	1.15068	2.29663	100.965	100.054	64	100.01	14.6399	72.3263	100	100	100	100	73.0069	0.66666	100	55.5024
	fixC	Bradyrhizobiaceae
		Enterobacteriaceae	100		83						100
	fixL	Xanthobacteraceae	86.7279	2.93315		21.473		2.14879	94.3637	59.3467	87.9357	29.7317	0.221726	48.8441	7.83588	37.1774		52.2725
		Bradyrhizobiaceae	13.9273	27.8666		62.1267	91.2618	97.8512	0.168759	17.4195	12.6429	7.26827	0.394276	45.4369	89.3864	47.85	100	47.9793
		Rhizobiaceae		69.2248	100	16.4298	8.99738		5.46756	23.2342			99.384	5.75216	2.77812	15.1324
	frxA	Bradyrhizobiaceae	100	100	100	100	100	100	100	100	100	100	100	100	100	100	100	100
	nifD	Alcaligenaceae	11.3275								0.278912	0.114894	8.85445	1.86665
		Pseudomonadaceae	8.84434			5.92633	6.76272	2.73949	0.644834	2.35151	2.15824	34.3123	14.4325		0.569291		100
		Bradyrhizobiaceae						15.9418	25.122	3.24592	15.6889	12.4585	3.58238		32.9421
		Bradyrhizobiaceae				13.1185	3.49364		0.67276	5.88953	64.9925	5.53573	3.92158		1.13552	97.9496
		Clostridiaceae										3.72791
		Cyanothecaceae	16.9811			78.7625	2	82.1665	63	58	6	9	6	29	0.627578	2.95357		100
		Oxalobacteraceae									3.29586		2.51686
		Enterobacteriaceae								0.6756		5.7782	0.577664	6.91797	14.1119
		Leptolyngbyaceae							9.23798	1.52378		1.5186	1.64873	6.72769	26.4199
		Nostocaceae					15.5763		0.786647	5.85625	4.93561	2.13843	0.549982		24.2589
		Rhizobiaceae	62.8538		100	2.19266	9.14716	0	1.11006	5.05798	4.67986	7.68591	57.8008	29.4735
	nifH	Clostridiaceae											2.87863
		Chlorobiaceae				2.84927
		Rhodocyclaceae				93.2657			4.54518	1.77898			1.45964					100
		Desulfovibrionaceae	100
		Magnetococcaceae				1.24135	95.6922	87.9629	17.4679	2.39389	0.23342	16.2689	0.775321		24.3374		32.9538
		Cellvibrionaceae											1.57463
		Helicobacteraceae		100	100	3.86438	4.39799	12.3791	77.9869	77.8352	99.7967	83.7319	93.7255	100	75.6626	100	67.4624
	nifJ	Nostocaceae	42.8252	15.8847	5.97193	18.2778	14.1513	3.26341	0.149166	9.13822	0.214794	61.9489	4.7112		21.762	2.72382	2.54336	0.236867
		Enterobacteriaceae	9.63194	47.7867				55.2344		28.6396	82.4262	0.396752	13.3193	0.433829		12.8441		96.9918
		Nostocaceae	17.7343	0.821213	93.4419	19.6928		24.2686	88.4269	35	5.44613	23.1498	3.919	43	24	22	96.8543
		Erwiniaceae	25.9423	24.5463	0.587879	23.4266	85.5756	0.678772	11.5427	14.6946	6.43925	14.4689	17.2772	8.75729		3.48819		1.2314
		Rhodospirillaceae		5.15788				0.899855		5.3338	5.54983		14.5784	23.8474	53.1335	5.9247
		Merismopediaceae	3.88898	5.87974		38.6282	0.273752	15.6553	0.199442	7.7746	0.117273	0.364759	46.5529	24.8833	2.52687	25.9383	1.86628	1.54679
	nifK	Rhodospirillaceae								2.26295	31.6138	11.1355	5.97129
		Pseudomonadaceae				76.7343	2.15282	83.8886	35.8851	59.6162	5.19593	9.35527	12.7458		84.934			67.6692
		Cyanothecaceae				10	1.11734	3.29197	18.9514	14	21	35	26	29.4554
		Frankiaceae								0.898622
		Enterobacteriaceae				4.12285	95.5262			9.99367		37.1635	0.793625
		Methanobacteriaceae				6.85134
		Nostocaceae				2.78269	1.23698	12.9232	45.1634	12.928	41.8687	7.29257	55.612	7.54458	15.6645			32.3383
	nifP	Pseudomonadaceae	100	100	100	100	100	100	100	100	100	100	100	100	100	100	100	100
	nifU	Nostocaceae	96.6193	97.9529	78.4383	39.7245	5.65165	3.14645	32.1678	0.799534	75.2349	5.47855	0.322318	57.8969	84.2749	47.9266
		Rhodospirillaceae					5.35424			5.25836
		Pseudomonadaceae				6.55496	1.12994	1.39577	0.273862	9	2	4	34		16	29.7994
		Enterobacteriaceae				35.9359	0.218637			1.65493		4.58262	0.335215					32.773
		Leptolyngbyaceae	3.93875	1.75835	21.5617	14.561	0.599754	71.9423	63.3481	19.9171	3.52235	37.8615	64.8295	6.33778		12.1743		67.2273
		Nostocaceae				0.613548	0.175349	1.59932		1.99395	0.152952	0.343536		15.7579
		Rhodobacteraceae		0.288845		2.28683	42.3545	17.6299		2.26443	0.871989	1.59679	0.783967	1.12873
		Nostocaceae				0.822669	0.434315	4.29145	4.21749	6.89483	0.524299	0.714565	0.932712	19.6487		1.18943
	narH	Bacillaceae													89.4554
		Enterobacteriaceae													1.54458
		Haloferacaceae				100
		Enterobacteriaceae															100
	glnB	Aquificaceae		82.3535		5.5785			25.4379	2.84466	44.3101	17.1735	9.53517	11.9585	62.5552	28.4426
		Rhodospirillaceae			53.7637					0.364759	0.265946			45.6343		24.8413
		Bradyrhizobiaceae								1.1849		3.6972	0.189899
		Pasteurellaceae								1.46772
		Enterobacteriaceae		17.6465		4.68279	17.6119	8.12744	4.49484	1.52824	31.4887	58.7162	0.525717	2.53235	29.8555			35.4163
		Phyllobacteriaceae			2.65344	2.16954	62.9594	89.9193	63.7776	51.3674	13.6531	1.87491	1.47744	4.42189	0.87389		3.921	35.2941
		Mycobacteriaceae
		Pasteurellaceae				26.2684	6.39839	1.95335		14.7832	5.54714	2.21367	43.5424		2.51268	14.9515	3.99817
		Rhizobiaceae	100		43.5835	6	15		7	17	5	17	45		4	32	65.8833	29
		Rhodobacteraceae				2.18318							0.850942
	ntrC	Xanthobacteraceae	100							31.5777						18.2317
		Rhodospirillaceae				89.6796				43.6286		96.6976				18.9984
		Bradyrhizobiaceae						33.8242								3.14177
		Enterobacteriaceae			100			66.1976	11.1926	1.38173	9.23777	3.32943	25.8441	100		23.6667	99.9159	23.937
		Morganellaceae									9.79622		74.1559			23.6959
		Rhizobiaceae				1.32384			88.8736	23.412						12.3534	0.841948	76.6392
	ntrX	Xanthobacteraceae	100	100	100	100	100	100	100	100	100	100	100	100	100	100	100	100
	ptsN	Bradyrhizobiaceae	100	15.8982								66.1915				1.93576
		Enterobacteriaceae
		Pseudomonadaceae		84.1185		100				56.4142	100	33.9885		100		98.6492
		Enterobacteriaceae								43.5858
	ureC	Moraxellaceae													100
		Comamonadaceae										100
		Morganellaceae							100									100
	ureG	Campylobacteraceae	100			100			100	100	100	19.2649	100		100			100
		Methylobacteriaceae		100												100	100
		Burkholderiaceae										8.73584
